# Supplementary material for: Comprehensive Profiling of the miRNome and Degradome Reveals Regulatory Signatures of Seed Aging and Germination
Source: Int J Mol Sci. 2025 Sep 23;26(19):9292. doi: 10.3390/ijms26199292 (PMC12525370; doi:10.3390/ijms26199292)
Supplement: Supplementary file 1 [file ijms-26-09292-s001.zip]

Archive with 9 entries (9 files):
- Supplementary File S1.xlsx
- Supplementary File S2.xlsx
- Supplementary File S3.csv
- Supplementary File S5.xlsx
- Supplementary File S6.xlsx
- Supplementary File S7.xlsx
- Supplementary File S8.pdf
- Supplementary File S9.pdf
- Supplementary File F4.xlsx
