# Supplementary material for: Comprehensive Profiling of the miRNome and Degradome Reveals Regulatory Signatures of Seed Aging and Germination
Source: Int J Mol Sci. 2025 Sep 23;26(19):9292. doi: 10.3390/ijms26199292 (PMC12525370; doi:10.3390/ijms26199292)
Supplement: Supplementary file 1 [file ijms-26-09292-s001.zip › Supplementary File S1.xlsx]

## Sheet: primers
Table S1: List of sequences of primers used for RT-qPCR
Name of primer for miRNA	Sequence
miR166e-Fw	agtcggaccaggcttc
miR166e-Re	caggtccagtttttttttttttttaatg
miR166f-Fw	cagtcggaccaggct
miR166f-Re	gtccagtttttttttttttttggaatg
miR159g-Fw	gcgcagtttggattgaag
miR159g-Re	ggtccagtttttttttttttttgag
miR156c-Fw	gcagtgacagaagagagtg
miR156c-Re	ggtccagtttttttttttttttgct
miR75H-Fw	cagccatgtcgcacg
miR75H-Re	gtccagtttttttttttttttcgaatc
miR56H-Fw	gcagatggtcttcaaagttctc
miR56H-Re	gtccagtttttttttttttttcaatcag
miR227H-Fw	gcgcagtttggattgaag
miR227H-Re	ggtccagtttttttttttttttactc
miR225H-Fw	gcgcagtttggattgaag
miR225H-Re	aggtccagtttttttttttttttagag
miR191H-Fw	gcagggggatgtagctc
miR191H-Re	caggtccagtttttttttttttttattg
miR10H-Fw	gcagaagcataatcgctga
miR10H-Re	ccagtttttttttttttttagccct
Name of primer for mRNA	Sequence
SBP_Fw	CAATCTGGGGAAGGATGGGAAA
SBP_Re	AGCTAGTTCTCTTGCTGCCATT
F2CX01_Fw	TAATCAGGCTGTGGGATTTGCT
F2CX01_Re	TACGGCGCTTTCTAGTTCCTTT
CLU-domain_Fw	GGCTGAAGAAGTACCACTCGTT
CLU-domain_Re	TCGACATCTACAACTTCGACCC
GDSL_Fw	AGCTTTGGATCTCACCAGTCTG
GDSL_Re	GAAGATAGGTGGTCCCGCTAAG
SAM_Fw	AGTTTTGGGATGGCACACCTAT
SAM_Re	CAGTTGTACTTTGTGCTCTGCC
YTH_Fw	TCTCTAGGACCAAGGGACTCAG
YTH_Re	CTGCTGATGCATGCATGCTATT
MD-2_Fw	CAGACGACTTAAATACGCGACG
MD-2_Re	GGACTTAGCCATGTAGGTAGGC
Reference Genes
HvARF_Fw	GCTCTCCAACAACATTGCCAAC
HvARF_Re	GCTTCTGCCTGTCACATACGC
HvGAPDH_Fw	TCAAGCAAGGACTGGAGAGG
HvGAPDH_Re	ACACATCCACAGTGGGAACC
