# Supplementary material for: Comprehensive Profiling of the miRNome and Degradome Reveals Regulatory Signatures of Seed Aging and Germination
Source: Int J Mol Sci. 2025 Sep 23;26(19):9292. doi: 10.3390/ijms26199292 (PMC12525370; doi:10.3390/ijms26199292)
Supplement: Supplementary file 1 [file ijms-26-09292-s001.zip › Supplementary File S2.xlsx]

## Sheet: Arkusz2
Table S2: Classification of sequencing reads from sRNA-Seq analysis
Sample	Total reads	Filter by length	Reads without t/rRNA	Matched to genome
Hv0.1	2521775	0.4576	0.3976	0.7554
Hv0.2	3369389	0.4398	0.3632	0.7687
Hv0.3	4932306	0.4876	0.3476	0.7332
Hv6.1	2850190	40,26%	38,50%	77,40%
Hv6.2	2903610	42,92%	40,62%	76,70%
Hv6.3	2744189	45,73%	43,85%	72,73%
Hv12.1	3139517	39,37%	37,97%	78,78%
Hv12.2	2902943	39,12%	37,42%	77,62%
Hv12.3	3073486	43,00%	40,01%	70,09%
Hv24.1	2488013	36,49%	33,56%	77,77%
Hv24.2	2598108	45,65%	42,76%	77,29%
Hv24.3	2976383	39,07%	37,43%	73,97%
Lv0.1	2258988	0.3265	33,23%	70,78%
Lv0.2	4174307	0.3576	31,56%	72,98%
Lv0.3	4635289	0.3471	34,67%	71,67%
Lv6.1	2844161	37,36%	35,15%	76,96%
Lv6.2	2771160	45,80%	42,89%	73,87%
Lv6.3	2895995	31,41%	30,08%	74,02%
Lv12.1	2690927	41,74%	39,62%	72,92%
Lv12.2	2562856	38,14%	34,70%	75,06%
Lv12.3	2594856	35,80%	33,04%	75,47%
Lv24.1	2439010	31,61%	38,67%	75,30%
Lv24.2	2455011	39,42%	36,78%	73,23%
Lv24.3	2500104	37,04%	34,37%	76,97%
Rc0.1	2496964	0.4587	37,56%	78,67%
Rc0.2	2593309	0.4865	32,87%	80,03%
Rc0.3	5425372	0.4265	38,23%	75,56%
Rc6.1	2911414	47,34%	45,68%	72,89%
Rc6.2	3347951	45,20%	43,84%	79,60%
Rc6.3	3961307	38,42%	37,33%	73,25%
Rc12.1	3237554	50,56%	49,24%	75,77%
Rc12.2	3093953	46,94%	45,02%	72,87%
Rc12.3	2815399	57,67%	55,47%	70,94%
Rc24.1	3093842	44,18%	41,64%	70,97%
Rc24.2	3001526	49,34%	46,76%	76,87%
Rc24.3	3273021	48,67%	45,76%	73,76%
