# Supplementary material for: Comprehensive Profiling of the miRNome and Degradome Reveals Regulatory Signatures of Seed Aging and Germination
Source: Int J Mol Sci. 2025 Sep 23;26(19):9292. doi: 10.3390/ijms26199292 (PMC12525370; doi:10.3390/ijms26199292)
Supplement: Supplementary file 1 [file ijms-26-09292-s001.zip › Supplementary File S3.csv]

Table S3:The average level of expression of known miRNAs identified in the tested seed samples
>miRNA	miRNAfamily	Lv6	Lv12	Lv24	Hv6	Hv12	Hv24	Rc6	Rc12	Rc24
>miR156_a	TTGGATTGAAGGGAGCTC	0	0	0	1	0	0	7,1	0	1,4
>miR156_b	CCCGCCTTGCACCAAGTG	1,1	0	0	0	0	0	0	0	0
>miR156_c	TGCAGTTGCTGTCTCAAG	165	319,6	203,1	186,4	308,2	264,8	154,8	176	216,5
>miR156_d	TTATTTAGGTACAGAGGG	64,5	29,4	66,4	51,9	76,7	104,3	12,5	68,4	91,4
>miR156_e	CCGCCTTGCACCAAGTGA	364,8	278,3	481,6	462,7	95,8	126,1	112,4	889,6	754,2
>miR156_f	TTTGCAGGTTTTAGGTCT	17,7	15,6	12,9	13,4	3,3	3,8	1,5	34,3	34,9
family miR156		613,1	642,9	764	715,4	484	499	288,3	1168,3	1098,4
>miR159_a	CGCTTGGTGCAGATCGGG	0	180,5	2,9	1,9	0,5	0	6,3	0	1,4
>miR159_b	GACAGAAGAGAGTGAGCA	1,1	0,8	0	1	0	0	1,9	0,6	0,7
>miR159_c	TGGATTGAAGGGAGCTCT	0	22	0	1,1	4	5,6	0,8	0,6	0
>miR159_d	TTGCAGGTTTTAGGTCTA	2	3,1	4,3	4,7	18,7	1,9	18,1	2,1	0
>miR159_e	CGGACCAGGCTTCATTCC	0	5,1	2,9	16,7	4	3,7	20,9	3,1	28,7
>miR159_f	TATTTGCAGGTTTTAGGT	125,3	819,7	291,6	429	518	241	424,7	256,7	138,3
>miR159_g	TGTTGGCTCGACTCACTC	122,1	900,5	451,4	316,7	692,2	401	232	187,5	135,6
>miR159_h	TCGGACCAGGCTTCATTC	169,6	1 623,50	655,1	517,9	3 040,00	1 271,30	643,4	405,2	261,4
>miR159_i	TTTGGATTGAAGGGAGCT	1 618,80	2 581,60	1 699,40	4 556,80	545,2	384,9	2 405,90	2 695,40	1 418,40
family miR159		2038,9	6136,8	3107,6	5845,8	4822,6	2309,4	3754	3551,2	1984,5
>miR166_a	TGACAGAAGAGAGTGAGC	0	0	15,1	0	91,9	0	0	0,7	2,1
>miR166_b	GACAGAAGAGAGTGAGCAC	0	0	15,1	0	0	93,3	0	0	0
>miR166_c	TTGGATTGAAGGGAGCTCT	1,1	0	475,7	1,9	0	0	1,7	2 003,10	1,3
>miR166_d	CGGACCAGGCTTCATTCCC	2,1	0,7	1,2	1	0	0	0,5	1,6	1,3
>miR166_e	GCTTGGTGCAGATCGGGAC	55,1	60,5	37,1	64,2	23,5	29,1	88,3	42,9	39,6
>miR166_f	TGCAGTTGCTGTCTCAAGC	215,7	219,9	223	143,1	15	106,8	228,3	241,6	172,3
>miR166_g	ATTTGCAGGTTTTAGGTCT	54,4	97,9	71,2	111,1	30,7	69,5	76,5	72,3	104,2
>miR166_h	TGGATTGAAGGGAGCTCTG	1 321,30	1 610,30	856,7	1 631,90	125,1	78,3	1 034,10	221,5	2 889,90
family miR166		1649,7	1989,3	1695,1	1953,2	286,2	377	1429,4	2583,7	3210,7
>miR168_a	CCCGCCTTGCACCAAGTGA	0	0,7	0	0	148,6	21	653	0	0
>miR168_b	TTTGGCACCTTGAAACTGG	0	0	0	1 206,30	148,6	997,1	0	0	0,7
>miR168_c	CGCTTGGTGCAGATCGGGA	1	0	0	2,8	3,9	0	0	0,7	0,7
>miR168_d	GGACCAGGCTTCATTCCCC	2	13,5	109,1	1843,2	402,2	3,7	0,5	180	10,1
>miR168_e	ATTATTTAGGTACAGAGGG	0	0	0	0	0	0	0	0	0,7
>miR168_f	TATTTGCAGGTTTTAGGTC	0	0	0	0,9	0	0	39	0	0
>miR168_g	TTTGCAGGTTTTAGGTCTA	0	6	0	0,9	3,1	6,3	1 336,30	0,6	0,7
>miR168_h	TCGCTTGGTGCAGATCGGG	0	0	0	0,9	18,1	1,9	479,8	0	0,7
>miR168_i	TGACAGAAGAGAGTGAGCA	0	0	0	1	0	0	653	0	0
>miR168_j	TTTGGATTGAAGGGAGCTC	19	105	163,8	18,4	126,2	51,1	1,7	5,4	1 814,90
>miR168_k	TCGGACCAGGCTTCATTCC	16,8	39	4,1	29,3	139,5	21	2 627,20	8,7	4 554,80
>miR168-l	CCGCCTTGCACCAAGTGAAT	47,3	53,2	463,8	180,1	7,2	7,1	2 453,30	34	540,4
family miR168		86,1	217,4	740,8	3283,8	997,4	1109,2	8243,8	229,4	6923,7
>miR171_a	ATTTGCAGGTTTTAGGTCTA	1	10	12,9	4,2	3,1	6,6	2,3	0,9	80,4
>miR171_b	TTTGCAGGTTTTAGGTCTAA	5,1	2,1	39,3	12,1	0	0	17	9,7	119,4
>miR171_c	CCCGCCTTGCACCAAGTGAA	0	13,9	9	0	2,8	1,8	3	3,4	200,5
>miR171_d	TTTGGCCAACTAGATCTATG	3,5	0,7	42	1	0	0	24,1	6,8	135,1
family miR171		9,6	26,7	103,2	17,3	5,9	8,4	46,4	20,8	535,4
>miR444_a	CGGACCAGGCTTCATTCCCC	0	1,4	0	0	0	0	0	0	0
>miR444_b	TTTGGCACCTTGAAACTGGG	1,1	2,2	0	0	1,9	0	1,5	0	0
>miR444_c	TGTTGGCTCGACTCACTCAG	1,1	0,7	5,8	0	0	1,9	0	2,4	2
family miR144		2,2	4,3	5,8	0	1,9	1,9	1,5	2,4	2
>miR5048_a	TATTTGCAGGTTTTAGGTCT	0	0,7	0	0	0	3,1	3,1	0,9	0
>miR5048_b	TCGCTTGGTGCAGATCGGGA	1	0	0	0	0	0	3,2	0	0
>miR5048_c	TTGGATTGAAGGGAGCTCTG	0	0,7	0	0	3,9	3,1	2,1	1,5	2,1
>miR5048_d	TCGGACCAGGCTTCATTCCC	3,1	7	5,3	7,4	0	10,5	4	5,5	2,7
>miR5048_e	TTTGGATTGAAGGGAGCTCT	5	13,7	11,7	7,4	1,9	6,2	0	13,1	15,1
>miR5048_f	TGACAGAAGAGAGTGAGCAC	6,1	2,9	4,6	5,8	0	1,5	2,2	7,4	2
>miR5048_g	TGCAGTTGCTGTCTCAAGCTT	2,1	2,9	15	18,5	0	0	2,2	10,1	17,5
>miR5048_h	AATTATTTAGGTACAGAGGGA	1,1	0,7	2,9	0	0	0	0	0,9	1,4
>miR5048_i	TGACCCTGAGGCACTCATACC	2	6	1,2	0	0	3,4	1,1	0,5	0,7
>miR5048_j	TATTTGCAGGTTTTAGGTCTA	11,3	10,3	10,7	12	5,5	7	0,6	22,5	9,5
>miR5048_k	TGATTGAGCCGTGCCAATATC	0	0,7	0	0	0	0	0	0	0
family miR5048		31,7	45,6	51,4	51,1	11,3	34,8	18,5	62,4	51
>miR5049_a	CCCGCCTTGCACCAAGTGAAT	1	0	0	2	0	0	0	0,9	2,1
>miR5049_b	TTTGGCACCTTGAAACTGGGA	0	0	0	0	0	0	0	0	1,4
>miR5049_c	TGTTGGCTCGACTCACTCAGA	0	0	0	0	0	0	0	0,7	0
family miR5049		1	0	0	2	0	0	0	1,6	3,5
>miR5051_a	TGACAGAAGAGAGTGAGCACA	0	1,6	1,2	0	3,1	0	0	0	0,7
>miR5051_b	TCGCTTGGTGCAGATCGGGAC	4	5,7	1,8	1	3	4,5	0,6	4,9	6,3
>miR5051_c	TCGGACCAGGCTTCATTCCCC	5,2	17,6	4,1	12,8	1,1	3,4	5,4	17,7	33,8
family miR5051		9,2	24,9	7,1	13,8	7,2	7,9	6	22,6	40,8
>miR6200_a	TTTGGATTGAAGGGAGCTCTG	0	0	0	0	0	0	0	1,3	0
family miR6200		0	0	0	0	0	0	0	1,3	0
>miR6201_a	TGACCCTGAGGCACTCATACCG	1	2,2	1,2	0	0	0	0	0,6	3,5
>miR6201_b	TATTTGCAGGTTTTAGGTCTAA	1	1,6	1,8	5,8	0	1,9	0	13,2	6,7
family miR6201		2	3,8	3	5,8	0	1,9	0	13,8	10,2
