# Supplementary material for: Comprehensive Profiling of the miRNome and Degradome Reveals Regulatory Signatures of Seed Aging and Germination
Source: Int J Mol Sci. 2025 Sep 23;26(19):9292. doi: 10.3390/ijms26199292 (PMC12525370; doi:10.3390/ijms26199292)
Supplement: Supplementary file 1 [file ijms-26-09292-s001.zip › Supplementary File S5.xlsx]

## Sheet: Arkusz1
Table S5: Potential new miRNA isomiRs
New miRNA ID	Mature sequence of miRNA	Averaged level of expression RPM									Chromosome	Hairpin Sequence	Start	End	Orientation	Abundance	sRNA length	Hairpin Length	Hairpin Start	Hairpin End	Hairpin Structure	Genomic Hits	Minimum Free Energy(MFE)	Adjusted MFE	P_Val
		Lv6	Lv12	Lv24	Hv6	Hv12	Hv24	Rc6	Rc12	Rc24
Isomirs 1
miR-231H	TTTGTTCCGTATGTAGATTT	0.0243093	0.0841638	0	0.0350857	0	0.0350857	0	0.0227895	0	7H dna:primary_assembly primary_assembly:MorexV3_psedomolecles_assembly:7H:1:632540561:1 REF	ATTCATTTTTGTTCCGTATGTAGATTTTTTGTGGAATCTCTTAAAAGACTTACATTTAGGAACAAAGGGAGT	614556615	614556634	- [Negative strand]	2	20	72	614556569	614556640	((((.((<<<<<<<<--<<<<<<-<<<((((.((.....)))}}}}}}=}}}}}}===}}}}})))))))))	1	-21.3	-29.5833	0.009901
miR-232H	TTTGTTCCGTATGTAGATTTT	0.0695704	0.0341843	0.0233905	0	0	0	0.0233905	0	0.0243093	7H dna:primary_assembly primary_assembly:MorexV3_psedomolecles_assembly:7H:1:632540561:1 REF	ATTCATTTTTGTTCCGTATGTAGATTTTTTGTGGAATCTCTTAAAAGACTTACATTTAGGAACAAAGGGAGT	614556614	614556634	- [Negative strand]	2	21	72	614556569	614556640	((((.((<<<<<<<<--<<<<<<-<<<<(((.((.....))))))))).))))))...))))))))))))))	1	-21.3	-29.5833	0.019802
Isomirs 2
miR-119H	GCCGACCTAGCTCAGTGG	0.738936	0	1.12361	2.29473	0.487143	0.680704	0	0.327467	0.233905	4H dna:primary_assembly primary_assembly:MorexV3_psedomolecles_assembly:4H:1:610333535:1 REF	CGACCTAGCTCAGTGGTAGAGCGCGTGGCTTTTAACCACGTGGCCGTGGGTTCGATCCCCACGGTCGGCGTTTCATTTTTTTTAAACTGCCAGTCTGCCACTGCTAAATTG	581642143	581642160	+ [Positive strand]	28	18	111	581642144	581642254	<<<--<<<<--<<<<<((((..((((((.......))))))(((((((((.......)))))))))(((((((.(......).)))).)))..)))))))))))))..)))	7	-45.3	-40.8108	0.009901
miR-120H	GCCGACCTAGCTCAGTGGTA	0	0.390537	0	0	0	0.328176	0	0.328176	0.227895	4H dna:primary_assembly primary_assembly:MorexV3_psedomolecles_assembly:4H:1:610333535:1 REF	CGACCTAGCTCAGTGGTAGAGCGCGTGGCTTTTAACCACGTGGCCGTGGGTTCGATCCCCACGGTCGGCGTTTCATTTTTTTTAAACTGCCAGTCTGCCACTGCTAAATTG	581642143	581642162	+ [Positive strand]	27	20	111	581642144	581642254	<<<--<<<<--<<<<<<<((..((((((.......))))))(((((((((.......)))))))))(((((((.(......).)))).)))..)))))))))))))..)))	7	-45.3	-40.8108	0.009901
Isomirs 3
miR-180H	TGTTGGCTCGACTCACTC	0.0683685	0	0.165571	0.0233905	0	0	0.0243093	0.0701714	0	4H dna:primary_assembly primary_assembly:MorexV3_psedomolecles_assembly:4H:1:610333535:1 REF	GATGTTGGCTCGACTCACTCAGACCACGCCGGAGGGAGCCATCTGCGGCGGCGGTTCTGATTGAGCCGTGCCAATATC	584947436	584947453	- [Negative strand]	6	18	78	584947377	584947454	((<<<<<<<-<<-<<<<-<<(((((.(((((.(((......))).)))))..)).))))).)))).)).)))))))))	1	-44.5	-57.0513	0.009901
miR-181H	TGTTGGCTCGACTCACTCAGA	0	0	0.0227895	0	0	0	0.0575747	0.072928	0.310968	4H dna:primary_assembly primary_assembly:MorexV3_psedomolecles_assembly:4H:1:610333535:1 REF	GTCACTATGATGTTGGCTCGACTCACTCAGACCACGCCGGAGGGAGCCATCTGCGGCGGCGGTTCTGATTGAGCCGTGCCAATATCTTAGTGC	584947433	584947453	- [Negative strand]	2	21	93	584947370	584947462	(.(((((.((<<<<<<<-<<-<<<<-<<<<<((.(((((.(((......))).)))))..)).))}}}=}}}}=}}=}}}}}}}}}.))))))	1	-51.6	-55.4839	0.009901
Isomirs 4
miR-157H	TGAAGCTGCCAGCATGATCTG	0.583385	0.7159	0.404225	0.604513	0.0854607	0.0850827	0.261147	0.895374	1.12808	4H dna:primary_assembly primary_assembly:MorexV3_psedomolecles_assembly:4H:1:610333535:1 REF	AGATGAAGCTGCCAGCATGATCTGAAAGCTATGCTGCATGTCGATCTCGATGGTCGTCTCCATCCAGATTCAAGAGCATGGCCGGCAATCAGGTCATGTGGCAGCTTCATTT	559503438	559503458	+ [Positive strand]	33	21	112	559503434	559503545	(((<<<<<<<<<<<-<<<<<<<<<(..((((((((.(.((..(((((.(((((......))))).))))))).)))))))))......))}}}}}}}}}}}}}}}}}}}}})	3	-59.3	-52.9464	0.009901
miR-158H	TGAAGCTGCCAGCATGATCTGA	6.57255	18.6387	6.65158	6.73692	3.09912	1.93996	9.44763	14.0333	10.1816	4H dna:primary_assembly primary_assembly:MorexV3_psedomolecles_assembly:4H:1:610333535:1 REF	TGTGCACCGCAAGTAGATGAAGCTGCCAGCATGATCTGAAAGCTATGCTGCATGTCGATCTCGATGGTCGTCTCCATCCAGATTCAAGAGCATGGCCGGCAATCAGGTCATGTGGCAGCTTCATTTTCTCATGGTAGCACA	559503438	559503459	+ [Positive strand]	36	22	141	559503420	559503560	(((((((((..((.(((<<<<<<<<<<<-<<<<<<<<<<..((((((((.(.((..(((((.(((((......))))).))))))).)))))))))......)))))))))))))))))))))))).))..)))).)))))	2	-73.3	-51.9858	0.009901
Isomirs 5
miR-74H	CATGTCGCACGGATTCGA	1.55275	1.02918	0.350857	2.8458	0.7368	0.222209	0	0	4.59819	1H dna:primary_assembly primary_assembly:MorexV3_psedomolecles_assembly:1H:1:516505932:1 REF	AGATCCAGCCCCATGTCGCACGGATTCGATCCTCGCCCACACCTTTCATTCAAATGATAAGGTTCGAAAGTGCAACTGGCAAAGTTGGTCT	132532885	132532902	- [Negative strand]	299	18	91	132532822	132532912	(((.(((((.(<<-<<-<<<<---<<<<<...........(((((((((....)))).)))))))))).)))).)))))....))))))))	1	-25.8	-28.3516	0.039604
miR-75H	CCATGTCGCACGGATTCGA	0	0.546948	0.102553	0	0	0.125342	10.51	1.45853	0	1H dna:primary_assembly primary_assembly:MorexV3_psedomolecles_assembly:1H:1:516505932:1 REF	AGATCCAGCCCCATGTCGCACGGATTCGATCCTCGCCCACACCTTTCATTCAAATGATAAGGTTCGAAAGTGCAACTGGCAAAGTTGGTCT	132532885	132532903	- [Negative strand]	453	19	91	132532822	132532912	(((.(((((.<<<-<<-<<<<---<<<<<...........(((((((((....)))).)))))))))).)))).)))))....))))))))	1	-25.8	-28.3516	0.029703
Isomirs 6
miR-66H	ATTTGTGCGTGTCTGAGCCG	0.194475	0	0	0.182316	0	0.246554	0	0	0	4H dna:primary_assembly primary_assembly:MorexV3_psedomolecles_assembly:4H:1:610333535:1 REF	GACAATTGTGCATTAGAGGAACTAGTTTGCGTGGCTGTGATGACAACAGGTTTACTTCTTCATACCTTAATTTCAGTTAAGGACCAAAACTGATGACTTTATTTGTGCGTGTCTGAGCCGGCGCACTTGTTTGTGTGTACAATTGTT	7685242	7685261	- [Negative strand]	6	20	147	7685214	7685360	(((((((((((((...(.((((.(((.(((.(((((..((((...((((((.....((.(((..(((((((....)))))))........))).))....>>>>>>--->>>>-->>>>>))).))).)))).))))))))))))))	4	-43.2	-29.3878	0.029703
miR-67H	ATTTGTGCGTGTCTGAGCCGG	0.339162	0.418853	0	0.562081	0.23929	0	0	0	0	4H dna:primary_assembly primary_assembly:MorexV3_psedomolecles_assembly:4H:1:610333535:1 REF	GACAATTGTGCATTAGAGGAACTAGTTTGCGTGGCTGTGATGACAACAGGTTTACTTCTTCATACCTTAATTTCAGTTAAGGACCAAAACTGATGACTTTATTTGTGCGTGTCTGAGCCGGCGCACTTGTTTGTGTGTACAATTGTT	7685241	7685261	- [Negative strand]	14	21	147	7685214	7685360	(((((((((((((...(.((((.(((.(((.(((((..((((...((((((.....((.(((..(((((((....)))))))........))).))....>>>>>>--->>>>-->>>>>>)).))).)))).))))))))))))))	4	-43.2	-29.3878	0.039604
Isomirs 7
miR-159H	TGACAGAAGAGAGTGAGC	0	12.1355	0	3.54366	7.48705	5.35141	7.0335	0	0	2H dna:primary_assembly primary_assembly:MorexV3_psedomolecles_assembly:2H:1:665585731:1 REF	GGTGACAGAAGAGAGTGAGCACACGGCCGGGCGGGACGGCACCCGCCGGATGGTGCCGTCGCGGCCGCGTGCTCACTGCTCTATCTGTCACC	547101945	547101962	- [Negative strand]	48	18	92	547101872	547101963	((<<<<<<<<<<<<<<<<<<((.((((((((((((......)))))).((((....)))).)))))).))))))))).)))).)))))))))	7	-67.6	-73.4783	0.009901
miR-160H	TGACAGAAGAGAGTGAGCAC	11.7045	6.80663	10.2891	14.6767	0	0	0	35.2778	31.418	2H dna:primary_assembly primary_assembly:MorexV3_psedomolecles_assembly:2H:1:665585731:1 REF	GGTGACAGAAGAGAGTGAGCACACGGCCGGGCGGGACGGCACCCGCCGGATGGTGCCGTCGCGGCCGCGTGCTCACTGCTCTATCTGTCACC	547101943	547101962	- [Negative strand]	59	20	92	547101872	547101963	((<<<<<<<<<<<<<<<<<<<<.((((((((((((......)))))).((((....)))).)))))).))}}}}}}}=}}}}=}}}}}}}})	7	-67.6	-73.4783	0.009901
Isomirs 8
miR-56H	ATGGTCTTCAAAGTTCTCTGATTG	4.51919	3.44883	0	3.82468	0	0.584762	0.450392	0.310964	0.0341843	6H dna:primary_assembly primary_assembly:MorexV3_psedomolecles_assembly:6H:1:561794515:1 REF	GTAGCTATATCTCCTCAATGTGTAGCGGTGATGCTTGAACAAAATGAGGAGACTATATGATCTGAAAGTATCTGCTGTTGATACAACCATACATGGTCTTCAAAGTTCTCTGATTGTTTATTGTAGCTTGTAACTGCACATGTTGGGTTTGTTATGTTGTATGATGTGGCTAT	487238751	487238774	+ [Positive strand]	3	24	173	487238658	487238830	(((((((((((..((((((((((.(((((...(((((((((..((.((..((((...(((.......(((((.......))))).((((...->>>>-->>>->>>>-->>->>>>))))....))).....)))))))))))))))...............)))))))))))	2	-47.83	-27.6474	0.029703
miR-178H	TGGTCTTCAAAGTTCTCTGATTG	0	0	0.913397	0	0	0.433001	0	0.303867	0.140343	6H dna:primary_assembly primary_assembly:MorexV3_psedomolecles_assembly:6H:1:561794515:1 REF	GTAGCTATATCTCCTCAATGTGTAGCGGTGATGCTTGAACAAAATGAGGAGACTATATGATCTGAAAGTATCTGCTGTTGATACAACCATACATGGTCTTCAAAGTTCTCTGATTGTTTATTGTAGCTTGTAACTGCACATGTTGGGTTTGTTATGTTGTATGATGTGGCTAT	487238752	487238774	+ [Positive strand]	49	23	173	487238658	487238830	(((((((((((..((((((((((.(((((...(((((((((..((.((..((((...(((.......(((((.......))))).((((....>>>>-->>>->>>>-->>->>>>))))....))).....)))))))))))))))...............)))))))))))	2	-47.83	-27.6474	0.039604
Isomirs 9
miR-24H	ACCCTGTTGAGCTTGACTCTAGTCT	0	1.16075	0	0	0	0.243093	0	0	0	1H dna:primary_assembly primary_assembly:MorexV3_psedomolecles_assembly:1H:1:516505932:1 REF	GTCTACTATCCAGCGAAACCACAGCCAAGGGAACGGGCTTGGTAGAATCAGCGGGGAAAGAAGACCCTGTTGAGCTTGACTCTAGTCTGAC	132332258	132332282	- [Negative strand]	5	25	91	132332254	132332344	(((.((((((.(((...((((.((((..(....).))))))))....(((((((((.......->>>>>>>>>>>>->>--->>>>--)))	4	-31.4	-34.5055	0.009901
miR-80H	CCCTGTTGAGCTTGACTCTAGTCT	0	0.316021	0	0.116952	0.615317	0	1.65387	0.615317	0	1H dna:primary_assembly primary_assembly:MorexV3_psedomolecles_assembly:1H:1:516505932:1 REF	GTCTACTATCCAGCGAAACCACAGCCAAGGGAACGGGCTTGGTAGAATCAGCGGGGAAAGAAGACCCTGTTGAGCTTGACTCTAGTCTGAC	132332258	132332281	- [Negative strand]	26	24	91	132332254	132332344	(((.((((((.(((...((((.((((..(....).))))))))....(((((((((........>>>>>>>>>>>>->>--->>>>--)))	4	-31.4	-34.5055	0.029703
Isomirs 10
miR-25H	ACCGACCTACTCGACCCA	0.0935619	0.0467809	0.132323	0.130662	0	0	0.0850827	0.488693	0.0233905	6H dna:primary_assembly primary_assembly:MorexV3_psedomolecles_assembly:6H:1:561794515:1 REF	GTTGGACCTTGGGCCGGGTCGGCCGGTCCGCCTCATGGCGAGCACCGACCTACTCGACCCATCGGCCGGC	82436132	82436149	- [Negative strand]	21	18	70	82436122	82436191	(((((.((.({{{={{{{{={{={{{{{((((....)))).).>>>>->>->>>>>->>>>..)))))))	1	-37.9	-54.1429	0.049505
miR-72H	CACCGACCTACTCGACCCA	0.167126	0	0	0	0.156533	0.202052	0.0233905	0.0341843	0.183836	6H dna:primary_assembly primary_assembly:MorexV3_psedomolecles_assembly:6H:1:561794515:1 REF	GTTGGACCTTGGGCCGGGTCGGCCGGTCCGCCTCATGGCGAGCACCGACCTACTCGACCCATCGGCCGGC	82436132	82436150	- [Negative strand]	9	19	70	82436122	82436191	(((((.((.{{{{={{{{{={{={{{{{((((....)))).)->>>>->>->>>>>->>>>..)))))))	1	-37.9	-54.1429	0.009901
Isomirs 11
miR-24H	ACCCTGTTGAGCTTGACTCTAGTCT	0	1.16075	0	0	0	0.243093	0	0	0	1H dna:primary_assembly primary_assembly:MorexV3_psedomolecles_assembly:1H:1:516505932:1 REF	GTCTACTATCCAGCGAAACCACAGCCAAGGGAACGGGCTTGGTAGAATCAGCGGGGAAAGAAGACCCTGTTGAGCTTGACTCTAGTCTGAC	132332258	132332282	- [Negative strand]	5	25	91	132332254	132332344	(((.((((((.(((...((((.((((..(....).))))))))....(((((((((.......->>>>>>>>>>>>->>--->>>>--)))	4	-31.4	-34.5055	0.009901
miR-80H	CCCTGTTGAGCTTGACTCTAGTCT	0	0.316021	0	0.116952	0.615317	0	1.65387	0.615317	0	1H dna:primary_assembly primary_assembly:MorexV3_psedomolecles_assembly:1H:1:516505932:1 REF	GTCTACTATCCAGCGAAACCACAGCCAAGGGAACGGGCTTGGTAGAATCAGCGGGGAAAGAAGACCCTGTTGAGCTTGACTCTAGTCTGAC	132332258	132332281	- [Negative strand]	26	24	91	132332254	132332344	(((.((((((.(((...((((.((((..(....).))))))))....(((((((((........>>>>>>>>>>>>->>--->>>>--)))	4	-31.4	-34.5055	0.029703
Isomirs 12
miR-106H	CTTGGATTTATGAAAGACGAGCA	0.0701714	0.908832	0.072928	0	0	0	0.322659	0	0	5H dna:primary_assembly primary_assembly:MorexV3_psedomolecles_assembly:5H:1:588218686:1 REF	TCGGGGGCATTCGTATTTCATAGTCAGAGGTGAAATTCTTGGATTTATGAAAGACGAGCAACTGCGA	53495245	53495267	- [Negative strand]	6	23	67	53495237	53495303	(((.((...(((((.((((((((((.((((......)>>>->>->>>>>>>>->>>>>--.)).)))	2	-20.5	-30.597	0.009901
miR-156H	TCTTGGATTTATGAAAGACGAGCA	0	0	0	0	0	0	0.0972374	0.121547	0.23758	5H dna:primary_assembly primary_assembly:MorexV3_psedomolecles_assembly:5H:1:588218686:1 REF	TCGGGGGCATTCGTATTTCATAGTCAGAGGTGAAATTCTTGGATTTATGAAAGACGAGCAACTGCGA	53495245	53495268	- [Negative strand]	6	24	67	53495237	53495303	(((.((...(((((.((((((((((.((((......>>>>->>->>>>>>>>->>>>>--.)).)))	2	-20.5	-30.597	0.019802
Isomirs 13
miR-97H	CGGGCTTGGCGGAATCAGCGGGA	0.151137	0.121547	0.128648	0.045579	0	0.0486187	0.045579	0.125342	0.0350857	CAJHDD010000057.1 dna:primary_assembly primary_assembly:MorexV3_psedomolecles_assembly:CAJHDD010000057.1:1:123980:1 REF	CAAGGGAACGGGCTTGGCGGAATCAGCGGGAAAGAAGACCCTGTTGAGCTTGACTCTAGTCCGACTTTG	2430	2452	+ [Positive strand]	4	23	69	2421	2489	(((((...<<<<<<-<<<<<--<<<<<<<<-......==}}}}}}}}==}}}=}}==}}}})).)))))	1	-24.8	-35.942	0.019802
miR-7H	AACGGGCTTGGCGGAATCAGCGGGA	0	0.125342	0	0.0233905	0.103454	0	0	0	0	CAJHDD010000057.1 dna:primary_assembly primary_assembly:MorexV3_psedomolecles_assembly:CAJHDD010000057.1:1:123980:1 REF	ACCCTGTTGAGCTTGACTCTAGTCC(33) GACCCTGTTGAGCTTGACTCTAGTCC(17) CCCTGTTGAGCTTGACTCTAGTCC(40) ACCCTGTTGAGCTTGACTCTAGTC(26) ACCCTGTTGAGCTTGACTCTAGTCCG(24) GACCCTGTTGAGCTTGACTCTAGTC(2) CCCTGTTGAGCTTGACTCTAGTCCG(48) AGACCCTGTTGAGCTTGACTCTAGTC(13) CCTGTTGAGCTTGACTCTAGTCCG(25) GACCCTGTTGAGCTTGACTCTAGT(11) CCCTGTTGAGCTTGACTCTAGTCCGA(26) AGACCCTGTTGAGCTTGACTCTAGT(7) CCTGTTGAGCTTGACTCTAGTCCGA(23) AAGACCCTGTT…	2428	2452	+ [Positive strand]	4	25	69	2421	2489	(((((.--<<<<<<-<<<<<--<<<<<<<<-........}}}}}}}}==}}}=}}==}}}}}}=}))))	1	-24.8	-35.942	0.949556
Isomirs 14
miR-193H	TTGAACTGTTTCCTCTGAAAT	0.164846	0.0350857	0.105575	0	0	0	0.513462	0.0584762	0.0701714	5H dna:primary_assembly primary_assembly:MorexV3_psedomolecles_assembly:5H:1:588218686:1 REF	TGGCTGGATGAATCTTACAGGTGTTTCGCAGGAAGCAGCTCAATGTCTACCGAGCTGGATTTTGTAATCTTGTTTTGATAACAAGGCAATTCTGGCTGAAAGGAAAAGCCATGTTTGAAAGACAAAAATTAGAAAAGTTCAGGATCTTGTAGATGTTGAACTGTTTCCTCTGAAATTCCTGTAAGATTCAAGGCTA	67622604	67622624	+ [Positive strand]	5	21	196	67622448	67622643	(((((...(((((((((((((.((((((.(((((((((.(((((((((((.((.(((((((((.((((.(((((((...((((.(((..((((........))))..))).))))...)))))))..))))..)))))))))..))..)))))))>>>>->>>>>>>>>->>>>>>.))))))))))))).)))))	1	-85.4	-43.5714	0.009901
miR-194H	TTGAACTGTTTCCTCTGAAATTCC	0	0.243093	0	0.176347	0.206007	0	0.250685	0.262079	0.215744	5H dna:primary_assembly primary_assembly:MorexV3_psedomolecles_assembly:5H:1:588218686:1 REF	GGCTGGATGAATCTTACAGGTGTTTCGCAGGAAGCAGCTCAATGTCTACCGAGCTGGATTTTGTAATCTTGTTTTGATAACAAGGCAATTCTGGCTGAAAGGAAAAGCCATGTTTGAAAGACAAAAATTAGAAAAGTTCAGGATCTTGTAGATGTTGAACTGTTTCCTCTGAAATTCCTGTAAGATTCAAGGCTAGCT	67622604	67622627	+ [Positive strand]	4	24	198	67622449	67622646	((((((.(((((((((((((.((((((.(((((((((.(((((((((((.((.(((((((((.((((.(((((((...((((.(((..((((........))))..))).))))...)))))))..))))..)))))))))..))..)))))))>>>>->>>>>>>>>->>>>>>->>)))))))))))...))))))	1	-88.2	-44.5455	0.009901
Isomirs 15
miR-156H	TCTTGGATTTATGAAAGACGAGCA	0	0	0	0	0	0	0.0972374	0.121547	0.23758	5H dna:primary_assembly primary_assembly:MorexV3_psedomolecles_assembly:5H:1:588218686:1 REF	TCGGGGGCATTCGTATTTCATAGTCAGAGGTGAAATTCTTGGATTTATGAAAGACGAGCAACTGCGA	53495245	53495268	- [Negative strand]	6	24	67	53495237	53495303	(((.((...(((((.((((((((((.((((......>>>>->>->>>>>>>>->>>>>--.)).)))	2	-20.5	-30.597	0.019802
miR-106H	CTTGGATTTATGAAAGACGAGCA	0.0701714	0.908832	0.072928	0	0	0	0.322659	0	0	5H dna:primary_assembly primary_assembly:MorexV3_psedomolecles_assembly:5H:1:588218686:1 REF	TCGGGGGCATTCGTATTTCATAGTCAGAGGTGAAATTCTTGGATTTATGAAAGACGAGCAACTGCGA	53495245	53495267	- [Negative strand]	6	23	67	53495237	53495303	(((.((...(((((.((((((((((.((((......)>>>->>->>>>>>>>->>>>>--.)).)))	2	-20.5	-30.597	0.009901
Isomirs 16
miR-72H	CACCGACCTACTCGACCCA	0.167126	0	0	0	0.156533	0.202052	0.0233905	0.0341843	0.183836	6H dna:primary_assembly primary_assembly:MorexV3_psedomolecles_assembly:6H:1:561794515:1 REF	GTTGGACCTTGGGCCGGGTCGGCCGGTCCGCCTCATGGCGAGCACCGACCTACTCGACCCATCGGCCGGC	82436132	82436150	- [Negative strand]	9	19	70	82436122	82436191	(((((.((.{{{{={{{{{={{={{{{{((((....)))).)->>>>->>->>>>>->>>>..)))))))	1	-37.9	-54.1429	0.009901
miR-25H	ACCGACCTACTCGACCCA	0.0935619	0.0467809	0.132323	0.130662	0	0	0.0850827	0.488693	0.0233905	6H dna:primary_assembly primary_assembly:MorexV3_psedomolecles_assembly:6H:1:561794515:1 REF	GTTGGACCTTGGGCCGGGTCGGCCGGTCCGCCTCATGGCGAGCACCGACCTACTCGACCCATCGGCCGGC	82436132	82436149	- [Negative strand]	21	18	70	82436122	82436191	(((((.((.({{{={{{{{={{={{{{{((((....)))).).>>>>->>->>>>>->>>>..)))))))	1	-37.9	-54.1429	0.049505
Isomirs 17
miR-30H	ACGGACCGGGAATCGCCCT	0	0	0.0350857	0.0486187	0	0.0243093	0.152214	0.0949576	0.0243093	5H dna:primary_assembly primary_assembly:MorexV3_psedomolecles_assembly:5H:1:588218686:1 REF	GGGGGTCCCGGCCCCGAACCCGTCGGCTGTTGGCGGATTGCTCGAGCTGCTCACGCGGCGAGAGCGGGTCGCCGCGTGCCGGTCGGGGGACGGACCGGGAATCGCCC	53523029	53523047	- [Negative strand]	2	19	107	53523029	53523135	(((((((((((..(((..((((((((((((.((((..((((((..(((((....)))))..))))))..))))))).))))).))))..->>>->>>>>->>>->>>	1	-66.6	-62.243	0.009901
miR-93H	CGGACCGGGAATCGCCCT	0	0.0467809	0	0.0578752	0.0350857	0	0	0	0	5H dna:primary_assembly primary_assembly:MorexV3_psedomolecles_assembly:5H:1:588218686:1 REF	GGGGGTCCCGGCCCCGAACCCGTCGGCTGTTGGCGGATTGCTCGAGCTGCTCACGCGGCGAGAGCGGGTCGCCGCGTGCCGGTCGGGGGACGGACCGGGAATCGCCC	53523029	53523046	- [Negative strand]	2	18	107	53523029	53523135	(((((((((((..(((..((((((((((((.((((..((((((..(((((....)))))..))))))..))))))).))))).))))...>>>->>>>>->>>->>>	1	-66.6	-62.243	0.009901
miR-114H	GACGGACCGGGAATCGCCCT	0.128824	0.072928	0	0	0	0	0	0	0.0923599	5H dna:primary_assembly primary_assembly:MorexV3_psedomolecles_assembly:5H:1:588218686:1 REF	GGGGGTCCCGGCCCCGAACCCGTCGGCTGTTGGCGGATTGCTCGAGCTGCTCACGCGGCGAGAGCGGGTCGCCGCGTGCCGGTCGGGGGACGGACCGGGAATCGCCC	53523029	53523048	- [Negative strand]	4	20	107	53523029	53523135	(((((((((((..(((..((((((((((((.((((..((((((..(((((....)))))..))))))..))))))).))))).)))).-->>>->>>>>->>>->>>	1	-66.6	-62.243	0.019802
Isomirs 18
miR-150H	TCGCTTGGTGCAGATCGGG	0.0837044	0	0.072928	0	0	0.353348	0	0	0	6H dna:primary_assembly primary_assembly:MorexV3_psedomolecles_assembly:6H:1:561794515:1 REF	GTCGCCGCCGCCTCGGGCTCGCTTGGTGCAGATCGGGACCCTCCGCCCGCCCCGAAGGGCCGGATCCCGCCTTGCACCAAGTGAATCGGAGCCGGCGCAGCGAC	34273974	34273992	+ [Positive strand]	10	19	104	34273955	34274058	((((((((((.(((.(..<<<<<<<<<<<<<--<<<<(...(((((((........))).)))))}}}}==}}}}}}}}}}}})..).))).)))))..)))))	1	-66.8	-64.2308	0.009901
miR-151H	TCGCTTGGTGCAGATCGGGA	0	0	0	0	0.380985	0	0.0972374	0	0	6H dna:primary_assembly primary_assembly:MorexV3_psedomolecles_assembly:6H:1:561794515:1 REF	CGCCGCCTCGGGCTCGCTTGGTGCAGATCGGGACCCTCCGCCCGCCCCGAAGGGCCGGATCCCGCCTTGCACCAAGTGAATCGGAGCCGGCG	34273974	34273993	+ [Positive strand]	8	20	92	34273960	34274051	(((((.(((.(..<<<<<<<<<<<<<--<<<<<...(((((((........))).)))))))))..)))))))))))))..).))).)))))	1	-59.2	-64.3478	0.009901
miR-152H	TCGCTTGGTGCAGATCGGGAC	0.250685	0.374247	0.413817	2.1594	0	0	0.334354	0.313367	9.7231	6H dna:primary_assembly primary_assembly:MorexV3_psedomolecles_assembly:6H:1:561794515:1 REF	GTCGCCGCCGCCTCGGGCTCGCTTGGTGCAGATCGGGACCCTCCGCCCGCCCCGAAGGGCCGGATCCCGCCTTGCACCAAGTGAATCGGAGCCGGCGCAGCGAC	34273974	34273994	+ [Positive strand]	12	21	104	34273955	34274058	((((((((((.(((.(..<<<<<<<<<<<<<--<<<<<-..(((((((........))).)))))}}}}==}}}}}}}}}}}}}==).))).)))))..)))))	1	-66.8	-64.2308	0.009901
