# Supplementary material for: Comprehensive Profiling of the miRNome and Degradome Reveals Regulatory Signatures of Seed Aging and Germination
Source: Int J Mol Sci. 2025 Sep 23;26(19):9292. doi: 10.3390/ijms26199292 (PMC12525370; doi:10.3390/ijms26199292)
Supplement: Supplementary file 1 [file ijms-26-09292-s001.zip › Supplementary File S6.xlsx]

## Sheet: Arkusz1
Table S6: Target prediction from miRNAs with significant expression levels and their encoding proteins
miRNA	log2FC	p.adj	Target Accesion		Expectation	Protein ID	Protein
Lv
miR159g	1.229	0.0348942	HORVU.MOREX.r2.6HG0505470.1		1	A0A8I6Y4N0	Clu domain-containing protein
miR-10H	20.006	4.05149e-06	HORVU.MOREX.r2.5HG0429630.1		3	A0A8I6XX43	Trafficking protein particle complex subunit 8
miR156c	-0.96	0.0140837	HORVU.MOREX.r2.5HG0406890.1		1	A0A8I6XRG1	SBP-type domain-containing protein
			HORVU.MOREX.r2.7HG0564420.1		1	UPI00162D8BA4	squamosa promoter-binding-like protein 17 isoform X1
			HORVU.MOREX.r2.2HG0157010.1		1	A0A8I6WHB1	SBP-type domain-containing protein
			HORVU.MOREX.r2.6HG0473260.1		1	A0A8I7BBH7	SBP-type domain-containing protein
Hv
miR-56H	20.76	1.91e-08	HORVU.MOREX.r2.7HG0540020.1		1	A0A8I6Z190	GDSL esterase/lipase
miR-225H	7.118	0.00210997	HORVU.MOREX.r2.6HG0505470.1		1.5	A0A8I6Y4N0	Clu domain-containing protein
			HORVU.MOREX.r2.1HG0024800.1		1.5	A0A287F185	Uncharacterized protein
miR-74H	1.995	0.0122855	HORVU.MOREX.r2.5HG0405920.1		2	M0X912	AAA+ ATPase domain-containing protein
			HORVU.MOREX.r2.3HG0232580.1		2	A0A8I6XF02	Matrin-type domain-containing protein
miR-201H	1.473	0.0150422	HORVU.MOREX.r2.1HG0065170.1		1	Q70YI6	phospholipase D
			HORVU.MOREX.r2.1HG0040430.1		1	A0A8I6WG72	phospholipase D
			HORVU.MOREX.r2.4HG0284980.1		1	A0A8I6XX46	TF-B3 domain-containing protein
miR-101H	0.376	0.0345485	HORVU.MOREX.r2.5HG0389040.1		2	B3W6G6	Putative transcriptional activator DEMETER
			HORVU.MOREX.r2.6HG0505760.1		2	A0A8I7BHC5	PHD-type domain-containing protein
miR-119H	0.305	0.0359778	HORVU.MOREX.r2.2HG0153460.1		2	A0A8I6WX50	Cationic amino acid transporter C-terminal domain-containing protein
miR-227H	-0.38	0.0359778	HORVU.MOREX.r2.6HG0505470.1		1.5	A0A8I6Y4N0	Clu domain-containing protein
			HORVU.MOREX.r2.3HG0201760.1		1.5	A0A8I7B5W4	MD-2-related lipid-recognition domain-containing protein
miR-191H	-0.298	0.0419163	HORVU.MOREX.r2.2HG0125310.1		1	A0A8I7B5W4	MD-2-related lipid-recognition domain-containing protein
Rc
miR-191H	-9.397	5.01e-10	HORVU.MOREX.r2.2HG0125310.1		1	A0A8I7B5W4	MD-2-related lipid-recognition domain-containing protein
miR-227H	-9.218	2.75e-09	HORVU.MOREX.r2.6HG0505470.1		1.5	A0A8I6Y4N0	Clu domain-containing protein
			HORVU.MOREX.r2.1HG0024800.1		1.5	F2EB30	YTH domain-containing family protein
miR-75H	20.505	3.34e-09	HORVU.MOREX.r2.5HG0404560.1		2	A0A8I6XTH8	SAM-dependent MTase RsmB/NOP-type domain-containing protein
			HORVU.MOREX.r2.2HG0079610.1		2	A0A8I6X084	MDR-like ABC transporter
			HORVU.MOREX.r2.2HG0079600.1		2	A0A8I7B4F3	MDR-like ABC transporter
miR-77H	0.368	0.0319839	HORVU.MOREX.r2.6HG0474040.1		1.5	A0A287TTV1	Inositol-1-monophosphatase
miR-230H	0.335	0.0341505	HORVU.MOREX.r2.7HG0566090.1		1.5	A0A8I6YC91	DUF632 domain-containing protein
Changes in group (Lv, Hv and Rc) after 6, 12 and 24 h imbibition
6 h
miR-10H	20.632	1.08e-06	HORVU.MOREX.r2.5HG0429630.1		2	F2CX01	Protoporphyrinogen oxidase
			HORVU.MOREX.r2.7HG0602590.1		2	A0A8I6Z793	Putative tRNA (cytidine(32)/guanosine(34)-2'-O)-methyltransferase
			HORVU.MOREX.r2.5HG0374850.1		2	A0A8I6YEI0	Protein SUPPRESSOR OF GENE SILENCING 3
12h
miR-225H	24.42	2.7e-10	HORVU.MOREX.r2.6HG0505470.1		1.5	A0A8I6Y4N0	Clu domain-containing protein
				HORVU.MOREX.r2.1HG0024800.1	1.5	F2EB30	YTH domain-containing family protein
