# Supplementary material for: Comprehensive Profiling of the miRNome and Degradome Reveals Regulatory Signatures of Seed Aging and Germination
Source: Int J Mol Sci. 2025 Sep 23;26(19):9292. doi: 10.3390/ijms26199292 (PMC12525370; doi:10.3390/ijms26199292)
Supplement: Supplementary file 1 [file ijms-26-09292-s001.zip › Supplementary File S7.xlsx]

## Sheet: Sheet1
Sample	SiteID	Query	Transcript	TStart	TStop	TSlice	MFEperfect	MFEsite	MFEratio	AllenScore	Paired	Unpaired	Structure	Sequence	DegradomeCategory	DegradomePval	Kind of miRNA	Transcript_ID	Protein	Protein_name	Function	GO	Figure 9 reference
lv12	HORVU.MOREX.r3.1HG0073060.1_loc:1H|460561384-460569120|+_exons:460561384-460561444,460562005-460562383,460562476-460562841,460563390-460563590,460563668-460563865,460564162-460564260,460564791-460564894,460565738-460565903,460566089-460566556,460566697-460566837,460567069-460567128,460567488-460567618,460567697-460567830,460567921-460568126,460568419-460569120_segs:1-61,62-440,441-806,807-1007,10…	miR156_d	HORVU.MOREX.r3.1HG0073060.1_loc:1H|460561384-460569120|+_exons:460561384-460561444,460562005-460562383,460562476-460562841,460563390-460563590,460563668-460563865,460564162-460564260,460564791-460564894,460565738-460565903,460566089-460566556,460566697-460566837,460567069-460567128,460567488-460567618,460567697-460567830,460567921-460568126,460568419-460569120_segs:1-61,62-440,441-806,807-1007,10…	2905	2922	2913	-28.30	-28.50	1	1	2-18,2921-2905	1-1,2922-2922[UP5]	(((((((((((((((((.&.)))))))))))))))))	CCCUCUGUACCUAAAUAC&UUAUUUAGGUACAGAGGG	4	0.00569989135618321	Know	HORVU.MOREX.r3.1HG0073060.1	A0A8I6X829	PCI domain-containing protein
lv12	HORVU.MOREX.r3.1HG0073060.2_loc:1H|460561384-460569120|+_exons:460561384-460561444,460562005-460562841,460563390-460563590,460563668-460563865,460564162-460564260,460564791-460564894,460565738-460565903,460566089-460566556,460566697-460566837,460567069-460567128,460567488-460567618,460567697-460567830,460567921-460568126,460568419-460569120_segs:1-61,62-898,899-1099,1100-1297,1298-1396,1397-1500,…	miR156_d	HORVU.MOREX.r3.1HG0073060.2_loc:1H|460561384-460569120|+_exons:460561384-460561444,460562005-460562841,460563390-460563590,460563668-460563865,460564162-460564260,460564791-460564894,460565738-460565903,460566089-460566556,460566697-460566837,460567069-460567128,460567488-460567618,460567697-460567830,460567921-460568126,460568419-460569120_segs:1-61,62-898,899-1099,1100-1297,1298-1396,1397-1500,…	2997	3014	3005	-28.30	-28.50	1	1	2-18,3013-2997	1-1,3014-3014[UP5]	(((((((((((((((((.&.)))))))))))))))))	CCCUCUGUACCUAAAUAC&UUAUUUAGGUACAGAGGG	3	0.00302561016247294	Know	HORVU.MOREX.r3.1HG0073060.2	A0A8I6WLB2	PCI domain-containing protein
lv12	HORVU.MOREX.r3.4HG0349510.1_loc:4H|92938898-92943892|+_exons:92938898-92938965,92939410-92939495,92940477-92940631,92940713-92940777,92940926-92941112,92941417-92941680,92941771-92941904,92942051-92942240,92942323-92942382,92942469-92942720,92942803-92943061,92943129-92943334,92943464-92943514,92943602-92943892_segs:1-68,69-154,155-309,310-374,375-561,562-825,826-959,960-1149,1150-1209,1210-1461,…	miR159_i	HORVU.MOREX.r3.4HG0349510.1_loc:4H|92938898-92943892|+_exons:92938898-92938965,92939410-92939495,92940477-92940631,92940713-92940777,92940926-92941112,92941417-92941680,92941771-92941904,92942051-92942240,92942323-92942382,92942469-92942720,92942803-92943061,92943129-92943334,92943464-92943514,92943602-92943892_segs:1-68,69-154,155-309,310-374,375-561,562-825,826-959,960-1149,1150-1209,1210-1461,…	764	781	772	-30.70	-26.50	0.863192182410424	6.5	4-18,778-764	1-3,781-779[UP5]	(((((((((((((((...&...)))))))))))))))	GGCUCCCUUUAAUCCCAA&UUUGGAUUGAAGGGAGCU	2	0.00999342030850925	Know	HORVU.MOREX.r3.4HG0349510.1	A0A8I6XY31	DUF676 domain-containing protein
lv12	HORVU.MOREX.r3.1HG0029270.1_loc:1H|134940385-134949653|+_exons:134940385-134940581,134943779-134943912,134944013-134944038,134944886-134944975,134945637-134945725,134949322-134949653_segs:1-197,198-331,332-357,358-447,448-536,537-868:650	miR-216H	HORVU.MOREX.r3.1HG0029270.1_loc:1H|134940385-134949653|+_exons:134940385-134940581,134943779-134943912,134944013-134944038,134944886-134944975,134945637-134945725,134949322-134949653_segs:1-197,198-331,332-357,358-447,448-536,537-868	638	659	650	-34.20	-25.50	0.745614035087719	9	3-16,657-644;18-21,642-639	1-2,659-658[UP5];17-17,643-643[SIL];22-22,638-638[UP3]	.((((.((((((((((((((..&..)))))))))))))).)))).	CGUGGAGCAAAGCUGGACUGCA&UUUAGUCCGGUUUUGUAUCACA	2	0.0405837190274978	New	HORVU.MOREX.r3.1HG0029270.1	A0A8I6WG48	UBC core domain-containing protein		GO:0005524 - MF:ATP binding; GO:0016740 - MF:transferase activity
lv12	HORVU.MOREX.r3.2HG0185630.1_loc:2H|578104816-578106255|-_exons:578104816-578105603,578105696-578106255_segs:1-560,561-1348:276	miR-172H	HORVU.MOREX.r3.2HG0185630.1_loc:2H|578104816-578106255|-_exons:578104816-578105603,578105696-578106255_segs:1-560,561-1348	264	285	276	-45.10	-31.90	0.707317073170732	10	3-6,283-280;9-13,277-273;15-20,271-266	1-2,285-284[UP5];7-8,279-278[SIL];14-14,272-272[SIL];21-22,265-264[UP3]	..((((((.(((((..((((..&..))))..))))).))))))..	GCGCAGCUGGAGCAGGCCGCGU&UGGCGGAUUGCUCGAGCUGCUA	1	0.04668294674094	New	HORVU.MOREX.r3.2HG0185630.1	F2EJN0	Predicted protein		GO:0016747 - MF:acyltransferase activity, transferring groups other than amino-acyl groups	24
lv12	HORVU.MOREX.r3.3HG0305140.1_loc:3H|557817492-557823158|+_exons:557817492-557818356,557818447-557819894,557820143-557820229,557820428-557821012,557821105-557821269,557821350-557821644,557821794-557822314,557822479-557822542,557822630-557822869,557822998-557823158_segs:1-865,866-2313,2314-2400,2401-2985,2986-3150,3151-3445,3446-3966,3967-4030,4031-4270,4271-4431:1162	miR-72H	HORVU.MOREX.r3.3HG0305140.1_loc:3H|557817492-557823158|+_exons:557817492-557818356,557818447-557819894,557820143-557820229,557820428-557821012,557821105-557821269,557821350-557821644,557821794-557822314,557822479-557822542,557822630-557822869,557822998-557823158_segs:1-865,866-2313,2314-2400,2401-2985,2986-3150,3151-3445,3446-3966,3967-4030,4031-4270,4271-4431	1153	1171	1162	-39.10	-26.30	0.672634271099744	6	1-9,1171-1163;11-16,1161-1156	10-10,1162-1162[SIL];17-19,1155-1153[UP3]	...((((((.(((((((((&))))))))).))))))...	GACGUCGAGAAGGUUGGUG&CACCGACCUACUCGACCCA	1	0.0395669296313318	New	HORVU.MOREX.r3.3HG0305140.1	A0A8I6XBY5	Uncharacterized protein		GO:0016020 - CC:membrane; GO:0140359 - MF:ABC-type transporter activity; GO:0005524 - MF:ATP binding; GO:0016887 - MF:ATP hydrolysis activity
lv12	HORVU.MOREX.r3.4HG0332520.1_loc:4H|3361149-3364547|-_exons:3361149-3361506,3361622-3361694,3362158-3362229,3363926-3363994,3364093-3364226,3364333-3364547_segs:1-215,216-349,350-418,419-490,491-563,564-921:728	miR-216H	HORVU.MOREX.r3.4HG0332520.1_loc:4H|3361149-3364547|-_exons:3361149-3361506,3361622-3361694,3362158-3362229,3363926-3363994,3364093-3364226,3364333-3364547_segs:1-215,216-349,350-418,419-490,491-563,564-921	715	737	728	-34.20	-28.00	0.818713450292398	5.5	2-18,736-720;19-22,718-715	1-1,737-737[UP5];x-x,719-719[BULt]	((((.(((((((((((((((((.&.)))))))))))))))))-))))	UGUGUGUGCAGAACCGGAUUGAC&UUUAGUCCGGUUUUGUAU-CACA	2	0.00125467345359176	New	HORVU.MOREX.r3.4HG0332520.1	A0A8I6XVX7	Histidine-containing phosphotransfer protein	Functions as a two-component phosphorelay mediators between cytokinin sensor histidine kinases and response regulators (B-type ARRs). Plays an important role in propagating cytokinin signal transduction.	GO:0005829 - CC:cytosol; GO:0005634 - CC:nucleus; GO:0009927 - MF:histidine phosphotransfer kinase activity; GO:0043424 - MF:protein histidine kinase binding; GO:0009736 - BP:cytokinin-activated signaling pathway; GO:0000160 - BP:phosphorelay signal transduction system
lv12	HORVU.MOREX.r3.4HG0349510.1_loc:4H|92938898-92943892|+_exons:92938898-92938965,92939410-92939495,92940477-92940631,92940713-92940777,92940926-92941112,92941417-92941680,92941771-92941904,92942051-92942240,92942323-92942382,92942469-92942720,92942803-92943061,92943129-92943334,92943464-92943514,92943602-92943892_segs:1-68,69-154,155-309,310-374,375-561,562-825,826-959,960-1149,1150-1209,1210-1461,…	miR-225H	HORVU.MOREX.r3.4HG0349510.1_loc:4H|92938898-92943892|+_exons:92938898-92938965,92939410-92939495,92940477-92940631,92940713-92940777,92940926-92941112,92941417-92941680,92941771-92941904,92942051-92942240,92942323-92942382,92942469-92942720,92942803-92943061,92943129-92943334,92943464-92943514,92943602-92943892_segs:1-68,69-154,155-309,310-374,375-561,562-825,826-959,960-1149,1150-1209,1210-1461,…	762	781	772	-35.20	-29.00	0.823863636363636	7.5	4-19,778-763	1-3,781-779[UP5];20-20,762-762[UP3]	.((((((((((((((((...&...)))))))))))))))).	UGGGCUCCCUUUAAUCCCAA&UUUGGAUUGAAGGGAGCUCU	2	0.0149526171825698	New	HORVU.MOREX.r3.4HG0349510.1	A0A8I6XY31	DUF676 domain-containing protein
lv12	HORVU.MOREX.r3.4HG0351550.1_loc:4H|108676002-108681979|+_exons:108676002-108676224,108676315-108676420,108676522-108676589,108676669-108676770,108677188-108677340,108677430-108677507,108678097-108678222,108678330-108678432,108678706-108678806,108680564-108680701,108680792-108680935,108681020-108681095,108681194-108681279,108681382-108681510,108681605-108681979_segs:1-223,224-329,330-397,398-499,5…	miR-223H	HORVU.MOREX.r3.4HG0351550.1_loc:4H|108676002-108681979|+_exons:108676002-108676224,108676315-108676420,108676522-108676589,108676669-108676770,108677188-108677340,108677430-108677507,108678097-108678222,108678330-108678432,108678706-108678806,108680564-108680701,108680792-108680935,108681020-108681095,108681194-108681279,108681382-108681510,108681605-108681979_segs:1-223,224-329,330-397,398-499,5…	1828	1847	1838	-27.70	-24.20	0.873646209386282	5	1-16,1847-1832	17-20,1831-1828[UP3]	....((((((((((((((((&))))))))))))))))....	GGGACUACAUACGGAGCAAA&UUUGCUUCGUAUGUAGAUUU	3	0.0357091891822857	New	HORVU.MOREX.r3.4HG0351550.1	F2CSD0	signal-recognition-particle GTPase (EC 3.6.5.4)		GO:0005786 - CC:signal recognition particle, endoplasmic reticulum targeting; GO:0008312 - MF:7S R binding; GO:0016887 - MF:ATP hydrolysis activity; GO:0005525 - MF:GTP binding; GO:0003924 - MF:GTPase activity; GO:0006614 - BP:SRP-dependent cotranslational protein targeting to membrane
lv12	HORVU.MOREX.r3.4HG0395960.1_loc:4H|529806774-529809022|+_exons:529806774-529807753,529807951-529809022_segs:1-980,981-2052:467	miR-38H	HORVU.MOREX.r3.4HG0395960.1_loc:4H|529806774-529809022|+_exons:529806774-529807753,529807951-529809022_segs:1-980,981-2052	452	476	467	-50.50	-33.80	0.669306930693069	8	2-14,475-463;17-19,460-458;21-23,456-454	1-1,476-476[UP5];15-16,462-461[SIL];20-20,457-457[SIL];24-25,453-452[UP3]	..(((.(((..(((((((((((((.&.)))))))))))))..))).)))..	CCUCGUCCACAUCCUCUGCUCCGCC&AGCGGGGUAGAGGAAUUGGUCGACU	1	0.0260809180016753	New	HORVU.MOREX.r3.4HG0395960.1	A0A8I6X3R4	3-ketoacyl-CoA synthase (EC 2.3.1.-)		GO:0016020 - CC:membrane; GO:0016747 - MF:acyltransferase activity, transferring groups other than amino-acyl groups; GO:0006633 - BP:fatty acid biosynthetic process
lv12	HORVU.MOREX.r3.5HG0524400.1_loc:5H|559092234-559095921|-_exons:559092234-559092470,559094198-559094487,559094928-559095921_segs:1-994,995-1284,1285-1521:680	miR-201H	HORVU.MOREX.r3.5HG0524400.1_loc:5H|559092234-559095921|-_exons:559092234-559092470,559094198-559094487,559094928-559095921_segs:1-994,995-1284,1285-1521	670	689	680	-41.40	-30.76	0.742995169082126	8	1-7,689-683;12-20,678-670	8-11,682-679[SIL]	(((((((((....(((((((&)))))))....)))))))))	GGGAGCACCGCAAAGUCCAA&UUGGACUGAAGGGUGCUCCC	0	0.0151800320157559	New	HORVU.MOREX.r3.5HG0524400.1	A0A8I6XYC8	NAC domain-containing protein		GO:0003677 - MF:D binding; GO:0006355 - BP:regulation of D-templated transcription	8
lv12	HORVU.MOREX.r3.6HG0548350.1_loc:6H|21447273-21454833|-_exons:21447273-21447395,21448003-21448251,21448411-21448620,21448698-21448967,21449078-21449275,21449689-21449751,21453596-21453850,21454017-21454226,21454303-21454566,21454675-21454833_segs:1-159,160-423,424-633,634-888,889-951,952-1149,1150-1419,1420-1629,1630-1878,1879-2001:1773	miR-170H	HORVU.MOREX.r3.6HG0548350.1_loc:6H|21447273-21454833|-_exons:21447273-21447395,21448003-21448251,21448411-21448620,21448698-21448967,21449078-21449275,21449689-21449751,21453596-21453850,21454017-21454226,21454303-21454566,21454675-21454833_segs:1-159,160-423,424-633,634-888,889-951,952-1149,1150-1419,1420-1629,1630-1878,1879-2001	1762	1785	1773	-45.10	-36.40	0.807095343680709	8	1-6,1785-1780;7-21,1776-1762	x-x,1779-1777[BULt]	(((((((((((((((...((((((&))))))---)))))))))))))))	GGGGGAGCUCCUUUCUUUAGUCCG&UGGACU---GAAGGGAGCUCCCUC	2	0.00375929971946354	New	HORVU.MOREX.r3.6HG0548350.1	A0A8I6XYD5	Jacalin-type lectin domain-containing protein		GO:0030246 - MF:carbohydrate binding
lv12	HORVU.MOREX.r3.6HG0603870.1_loc:6H|440676559-440677569|+_exons:440676559-440676637,440676723-440676995,440677106-440677569_segs:1-79,80-352,353-816:518	miR-147H	HORVU.MOREX.r3.6HG0603870.1_loc:6H|440676559-440677569|+_exons:440676559-440676637,440676723-440676995,440677106-440677569_segs:1-79,80-352,353-816	507	527	518	-37.40	-35.40	0.946524064171123	2	1-19,527-509	20-21,508-507[UP3]	..(((((((((((((((((((&)))))))))))))))))))..	CCGUUCAAGAAAGCCUGUGGA&UCCACAGGCUUUCUUGAACUG	4	0.0392234200696546	New	HORVU.MOREX.r3.6HG0603870.1	A0A8I7BH81	Growth-regulating factor	Transcription activator.	GO:0005634 - CC:nucleus; GO:0005524 - MF:ATP binding; GO:0032502 - BP:developmental process; GO:0006351 - BP:D-templated transcription; GO:0006355 - BP:regulation of D-templated transcription
lv12	HORVU.MOREX.r3.7HG0683560.1_loc:7H|200929505-200934780|+_exons:200929505-200929850,200930059-200930808,200932515-200932672,200934275-200934780_segs:1-346,347-1096,1097-1254,1255-1760:1715	miR-216H	HORVU.MOREX.r3.7HG0683560.1_loc:7H|200929505-200934780|+_exons:200929505-200929850,200930059-200930808,200932515-200932672,200934275-200934780_segs:1-346,347-1096,1097-1254,1255-1760	1702	1724	1715	-34.20	-25.20	0.736842105263158	9	4-16,1721-1709;17-22,1707-1702	1-3,1724-1722[UP5];x-x,1708-1708[BULt]	((((((.(((((((((((((...&...)))))))))))))-))))))	UGUGGUAACAGGACUGGACUUCU&UUUAGUCCGGUUUUGU-AUCACA	0	0.0188473885274367	New	HORVU.MOREX.r3.7HG0683560.1	F2CRF5	Predicted protein		GO:0005634 - CC:nucleus - IBA:GO_Central.; GO:0043565 - MF:sequence-specific D binding - IBA:GO_Central.; GO:0006355 - BP:regulation of D-templated transcription - IBA:GO_Central.; GO:0060962 - BP:regulation of ribosomal protein gene transcription by R polymerase II
lv12	HORVU.MOREX.r3.7HG0709200.1_loc:7H|455798852-455799100|-_exons:455798852-455799100_segs:1-249:184	miR-216H	HORVU.MOREX.r3.7HG0709200.1_loc:7H|455798852-455799100|-_exons:455798852-455799100_segs:1-249	172	193	184	-34.20	-26.10	0.763157894736842	11.5	5-16,189-178;18-21,176-173	1-4,193-190[UP5];17-17,177-177[SIL];22-22,172-172[UP3]	.((((.((((((((((((....&....)))))))))))).)))).	CGUGACGCGGAGCCGGACAUAC&UUUAGUCCGGUUUUGUAUCACA	3	0.0313162270237795	New	HORVU.MOREX.r3.7HG0709200.1	A0A8I6YCG8	Uncharacterized protein
lv12	HORVU.MOREX.r3.7HG0744800.1_loc:7H|614573683-614576835|+_exons:614573683-614573903,614573990-614574186,614574289-614574567,614574666-614574724,614575025-614575061,614575173-614575244,614575761-614576835_segs:1-221,222-418,419-697,698-756,757-793,794-865,866-1940:819	miR-173H	HORVU.MOREX.r3.7HG0744800.1_loc:7H|614573683-614576835|+_exons:614573683-614573903,614573990-614574186,614574289-614574567,614574666-614574724,614575025-614575061,614575173-614575244,614575761-614576835_segs:1-221,222-418,419-697,698-756,757-793,794-865,866-1940	811	828	819	-30.40	-23.20	0.763157894736842	4.5	1-10,828-819;12-13,817-816;15-18,814-811	11-11,818-818[SIL];14-14,815-815[SIL]	((((.((.((((((((((&)))))))))).)).))))	GGAUCCUUGUCACCGCCA&UGGCGGUGAUUAGAAUCU	0	0.0423545841454901	New	HORVU.MOREX.r3.7HG0744800.1	A0A8I6Z0U8	Uncharacterized protein		GO:0016020 - CC:membrane
hv12	HORVU.MOREX.r3.1HG0028230.1_loc:1H|130123336-130125128|-_exons:130123336-130123716,130124191-130125128_segs:1-938,939-1319:559	miR5048_d	HORVU.MOREX.r3.1HG0028230.1_loc:1H|130123336-130125128|-_exons:130123336-130123716,130124191-130125128_segs:1-938,939-1319	548	568	559	-40.80	-32.50	0.79656862745098	5.5	3-16,566-553;17-20,551-548	1-2,568-567[UP5];x-x,552-552[BULt]	((((.((((((((((((((..&..))))))))))))))-))))	GGGAUGUGAAGUCUGGUCCAG&UCGGACCAGGCUUCAU-UCCC	4	0.0269385933889947	Know	HORVU.MOREX.r3.1HG0028230.1	A0A8I6WG20	FLZ-type domain-containing protein
hv12	HORVU.MOREX.r3.3HG0296070.1_loc:3H|522322816-522326687|+_exons:522322816-522323079,522323655-522324047,522324965-522325973,522326053-522326687_segs:1-264,265-657,658-1666,1667-2301:1254	miR5048_c	HORVU.MOREX.r3.3HG0296070.1_loc:3H|522322816-522326687|+_exons:522322816-522323079,522323655-522324047,522324965-522325973,522326053-522326687_segs:1-264,265-657,658-1666,1667-2301	1244	1263	1254	-36.90	-31.90	0.86449864498645	3.5	1-5,1263-1259;7-19,1257-1245	6-6,1258-1258[SIL];20-20,1244-1244[UP3]	.(((((((((((((.(((((&))))).))))))))))))).	UGGAGCUCCCUUCACUCCAA&UUGGAUUGAAGGGAGCUCUG	4	0.00906139194693534	Know	HORVU.MOREX.r3.3HG0296070.1	A0A287LUP4	Transcription factor	Transcriptional activator of alpha-amylase expression.	GO:0005634 - CC:nucleus; GO:0003677 - MF:D binding; GO:0048653 - BP:anther development; GO:0030154 - BP:cell differentiation; GO:0009555 - BP:pollen development; GO:0006355 - BP:regulation of D-templated transcription
hv12	HORVU.MOREX.r3.3HG0296070.1_loc:3H|522322816-522326687|+_exons:522322816-522323079,522323655-522324047,522324965-522325973,522326053-522326687_segs:1-264,265-657,658-1666,1667-2301:1255	miR5048_e	HORVU.MOREX.r3.3HG0296070.1_loc:3H|522322816-522326687|+_exons:522322816-522323079,522323655-522324047,522324965-522325973,522326053-522326687_segs:1-264,265-657,658-1666,1667-2301	1245	1264	1255	-35.20	-31.80	0.903409090909091	3.5	2-6,1263-1259;8-20,1257-1245	1-1,1264-1264[UP5];7-7,1258-1258[SIL]	(((((((((((((.(((((.&.))))).)))))))))))))	GGAGCUCCCUUCACUCCAAG&UUUGGAUUGAAGGGAGCUCU	3	0.000698542644087974	Know	HORVU.MOREX.r3.3HG0296070.1	A0A287LUP4	Transcription factor	Transcriptional activator of alpha-amylase expression.	GO:0005634 - CC:nucleus; GO:0003677 - MF:D binding; GO:0048653 - BP:anther development; GO:0030154 - BP:cell differentiation; GO:0009555 - BP:pollen development; GO:0006355 - BP:regulation of D-templated transcription
hv12	HORVU.MOREX.r3.3HG0299090.1_loc:3H|535498714-535500391|+_exons:535498714-535498938,535499740-535500391_segs:1-225,226-877:740	miR5048_h	HORVU.MOREX.r3.3HG0299090.1_loc:3H|535498714-535500391|+_exons:535498714-535498938,535499740-535500391_segs:1-225,226-877	729	749	740	-32.10	-29.80	0.928348909657321	1	1-15,749-735;17-21,733-729	16-16,734-734[SIL]	(((((.(((((((((((((((&))))))))))))))).)))))	UCCCUGUGUACCUAAAUAAUU&AAUUAUUUAGGUACAGAGGGA	4	0.038677190353527	Know	HORVU.MOREX.r3.3HG0299090.1	A0A8I6X981	Uncharacterized protein
hv12	HORVU.MOREX.r3.3HG0310780.1_loc:3H|575376531-575380473|+_exons:575376531-575377343,575378603-575378733,575379531-575380473_segs:1-813,814-944,945-1887:1282	miR5051_a	HORVU.MOREX.r3.3HG0310780.1_loc:3H|575376531-575380473|+_exons:575376531-575377343,575378603-575378733,575379531-575380473_segs:1-813,814-944,945-1887	1271	1291	1282	-38.80	-36.10	0.930412371134021	1	1-13,1291-1279;15-21,1277-1271	14-14,1278-1278[SIL]	(((((((.(((((((((((((&))))))))))))).)))))))	UGUGCUCUCUCUCUUCUGUCA&UGACAGAAGAGAGUGAGCACA	4	0.0150566578317306	Know	HORVU.MOREX.r3.3HG0310780.1	F2CWS4	Predicted protein		GO:0005634 - CC:nucleus; GO:0003677 - MF:D binding; GO:0046872 - MF:metal ion binding
hv12	HORVU.MOREX.r3.4HG0349510.1_loc:4H|92938898-92943892|+_exons:92938898-92938965,92939410-92939495,92940477-92940631,92940713-92940777,92940926-92941112,92941417-92941680,92941771-92941904,92942051-92942240,92942323-92942382,92942469-92942720,92942803-92943061,92943129-92943334,92943464-92943514,92943602-92943892_segs:1-68,69-154,155-309,310-374,375-561,562-825,826-959,960-1149,1150-1209,1210-1461,…	miR168_j	HORVU.MOREX.r3.4HG0349510.1_loc:4H|92938898-92943892|+_exons:92938898-92938965,92939410-92939495,92940477-92940631,92940713-92940777,92940926-92941112,92941417-92941680,92941771-92941904,92942051-92942240,92942323-92942382,92942469-92942720,92942803-92943061,92943129-92943334,92943464-92943514,92943602-92943892_segs:1-68,69-154,155-309,310-374,375-561,562-825,826-959,960-1149,1150-1209,1210-1461,…	763	781	772	-33.60	-28.60	0.851190476190476	6.5	4-19,778-763	1-3,781-779[UP5]	((((((((((((((((...&...))))))))))))))))	GGGCUCCCUUUAAUCCCAA&UUUGGAUUGAAGGGAGCUC	2	0.00386596422498131	Know	HORVU.MOREX.r3.4HG0349510.1	A0A8I6XY31	DUF676 domain-containing protein
hv12	HORVU.MOREX.r3.7HG0635740.1_loc:7H|3284432-3286556|-_exons:3284432-3286556_segs:1-2125:709	miR5048_k	HORVU.MOREX.r3.7HG0635740.1_loc:7H|3284432-3286556|-_exons:3284432-3286556_segs:1-2125	698	718	709	-37.50	-38.70	1	1	1-21,718-698	NA	(((((((((((((((((((((&)))))))))))))))))))))	GAUAUUGGCGCGGCUCAAUCA&UGAUUGAGCCGUGCCAAUAUC	4	0.00906139194693534	Know	HORVU.MOREX.r3.7HG0635740.1	A0A8I6Y034	Scarecrow-like protein 6
hv12	HORVU.MOREX.r3.7HG0702360.1_loc:7H|404470026-404473282|-_exons:404470026-404471429,404471526-404471631,404471732-404471811,404471902-404471999,404472100-404472443,404472536-404472620,404472722-404473282_segs:1-561,562-646,647-990,991-1088,1089-1168,1169-1274,1275-2678:2330	miR5048_h	HORVU.MOREX.r3.7HG0702360.1_loc:7H|404470026-404473282|-_exons:404470026-404471429,404471526-404471631,404471732-404471811,404471902-404471999,404472100-404472443,404472536-404472620,404472722-404473282_segs:1-561,562-646,647-990,991-1088,1089-1168,1169-1274,1275-2678	2319	2339	2330	-32.10	-30.60	0.953271028037383	0.5	1-21,2339-2319	NA	(((((((((((((((((((((&)))))))))))))))))))))	UCUCUCUGUACCUAAAUAAUU&AAUUAUUUAGGUACAGAGGGA	4	0.0239816155006417	Know	HORVU.MOREX.r3.7HG0702360.1	A0A8I6YPK3	Copine C-terminal domain-containing protein
hv12	HORVU.MOREX.r3.1HG0010890.1_loc:1H|25695616-25698464|+_exons:25695616-25695723,25696731-25697166,25697758-25698464_segs:1-108,109-544,545-1251:961	miR-59H	HORVU.MOREX.r3.1HG0010890.1_loc:1H|25695616-25698464|+_exons:25695616-25695723,25696731-25697166,25697758-25698464_segs:1-108,109-544,545-1251	948	970	961	-34.70	-22.80	0.657060518731988	13	3-10,968-961;11-18,959-952	1-2,970-969[UP5];x-x,960-960[BULt];19-22,951-948[UP3]	....((((((((.((((((((..&..))))))))-))))))))....	CAGGGUGUGGUGUGGUUGCUGCU&AUUAGUAACU-CGCCACACAUAU	2	0.0458798371631639	New	HORVU.MOREX.r3.1HG0010890.1	F2D0N8	Predicted protein
hv12	HORVU.MOREX.r3.1HG0028230.1_loc:1H|130123336-130125128|-_exons:130123336-130123716,130124191-130125128_segs:1-938,939-1319:559	miR-153H	HORVU.MOREX.r3.1HG0028230.1_loc:1H|130123336-130125128|-_exons:130123336-130123716,130124191-130125128_segs:1-938,939-1319	547	568	559	-42.40	-33.70	0.794811320754717	5.5	3-15,566-554;16-21,552-547	1-2,568-567[UP5];x-x,553-553[BULt]	((((((.(((((((((((((..&..)))))))))))))-))))))	GGGGAUGUGAAGUCUGGUCCAG&UCGGACCAGGCUUCA-AUCCCU	4	0.0210156518297134	New	HORVU.MOREX.r3.1HG0028230.1	A0A8I6WG20	FLZ-type domain-containing protein
hv12	HORVU.MOREX.r3.1HG0028870.1_loc:1H|132490706-132491083|-_exons:132490706-132491083_segs:1-378:206	miR-95H	HORVU.MOREX.r3.1HG0028870.1_loc:1H|132490706-132491083|-_exons:132490706-132491083_segs:1-378	198	215	206	-43.20	-41.60	0.962962962962963	1	1-17,215-199	18-18,198-198[UP3]	.(((((((((((((((((&))))))))))))))))).	AUCGCCGGCCCCCAUCCG&CGGAUGGGGGCCGGCGAC	4	0.0298866127183994	New	HORVU.MOREX.r3.1HG0028870.1	A0A8I6WRX0	Protein TAR1		GO:0043457 - BP:regulation of cellular respiration
hv12	HORVU.MOREX.r3.1HG0076880.1_loc:1H|476629897-476631674|+_exons:476629897-476630035,476630156-476631111,476631234-476631674_segs:1-139,140-1095,1096-1536:85	miR-98H	HORVU.MOREX.r3.1HG0076880.1_loc:1H|476629897-476631674|+_exons:476629897-476630035,476630156-476631111,476631234-476631674_segs:1-139,140-1095,1096-1536	76	94	85	-31.60	-24.80	0.784810126582278	5.5	1-19,94-76	NA	(((((((((((((((((((&)))))))))))))))))))	UGGAUCUGCGGUAUCAUCG&CGGUGAUAUUGUAGGUUCG	1	0.0046292279271738	New	HORVU.MOREX.r3.1HG0076880.1	A0A8I6WL08	Major facilitator superfamily (MFS) profile domain-containing protein		GO:0016020 - CC:membrane; GO:0015145 - MF:monosaccharide transmembrane transporter activity; GO:0015293 - MF:symporter activity
hv12	HORVU.MOREX.r3.1HG0094710.1_loc:1H|514445940-514452741|-_exons:514445940-514446406,514446519-514446638,514446732-514446851,514447694-514448251,514448330-514448389,514449158-514449223,514449316-514449426,514449576-514449666,514449773-514449873,514449969-514450076,514450164-514452741_segs:1-2578,2579-2686,2687-2787,2788-2878,2879-2989,2990-3055,3056-3115,3116-3673,3674-3793,3794-3913,3914-4380:1217	miR-221H	HORVU.MOREX.r3.1HG0094710.1_loc:1H|514445940-514452741|-_exons:514445940-514446406,514446519-514446638,514446732-514446851,514447694-514448251,514448330-514448389,514449158-514449223,514449316-514449426,514449576-514449666,514449773-514449873,514449969-514450076,514450164-514452741_segs:1-2578,2579-2686,2687-2787,2788-2878,2879-2989,2990-3055,3056-3115,3116-3673,3674-3793,3794-3913,3914-4380	1207	1226	1217	-38.80	-28.40	0.731958762886598	4	1-12,1226-1215;14-16,1214-1212;18-22,1211-1207	13-13,x-x[BULq];17-17,x-x[BULq]	(((((-(((-((((((((((((&)))))))))))).))).)))))	GGAUG-CUA-AUGCGGAGCAGA&UUUGCUCCGUAUGUAGACAUCC	3	0.02211301769262	New	HORVU.MOREX.r3.1HG0094710.1	A0A8I6WVY4	Eukaryotic translation initiation factor 5B (Translation initiation factor IF-2)		GO:0005525 - MF:GTP binding; GO:0003924 - MF:GTPase activity; GO:0003743 - MF:translation initiation factor activity
hv12	HORVU.MOREX.r3.2HG0116730.1_loc:2H|55152980-55159139|+_exons:55152980-55155178,55155329-55155649,55155749-55155835,55155920-55156519,55156632-55156796,55156922-55157216,55157327-55157541,55157642-55157947,55158196-55158259,55158500-55158739,55159030-55159139_segs:1-2199,2200-2520,2521-2607,2608-3207,3208-3372,3373-3667,3668-3882,3883-4188,4189-4252,4253-4492,4493-4602:4091	miR-207H	HORVU.MOREX.r3.2HG0116730.1_loc:2H|55152980-55159139|+_exons:55152980-55155178,55155329-55155649,55155749-55155835,55155920-55156519,55156632-55156796,55156922-55157216,55157327-55157541,55157642-55157947,55158196-55158259,55158500-55158739,55159030-55159139_segs:1-2199,2200-2520,2521-2607,2608-3207,3208-3372,3373-3667,3668-3882,3883-4188,4189-4252,4253-4492,4493-4602	4081	4100	4091	-26.60	-21.50	0.808270676691729	8	2-18,4099-4083	1-1,4100-4100[UP5];19-20,4082-4081[UP3]	..(((((((((((((((((.&.)))))))))))))))))..	CUGCGUUCAUGUUUGGGCAU&UUGUCUAGAUAUGAAUGUUU	3	0.0104270584373904	New	HORVU.MOREX.r3.2HG0116730.1	A0A8I6X2G7	ABC transporter C family member 10		GO:0016020 - CC:membrane; GO:0140359 - MF:ABC-type transporter activity; GO:0005524 - MF:ATP binding; GO:0016887 - MF:ATP hydrolysis activity
hv12	HORVU.MOREX.r3.2HG0149130.1_loc:2H|308999221-309019562|+_exons:308999221-308999471,308999667-308999692,309007736-309007825,309008016-309008104,309019007-309019562_segs:1-251,252-277,278-367,368-456,457-1012:570	miR-216H	HORVU.MOREX.r3.2HG0149130.1_loc:2H|308999221-309019562|+_exons:308999221-308999471,308999667-308999692,309007736-309007825,309008016-309008104,309019007-309019562_segs:1-251,252-277,278-367,368-456,457-1012	558	579	570	-34.20	-25.60	0.748538011695906	9.5	3-16,577-564;18-21,562-559	1-2,579-578[UP5];17-17,563-563[SIL];22-22,558-558[UP3]	.((((.((((((((((((((..&..)))))))))))))).)))).	CGUGGAGCAGAGCUGGACUGCU&UUUAGUCCGGUUUUGUAUCACA	3	0.0200608640520539	New	HORVU.MOREX.r3.2HG0149130.1	E2GL15	Predicted protein (Ubiquitin carrier protein Rad6)		GO:0005524 - MF:ATP binding; GO:0016740 - MF:transferase activity
hv12	HORVU.MOREX.r3.2HG0178690.1_loc:2H|545183230-545185954|+_exons:545183230-545183452,545184068-545184211,545184306-545185954_segs:1-223,224-367,368-2016:1760	miR-195H	HORVU.MOREX.r3.2HG0178690.1_loc:2H|545183230-545185954|+_exons:545183230-545183452,545184068-545184211,545184306-545185954_segs:1-223,224-367,368-2016	1746	1771	1760	-36.00	-25.38	0.705	13.5	3-8,1769-1764;11-24,1759-1746	1-2,1771-1770[UP5];9-10,1763-1760[AILt]	((((((((((((((....((((((..&..))))))--..))))))))))))))	GAUUUUUGCUGUCGCUGUUCCGUCUG&UUGACGGA--UUUGAUAGUAAAAGUC	2	0.0019348539423798	New	HORVU.MOREX.r3.2HG0178690.1	M0YGP1	S-adenosylmethionine decarboxylase proenzyme (EC 4.1.1.50)		GO:0004014 - MF:adenosylmethionine decarboxylase activity; GO:0008295 - BP:spermidine biosynthetic process; GO:0006597 - BP:spermine biosynthetic process
hv12	HORVU.MOREX.r3.3HG0235130.1_loc:3H|38069212-38076353|-_exons:38069212-38069531,38070556-38070636,38071020-38071104,38071483-38071611,38072260-38072306,38073280-38073363,38073686-38073776,38074159-38074315,38074569-38074650,38075053-38075131,38075742-38075821,38076171-38076353_segs:1-183,184-263,264-342,343-424,425-581,582-672,673-756,757-803,804-932,933-1017,1018-1098,1099-1418:228	miR-142H	HORVU.MOREX.r3.3HG0235130.1_loc:3H|38069212-38076353|-_exons:38069212-38069531,38070556-38070636,38071020-38071104,38071483-38071611,38072260-38072306,38073280-38073363,38073686-38073776,38074159-38074315,38074569-38074650,38075053-38075131,38075742-38075821,38076171-38076353_segs:1-183,184-263,264-342,343-424,425-581,582-672,673-756,757-803,804-932,933-1017,1018-1098,1099-1418	214	237	228	-35.60	-25.30	0.710674157303371	11	4-16,234-222;19-23,219-215	1-3,237-235[UP5];17-18,221-220[SIL];24-24,214-214[UP3]	.(((((..(((((((((((((...&...)))))))))))))..))))).	GGGGGAAGUUACUACGAGGCCCAA&UAUGGUCUUGUAGUAAAAUCUCUA	1	0.00254419582991905	New	HORVU.MOREX.r3.3HG0235130.1	A0A8I6XV49	Golgi to ER traffic protein 4		GO:0005829 - CC:cytosol; GO:0045048 - BP:protein insertion into ER membrane; GO:0048767 - BP:root hair elongation
hv12	HORVU.MOREX.r3.3HG0250060.1_loc:3H|146004293-146004959|+_exons:146004293-146004447,146004549-146004651,146004747-146004959_segs:1-155,156-258,259-471:127	miR-224H	HORVU.MOREX.r3.3HG0250060.1_loc:3H|146004293-146004959|+_exons:146004293-146004447,146004549-146004651,146004747-146004959_segs:1-155,156-258,259-471	115	139	127	-41.10	-33.00	0.802919708029197	9	2-7,138-133;8-22,129-115	1-1,139-139[UP5];x-x,132-130[BULt]	(((((((((((((((...((((((.&.))))))---)))))))))))))))	GUACAGGUGCAGGCCAAGUUCCAAU&UUUGGAA---GGUCUGCAUCUGUGC	0	0.00278687298707592	New	HORVU.MOREX.r3.3HG0250060.1	A0A8I6WQS7	CASP-like protein	Regulates membrane-cell wall junctions and localized cell wall deposition. Required for establishment of the Casparian strip membrane domain (CSD) and the subsequent formation of Casparian strips, a cell wall modification of the root endodermis that determines an apoplastic barrier between the intraorganismal apoplasm and the extraorganismal apoplasm and prevents lateral diffusion.	GO:0005886 - CC:plasma membrane; GO:0071555 - BP:cell wall organization
hv12	HORVU.MOREX.r3.3HG0285070.1_loc:3H|463381220-463382380|+_exons:463381220-463381414,463381520-463382380_segs:1-195,196-1056:953	miR-232H	HORVU.MOREX.r3.3HG0285070.1_loc:3H|463381220-463382380|+_exons:463381220-463381414,463381520-463382380_segs:1-195,196-1056	942	962	953	-28.60	-29.20	1	2.5	1-21,962-942	NA	(((((((((((((((((((((&)))))))))))))))))))))	AGGGUCUACAUACGGAGCAAA&UUUGUUCCGUAUGUAGAUUUU	1	0.000272902519198537	New	HORVU.MOREX.r3.3HG0285070.1	F2E3C6	Predicted protein
hv12	HORVU.MOREX.r3.3HG0294840.1_loc:3H|515912696-515917829|-_exons:515912696-515913919,515916464-515916571,515916654-515916727,515917148-515917228,515917318-515917829_segs:1-512,513-593,594-667,668-775,776-1999:1497	miR-215H	HORVU.MOREX.r3.3HG0294840.1_loc:3H|515912696-515917829|-_exons:515912696-515913919,515916464-515916571,515916654-515916727,515917148-515917228,515917318-515917829_segs:1-512,513-593,594-667,668-775,776-1999	1484	1506	1497	-37.70	-32.10	0.851458885941645	3	1-17,1506-1490;19-22,1488-1485	18-18,1489-1489[SIL];23-23,1484-1484[UP3]	.((((.(((((((((((((((((&))))))))))))))))).)))).	CGUCCCGAAAUACUUGUCCUAGA&UUUAGGACAAGUAUUUCCGGACU	2	0.00483011775798636	New	HORVU.MOREX.r3.3HG0294840.1	F2DHD9	Predicted protein		GO:0009507 - CC:chloroplast; GO:0005739 - CC:mitochondrion; GO:0008962 - MF:phosphatidylglycerophosphatase activity; GO:0009658 - BP:chloroplast organization; GO:0006655 - BP:phosphatidylglycerol biosynthetic process; GO:0046839 - BP:phospholipid dephosphorylation; GO:0015979 - BP:photosynthesis; GO:0048364 - BP:root development; GO:0010027 - BP:thylakoid membrane organization
hv12	HORVU.MOREX.r3.3HG0296070.1_loc:3H|522322816-522326687|+_exons:522322816-522323079,522323655-522324047,522324965-522325973,522326053-522326687_segs:1-264,265-657,658-1666,1667-2301:1255	miR-225H	HORVU.MOREX.r3.3HG0296070.1_loc:3H|522322816-522326687|+_exons:522322816-522323079,522323655-522324047,522324965-522325973,522326053-522326687_segs:1-264,265-657,658-1666,1667-2301	1245	1264	1255	-35.20	-31.80	0.903409090909091	3.5	2-6,1263-1259;8-20,1257-1245	1-1,1264-1264[UP5];7-7,1258-1258[SIL]	(((((((((((((.(((((.&.))))).)))))))))))))	GGAGCUCCCUUCACUCCAAG&UUUGGAUUGAAGGGAGCUCU	3	0.000698542644087974	New	HORVU.MOREX.r3.3HG0296070.1	A0A287LUP4	Transcription factor	Transcriptional activator of alpha-amylase expression.	GO:0005634 - CC:nucleus; GO:0003677 - MF:D binding; GO:0048653 - BP:anther development; GO:0030154 - BP:cell differentiation; GO:0009555 - BP:pollen development; GO:0006355 - BP:regulation of D-templated transcription
hv12	HORVU.MOREX.r3.3HG0303500.1_loc:3H|553060090-553066049|-_exons:553060090-553060647,553062970-553063072,553063158-553063288,553063413-553063601,553064855-553064952,553065036-553065176,553065525-553065609,553065723-553066049_segs:1-327,328-412,413-553,554-651,652-840,841-971,972-1074,1075-1632:680	miR-183H	HORVU.MOREX.r3.3HG0303500.1_loc:3H|553060090-553066049|-_exons:553060090-553060647,553062970-553063072,553063158-553063288,553063413-553063601,553064855-553064952,553065036-553065176,553065525-553065609,553065723-553066049_segs:1-327,328-412,413-553,554-651,652-840,841-971,972-1074,1075-1632	669	689	680	-29.80	-25.40	0.85234899328859	11.5	7-21,683-669	1-6,689-684[UP5]	(((((((((((((((......&......)))))))))))))))	UGAUGCUGUGGAGAAGAAGCA&UUAAAUUUCUCCAUAGCAUCA	4	0.0415896460375991	New	HORVU.MOREX.r3.3HG0303500.1	A0A8I6X589	C3H1-type domain-containing protein		GO:0003677 - MF:D binding; GO:0046872 - MF:metal ion binding
hv12	HORVU.MOREX.r3.3HG0310780.1_loc:3H|575376531-575380473|+_exons:575376531-575377343,575378603-575378733,575379531-575380473_segs:1-813,814-944,945-1887:1282	miR-159H	HORVU.MOREX.r3.3HG0310780.1_loc:3H|575376531-575380473|+_exons:575376531-575377343,575378603-575378733,575379531-575380473_segs:1-813,814-944,945-1887	1274	1291	1282	-32.90	-30.30	0.9209726443769	1	1-13,1291-1279;15-18,1277-1274	14-14,1278-1278[SIL]	((((.(((((((((((((&))))))))))))).))))	GCUCUCUCUCUUCUGUCA&UGACAGAAGAGAGUGAGC	4	0.00302963339145479	New	HORVU.MOREX.r3.3HG0310780.1	F2CWS4	Predicted protein		GO:0005634 - CC:nucleus; GO:0003677 - MF:D binding; GO:0046872 - MF:metal ion binding
hv12	HORVU.MOREX.r3.4HG0332520.1_loc:4H|3361149-3364547|-_exons:3361149-3361506,3361622-3361694,3362158-3362229,3363926-3363994,3364093-3364226,3364333-3364547_segs:1-215,216-349,350-418,419-490,491-563,564-921:728	miR-216H	HORVU.MOREX.r3.4HG0332520.1_loc:4H|3361149-3364547|-_exons:3361149-3361506,3361622-3361694,3362158-3362229,3363926-3363994,3364093-3364226,3364333-3364547_segs:1-215,216-349,350-418,419-490,491-563,564-921	715	737	728	-34.20	-28.00	0.818713450292398	5.5	2-18,736-720;19-22,718-715	1-1,737-737[UP5];x-x,719-719[BULt]	((((.(((((((((((((((((.&.)))))))))))))))))-))))	UGUGUGUGCAGAACCGGAUUGAC&UUUAGUCCGGUUUUGUAU-CACA	2	0.000484064850352239	New	HORVU.MOREX.r3.4HG0332520.1	A0A8I6XVX7	Histidine-containing phosphotransfer protein	Functions as a two-component phosphorelay mediators between cytokinin sensor histidine kinases and response regulators (B-type ARRs). Plays an important role in propagating cytokinin signal transduction.	GO:0005829 - CC:cytosol; GO:0005634 - CC:nucleus; GO:0009927 - MF:histidine phosphotransfer kinase activity; GO:0043424 - MF:protein histidine kinase binding; GO:0009736 - BP:cytokinin-activated signaling pathway; GO:0000160 - BP:phosphorelay signal transduction system
hv12	HORVU.MOREX.r3.4HG0349510.1_loc:4H|92938898-92943892|+_exons:92938898-92938965,92939410-92939495,92940477-92940631,92940713-92940777,92940926-92941112,92941417-92941680,92941771-92941904,92942051-92942240,92942323-92942382,92942469-92942720,92942803-92943061,92943129-92943334,92943464-92943514,92943602-92943892_segs:1-68,69-154,155-309,310-374,375-561,562-825,826-959,960-1149,1150-1209,1210-1461,…	miR-225H	HORVU.MOREX.r3.4HG0349510.1_loc:4H|92938898-92943892|+_exons:92938898-92938965,92939410-92939495,92940477-92940631,92940713-92940777,92940926-92941112,92941417-92941680,92941771-92941904,92942051-92942240,92942323-92942382,92942469-92942720,92942803-92943061,92943129-92943334,92943464-92943514,92943602-92943892_segs:1-68,69-154,155-309,310-374,375-561,562-825,826-959,960-1149,1150-1209,1210-1461,…	762	781	772	-35.20	-29.00	0.823863636363636	7.5	4-19,778-763	1-3,781-779[UP5];20-20,762-762[UP3]	.((((((((((((((((...&...)))))))))))))))).	UGGGCUCCCUUUAAUCCCAA&UUUGGAUUGAAGGGAGCUCU	2	0.00579333809123939	New	HORVU.MOREX.r3.4HG0349510.1	A0A8I6XY31	DUF676 domain-containing protein
hv12	HORVU.MOREX.r3.4HG0351550.1_loc:4H|108676002-108681979|+_exons:108676002-108676224,108676315-108676420,108676522-108676589,108676669-108676770,108677188-108677340,108677430-108677507,108678097-108678222,108678330-108678432,108678706-108678806,108680564-108680701,108680792-108680935,108681020-108681095,108681194-108681279,108681382-108681510,108681605-108681979_segs:1-223,224-329,330-397,398-499,5…	miR-231H	HORVU.MOREX.r3.4HG0351550.1_loc:4H|108676002-108681979|+_exons:108676002-108676224,108676315-108676420,108676522-108676589,108676669-108676770,108677188-108677340,108677430-108677507,108678097-108678222,108678330-108678432,108678706-108678806,108680564-108680701,108680792-108680935,108681020-108681095,108681194-108681279,108681382-108681510,108681605-108681979_segs:1-223,224-329,330-397,398-499,5…	1828	1847	1838	-27.70	-24.70	0.891696750902527	5	1-16,1847-1832	17-20,1831-1828[UP3]	....((((((((((((((((&))))))))))))))))....	GGGACUACAUACGGAGCAAA&UUUGUUCCGUAUGUAGAUUU	4	0.038677190353527	New	HORVU.MOREX.r3.4HG0351550.1	F2CSD0	signal-recognition-particle GTPase (EC 3.6.5.4)		GO:0005786 - CC:signal recognition particle, endoplasmic reticulum targeting; GO:0008312 - MF:7S R binding; GO:0016887 - MF:ATP hydrolysis activity; GO:0005525 - MF:GTP binding; GO:0003924 - MF:GTPase activity; GO:0006614 - BP:SRP-dependent cotranslational protein targeting to membrane
hv12	HORVU.MOREX.r3.4HG0365970.1_loc:4H|246777174-246784023|-_exons:246777174-246777224,246777303-246777404,246777474-246777602,246777693-246777736,246777920-246777992,246778158-246778244,246778454-246778538,246778888-246778961,246779698-246780242,246780510-246784023_segs:1-3514,3515-4059,4060-4133,4134-4218,4219-4305,4306-4378,4379-4422,4423-4551,4552-4653,4654-4704:1076	miR-110H	HORVU.MOREX.r3.4HG0365970.1_loc:4H|246777174-246784023|-_exons:246777174-246777224,246777303-246777404,246777474-246777602,246777693-246777736,246777920-246777992,246778158-246778244,246778454-246778538,246778888-246778961,246779698-246780242,246780510-246784023_segs:1-3514,3515-4059,4060-4133,4134-4218,4219-4305,4306-4378,4379-4422,4423-4551,4552-4653,4654-4704	1064	1085	1076	-37.10	-26.10	0.703504043126685	7	2-16,1084-1070;18-21,1069-1066	1-1,1085-1085[UP5];17-17,x-x[BULq];22-23,1065-1064[UP3]	..((((-(((((((((((((((.&.))))))))))))))).))))..	GAGGAA-GGAGGAGUUCAGGAGA&CUUUCUGAACUCUUCUAUUCCAG	3	0.0470723391422796	New	HORVU.MOREX.r3.4HG0365970.1	M0WAS9	phosphatidate phosphatase (EC 3.1.3.4)		GO:0008195 - MF:phosphatidate phosphatase activity	2
hv12	HORVU.MOREX.r3.4HG0392860.1_loc:4H|508625758-508634872|-_exons:508625758-508626249,508626622-508626682,508626759-508626972,508627920-508628045,508628942-508629311,508629434-508629744,508630120-508630219,508630875-508630931,508631813-508631860,508633640-508633726,508634855-508634872_segs:1-18,19-105,106-153,154-210,211-310,311-621,622-991,992-1117,1118-1331,1332-1392,1393-1884:1777	miR-221H	HORVU.MOREX.r3.4HG0392860.1_loc:4H|508625758-508634872|-_exons:508625758-508626249,508626622-508626682,508626759-508626972,508627920-508628045,508628942-508629311,508629434-508629744,508630120-508630219,508630875-508630931,508631813-508631860,508633640-508633726,508634855-508634872_segs:1-18,19-105,106-153,154-210,211-310,311-621,622-991,992-1117,1118-1331,1332-1392,1393-1884	1765	1786	1777	-38.80	-34.10	0.878865979381443	2.5	1-20,1786-1767	21-22,1766-1765[UP3]	..((((((((((((((((((((&))))))))))))))))))))..	AUGUGUCUACAUACGGAGCAAA&UUUGCUCCGUAUGUAGACAUCC	4	0.00906139194693534	New	HORVU.MOREX.r3.4HG0392860.1	M0UMP6	AAA+ ATPase domain-containing protein		GO:0005634 - CC:nucleus; GO:0005524 - MF:ATP binding; GO:0006281 - BP:D repair; GO:0031347 - BP:regulation of defense response; GO:0006282 - BP:regulation of D repair
hv12	HORVU.MOREX.r3.4HG0400070.2_loc:4H|550631072-550634939|-_exons:550631072-550631812,550631890-550632129,550632362-550632472,550632564-550632618,550632716-550632852,550632930-550633067,550634510-550634939_segs:1-430,431-568,569-705,706-760,761-871,872-1111,1112-1852:1747	miR-55H	HORVU.MOREX.r3.4HG0400070.2_loc:4H|550631072-550634939|-_exons:550631072-550631812,550631890-550632129,550632362-550632472,550632564-550632618,550632716-550632852,550632930-550633067,550634510-550634939_segs:1-430,431-568,569-705,706-760,761-871,872-1111,1112-1852	1737	1756	1747	-36.60	-28.50	0.778688524590164	5.5	1-18,1756-1739	19-20,1738-1737[UP3]	..((((((((((((((((((&))))))))))))))))))..	UCAGCACUUCAUUGGACCGU&AUGGUCCGGUGAAGUGUUCA	3	0.0363582645286056	New	HORVU.MOREX.r3.4HG0400070.2	F2EHI9	Predicted protein		GO:0000502 - CC:proteasome complex; GO:0030234 - MF:enzyme regulator activity; GO:0042176 - BP:regulation of protein catabolic process
hv12	HORVU.MOREX.r3.5HG0440090.1_loc:5H|77229071-77231385|-_exons:77229071-77230282,77231131-77231385_segs:1-255,256-1467:1334	miR-192H	HORVU.MOREX.r3.5HG0440090.1_loc:5H|77229071-77231385|-_exons:77229071-77230282,77231131-77231385_segs:1-255,256-1467	1325	1343	1334	-31.20	-22.70	0.727564102564103	6	1-2,1343-1342;4-13,1340-1331;15-19,1329-1325	3-3,1341-1341[SIL];14-14,1330-1330[SIL]	(((((.((((((((((.((&)).)))))))))).)))))	GUGGUGCAGCAGAUUUGGA&UUGAAAUCUGUUGGGCUAC	2	0.0431039999593906	New	HORVU.MOREX.r3.5HG0440090.1	A0A287QJB4	Ubiquitin-like domain-containing protein		GO:0005737 - CC:cytoplasm; GO:0005634 - CC:nucleus; GO:0003729 - MF:mR binding
hv12	HORVU.MOREX.r3.5HG0440090.2_loc:5H|77229152-77231130|-_exons:77229152-77230282,77230976-77231130_segs:1-155,156-1286:1234	miR-192H	HORVU.MOREX.r3.5HG0440090.2_loc:5H|77229152-77231130|-_exons:77229152-77230282,77230976-77231130_segs:1-155,156-1286	1225	1243	1234	-31.20	-22.70	0.727564102564103	6	1-2,1243-1242;4-13,1240-1231;15-19,1229-1225	3-3,1241-1241[SIL];14-14,1230-1230[SIL]	(((((.((((((((((.((&)).)))))))))).)))))	GUGGUGCAGCAGAUUUGGA&UUGAAAUCUGUUGGGCUAC	2	0.0449554539575167	New	HORVU.MOREX.r3.5HG0440090.2	A0A287QJB4	Ubiquitin-like domain-containing protein		GO:0005737 - CC:cytoplasm; GO:0005634 - CC:nucleus; GO:0003729 - MF:mR binding
hv12	HORVU.MOREX.r3.5HG0460290.1_loc:5H|290102933-290104093|-_exons:290102933-290103881,290104021-290104093_segs:1-73,74-1022:998	miR-231H	HORVU.MOREX.r3.5HG0460290.1_loc:5H|290102933-290104093|-_exons:290102933-290103881,290104021-290104093_segs:1-73,74-1022	988	1007	998	-27.70	-28.50	1	3	1-20,1007-988	NA	((((((((((((((((((((&))))))))))))))))))))	GGAUCUACGUACGGAGCAAA&UUUGUUCCGUAUGUAGAUUU	2	0.000967895381925099	New	HORVU.MOREX.r3.5HG0460290.1	A0A8I6XAU6	FAF domain-containing protein
hv12	HORVU.MOREX.r3.5HG0467290.1_loc:5H|342889047-342891766|-_exons:342889047-342889646,342890491-342890681,342890791-342890859,342891191-342891346,342891438-342891766_segs:1-329,330-485,486-554,555-745,746-1345:1088	miR-223H	HORVU.MOREX.r3.5HG0467290.1_loc:5H|342889047-342891766|-_exons:342889047-342889646,342890491-342890681,342890791-342890859,342891191-342891346,342891438-342891766_segs:1-329,330-485,486-554,555-745,746-1345	1078	1097	1088	-27.70	-24.70	0.891696750902527	4	1-16,1097-1082	17-20,1081-1078[UP3]	....((((((((((((((((&))))))))))))))))....	GUGACUACAUACGAAGCAAA&UUUGCUUCGUAUGUAGAUUU	4	0.0473881131192628	New	HORVU.MOREX.r3.5HG0467290.1	A0A8I6XX67	RRM domain-containing protein		GO:0003723 - MF:R binding
hv12	HORVU.MOREX.r3.5HG0488040.1_loc:5H|468298981-468299985|+_exons:468298981-468299285,468299428-468299985_segs:1-305,306-863:655	miR-166H	HORVU.MOREX.r3.5HG0488040.1_loc:5H|468298981-468299985|+_exons:468298981-468299285,468299428-468299985_segs:1-305,306-863	645	664	655	-43.50	-40.60	0.933333333333333	1	1-12,664-653;14-20,651-645	13-13,652-652[SIL]	(((((((.((((((((((((&)))))))))))).)))))))	GCCAGGGCAGAGGCAGUGCA&UGCACUGCCUCUUCCCUGGC	4	0.00605008810442298	New	HORVU.MOREX.r3.5HG0488040.1	A0A8I6Y9V4	Phytocyanin domain-containing protein		GO:0009055 - MF:electron transfer activity
hv12	HORVU.MOREX.r3.5HG0492640.1_loc:5H|484013834-484025886|+_exons:484013834-484013971,484014736-484014852,484014938-484014980,484015582-484015697,484015786-484015917,484016240-484016329,484016464-484016533,484018816-484018886,484018981-484019064,484019155-484019232,484019322-484019393,484019525-484019608,484019750-484019832,484019933-484020041,484020141-484020196,484020274-484020316,484020393-484020…	miR-103H	HORVU.MOREX.r3.5HG0492640.1_loc:5H|484013834-484025886|+_exons:484013834-484013971,484014736-484014852,484014938-484014980,484015582-484015697,484015786-484015917,484016240-484016329,484016464-484016533,484018816-484018886,484018981-484019064,484019155-484019232,484019322-484019393,484019525-484019608,484019750-484019832,484019933-484020041,484020141-484020196,484020274-484020316,484020393-484020…	1135	1155	1146	-39.80	-26.70	0.670854271356784	7.5	3-5,1153-1151;7-21,1149-1135	1-2,1155-1154[UP5];6-6,1150-1150[SIL]	(((((((((((((((.(((..&..))).)))))))))))))))	GGUUUAUCUGUUGCUGGUGUU&CUCGCGAGCAACGGAUGAAUC	2	0.0337927520382219	New	HORVU.MOREX.r3.5HG0492640.1	A0A8I6XU55	Calcium-transporting ATPase (EC 7.2.2.10)	Catalyzes the hydrolysis of ATP coupled with the transport of calcium.	GO:0016020 - CC:membrane; GO:0005524 - MF:ATP binding; GO:0016887 - MF:ATP hydrolysis activity; GO:0005516 - MF:calmodulin binding; GO:0005388 - MF:P-type calcium transporter activity
hv12	HORVU.MOREX.r3.5HG0499490.1_loc:5H|502215188-502219250|+_exons:502215188-502215720,502216826-502216850,502217442-502217571,502217669-502217799,502217870-502217958,502218714-502218790,502218884-502219250_segs:1-533,534-558,559-688,689-819,820-908,909-985,986-1352:1235	miR-55H	HORVU.MOREX.r3.5HG0499490.1_loc:5H|502215188-502219250|+_exons:502215188-502215720,502216826-502216850,502217442-502217571,502217669-502217799,502217870-502217958,502218714-502218790,502218884-502219250_segs:1-533,534-558,559-688,689-819,820-908,909-985,986-1352	1225	1244	1235	-36.60	-33.60	0.918032786885246	3.5	1-10,1244-1235;12-20,1233-1225	11-11,1234-1234[SIL]	(((((((((.((((((((((&)))))))))).)))))))))	UGAGCACUUGACCGGGCCAU&AUGGUCCGGUGAAGUGUUCA	2	0.0101163054415606	New	HORVU.MOREX.r3.5HG0499490.1	F2ECG8	Predicted protein		GO:0017025 - MF:TBP-class protein binding; GO:0070897 - BP:transcription preinitiation complex assembly
hv12	HORVU.MOREX.r3.5HG0534970.1_loc:5H|581082999-581083370|+_exons:581082999-581083370_segs:1-372:323	miR-62H	HORVU.MOREX.r3.5HG0534970.1_loc:5H|581082999-581083370|+_exons:581082999-581083370_segs:1-372	312	332	323	-40.80	-33.50	0.821078431372549	7	3-15,330-318;17-21,316-312	1-2,332-331[UP5];16-16,317-317[SIL]	(((((.(((((((((((((..&..))))))))))))).)))))	GCUGCUGCUCGUCCUCGCGCU&AUUGUGAGGACGAGUUGCGGC	3	0.00696350901222487	New	HORVU.MOREX.r3.5HG0534970.1	A0A8I6YXJ9	Uncharacterized protein		GO:0016020 - CC:membrane
hv12	HORVU.MOREX.r3.6HG0538870.1_loc:6H|2399685-2407140|+_exons:2399685-2399927,2400034-2400633,2405981-2406196,2406298-2406435,2406973-2407140_segs:1-243,244-843,844-1059,1060-1197,1198-1365:586	miR-139H	HORVU.MOREX.r3.6HG0538870.1_loc:6H|2399685-2407140|+_exons:2399685-2399927,2400034-2400633,2405981-2406196,2406298-2406435,2406973-2407140_segs:1-243,244-843,844-1059,1060-1197,1198-1365	572	595	586	-42.90	-33.18	0.773426573426573	8.5	3-16,593-580;20-23,576-573	1-2,595-594[UP5];17-19,579-577[SIL];24-24,572-572[UP3]	.((((...((((((((((((((..&..))))))))))))))...)))).	CGUUGCCUGCACGGACCGGUGCAU&UAGCACCGGUCUGUGUUAACAACU	3	0.00139659732635056	New	HORVU.MOREX.r3.6HG0538870.1	A0A8I6YFE4	Diacylglycerol O-acyltransferase		GO:0005789 - CC:endoplasmic reticulum membrane; GO:0005886 - CC:plasma membrane; GO:0004144 - MF:diacylglycerol O-acyltransferase activity; GO:0019432 - BP:triglyceride biosynthetic process
hv12	HORVU.MOREX.r3.6HG0548370.1_loc:6H|21662970-21667256|-_exons:21662970-21663212,21663320-21663426,21663504-21663559,21663652-21663710,21664188-21664307,21664390-21664527,21664935-21664991,21665783-21665857,21666627-21666671,21666753-21667256_segs:1-504,505-549,550-624,625-681,682-819,820-939,940-998,999-1054,1055-1161,1162-1404:1140	miR-144H	HORVU.MOREX.r3.6HG0548370.1_loc:6H|21662970-21667256|-_exons:21662970-21663212,21663320-21663426,21663504-21663559,21663652-21663710,21664188-21664307,21664390-21664527,21664935-21664991,21665783-21665857,21666627-21666671,21666753-21667256_segs:1-504,505-549,550-624,625-681,682-819,820-939,940-998,999-1054,1055-1161,1162-1404	1129	1156	1140	-38.80	-27.30	0.70360824742268	17	1-7,1156-1150;8-14,1142-1136;15-20,1134-1129	x-x,1149-1143[BULt];x-x,1135-1135[BULt]	((((((.(((((((.......(((((((&)))))))-------)))))))-))))))	GAUGUCGCCAGUGGAAUUUACAGUCUGA&UCAGACU-------UCGCUGG-GACAUC	2	0.0323882716378012	New	HORVU.MOREX.r3.6HG0548370.1	A0A8I6Y7Q9	OTU domain-containing protein
hv12	HORVU.MOREX.r3.7HG0635740.1_loc:7H|3284432-3286556|-_exons:3284432-3286556_segs:1-2125:709	miR-165H	HORVU.MOREX.r3.7HG0635740.1_loc:7H|3284432-3286556|-_exons:3284432-3286556_segs:1-2125	698	718	709	-37.50	-38.70	1	1	1-21,718-698	NA	(((((((((((((((((((((&)))))))))))))))))))))	GAUAUUGGCGCGGCUCAAUCA&UGAUUGAGCCGUGCCAAUAUC	4	0.00906139194693534	New	HORVU.MOREX.r3.7HG0635740.1	A0A8I6Y034	Scarecrow-like protein 6
hv12	HORVU.MOREX.r3.7HG0683560.1_loc:7H|200929505-200934780|+_exons:200929505-200929850,200930059-200930808,200932515-200932672,200934275-200934780_segs:1-346,347-1096,1097-1254,1255-1760:1715	miR-216H	HORVU.MOREX.r3.7HG0683560.1_loc:7H|200929505-200934780|+_exons:200929505-200929850,200930059-200930808,200932515-200932672,200934275-200934780_segs:1-346,347-1096,1097-1254,1255-1760	1702	1724	1715	-34.20	-25.20	0.736842105263158	9	4-16,1721-1709;17-22,1707-1702	1-3,1724-1722[UP5];x-x,1708-1708[BULt]	((((((.(((((((((((((...&...)))))))))))))-))))))	UGUGGUAACAGGACUGGACUUCU&UUUAGUCCGGUUUUGU-AUCACA	0	0.0153846699275935	New	HORVU.MOREX.r3.7HG0683560.1	F2CRF5	Predicted protein		GO:0005634 - CC:nucleus - IBA:GO_Central.; GO:0043565 - MF:sequence-specific D binding - IBA:GO_Central.; GO:0006355 - BP:regulation of D-templated transcription - IBA:GO_Central.; GO:0060962 - BP:regulation of ribosomal protein gene transcription by R polymerase II
hv12	HORVU.MOREX.r3.7HG0698960.1_loc:7H|373671860-373675961|-_exons:373671860-373672421,373672535-373672625,373672875-373673678,373673755-373673997,373674103-373674432,373674739-373675025,373675590-373675961_segs:1-372,373-659,660-989,990-1232,1233-2036,2037-2127,2128-2689:2548	miR-168H	HORVU.MOREX.r3.7HG0698960.1_loc:7H|373671860-373675961|-_exons:373671860-373672421,373672535-373672625,373672875-373673678,373673755-373673997,373674103-373674432,373674739-373675025,373675590-373675961_segs:1-372,373-659,660-989,990-1232,1233-2036,2037-2127,2128-2689	2537	2558	2548	-31.10	-22.00	0.707395498392283	7.5	1-9,2558-2550;10-12,2548-2546;15-19,2543-2539	x-x,2549-2549[BULt];13-14,2545-2544[SIL];20-21,2538-2537[UP3]	..(((((..(((.(((((((((&)))))))))-)))..)))))..	UUUUCGUUUUUCUGUCACCGCA&UGCGGUGAU-GAAUUAUGAAUU	2	0.0389250947116646	New	HORVU.MOREX.r3.7HG0698960.1	F2DPX1	Predicted protein		GO:0016020 - CC:membrane; GO:0005634 - CC:nucleus; GO:0003677 - MF:D binding; GO:0006355 - BP:regulation of D-templated transcription
hv12	HORVU.MOREX.r3.7HG0709200.1_loc:7H|455798852-455799100|-_exons:455798852-455799100_segs:1-249:184	miR-216H	HORVU.MOREX.r3.7HG0709200.1_loc:7H|455798852-455799100|-_exons:455798852-455799100_segs:1-249	172	193	184	-34.20	-26.10	0.763157894736842	11.5	5-16,189-178;18-21,176-173	1-4,193-190[UP5];17-17,177-177[SIL];22-22,172-172[UP3]	.((((.((((((((((((....&....)))))))))))).)))).	CGUGACGCGGAGCCGGACAUAC&UUUAGUCCGGUUUUGUAUCACA	1	0.00190875435407312	New	HORVU.MOREX.r3.7HG0709200.1	A0A8I6YCG8	Uncharacterized protein
hv12	HORVU.MOREX.r3.7HG0713490.1_loc:7H|487082877-487085459|-_exons:487082877-487083254,487083453-487083510,487084145-487084188,487084268-487084334,487084832-487084878,487084962-487085009,487085187-487085459_segs:1-273,274-321,322-368,369-435,436-479,480-537,538-915:770	miR-231H	HORVU.MOREX.r3.7HG0713490.1_loc:7H|487082877-487085459|-_exons:487082877-487083254,487083453-487083510,487084145-487084188,487084268-487084334,487084832-487084878,487084962-487085009,487085187-487085459_segs:1-273,274-321,322-368,369-435,436-479,480-537,538-915	760	779	770	-27.70	-24.70	0.891696750902527	5	1-16,779-764	17-20,763-760[UP3]	....((((((((((((((((&))))))))))))))))....	UGGACUACAUACGGAGCAAA&UUUGUUCCGUAUGUAGAUUU	4	0.0415896460375991	New	HORVU.MOREX.r3.7HG0713490.1	A0A8I7BJI5	Proteasome assembly chaperone 3		GO:0043248 - BP:proteasome assembly
hv12	HORVU.MOREX.r3.7HG0742470.1_loc:7H|609385228-609389191|+_exons:609385228-609385428,609385514-609385923,609386865-609389191_segs:1-201,202-611,612-2938:962	miR-179H	HORVU.MOREX.r3.7HG0742470.1_loc:7H|609385228-609389191|+_exons:609385228-609385428,609385514-609385923,609386865-609389191_segs:1-201,202-611,612-2938	947	972	962	-42.30	-30.50	0.721040189125296	8	2-4,971-969;5-7,967-965;9-11,963-961;13-25,959-947	1-1,972-972[UP5];x-x,968-968[BULt];8-8,964-964[SIL];12-12,960-960[SIL]	(((((((((((((.(((.(((.(((.&.)))-))).))).)))))))))))))	CUGCAGAGUCAGGUGUGAUAGCAACG&UGUU-CUAACACUCUUGACUCUGUAG	4	0.0180406750698546	New	HORVU.MOREX.r3.7HG0742470.1	F2DNK8	Predicted protein		GO:0003676 - MF:nucleic acid binding; GO:0008270 - MF:zinc ion binding
hv12	HORVU.MOREX.r3.7HG0745580.1_loc:7H|615991502-615995646|-_exons:615991502-615991756,615993095-615993286,615993393-615993543,615993643-615993898,615994091-615994355,615994444-615995646_segs:1-1203,1204-1468,1469-1724,1725-1875,1876-2067,2068-2322:2004	miR-224H	HORVU.MOREX.r3.7HG0745580.1_loc:7H|615991502-615995646|-_exons:615991502-615991756,615993095-615993286,615993393-615993543,615993643-615993898,615994091-615994355,615994444-615995646_segs:1-1203,1204-1468,1469-1724,1725-1875,1876-2067,2068-2322	1992	2013	2004	-41.10	-31.20	0.759124087591241	4.5	3-18,2011-1996;20-20,1994-1994	1-2,2013-2012[UP5];19-19,1995-1995[SIL];21-22,1993-1992[UP3]	..(.((((((((((((((((..&..)))))))))))))))).)..	UUGGAGAUGCAGACCUUCCAUA&UUUGGAAGGUCUGCAUCUGUGC	2	0.0139431603916158	New	HORVU.MOREX.r3.7HG0745580.1	A0A8I6Z0Y1	Protein kinase domain-containing protein		GO:0005524 - MF:ATP binding; GO:0004672 - MF:protein kinase activity
hv12	HORVU.MOREX.r3.7HG0749440.1_loc:7H|623211868-623214210|-_exons:623211868-623212428,623212836-623214210_segs:1-1375,1376-1936:665	miR-227H	HORVU.MOREX.r3.7HG0749440.1_loc:7H|623211868-623214210|-_exons:623211868-623212428,623212836-623214210_segs:1-1375,1376-1936	655	675	665	-30.70	-25.80	0.840390879478827	5	1-7,675-669;8-20,667-655	x-x,668-668[BULt]	(((((((((((((.(((((((&)))))))-)))))))))))))	GAUGCUCCCUUCAGAUUCAGA&UUUGGAU-UGAAGGGAGUAUU	4	0.0150566578317306	New	HORVU.MOREX.r3.7HG0749440.1	A0A8I7BFS2	F-box domain-containing protein
rc6	HORVU.MOREX.r3.1HG0065370.1_loc:1H|428486999-428492657|-_exons:428486999-428487421,428487561-428487649,428487865-428487954,428488312-428488399,428488492-428488542,428488626-428488687,428488802-428489854,428490072-428490734,428491222-428491329,428492195-428492657_segs:1-463,464-571,572-1234,1235-2287,2288-2349,2350-2400,2401-2488,2489-2578,2579-2667,2668-3090:2951	miR159_f	HORVU.MOREX.r3.1HG0065370.1_loc:1H|428486999-428492657|-_exons:428486999-428487421,428487561-428487649,428487865-428487954,428488312-428488399,428488492-428488542,428488626-428488687,428488802-428489854,428490072-428490734,428491222-428491329,428492195-428492657_segs:1-463,464-571,572-1234,1235-2287,2288-2349,2350-2400,2401-2488,2489-2578,2579-2667,2668-3090	2943	2961	2951	-25.90	-21.30	0.822393822393822	4.5	1-9,2961-2953;10-18,2951-2943	x-x,2952-2952[BULt]	(((((((((.(((((((((&)))))))))-)))))))))	ACCUAGAACGCUGUAAAUA&UAUUUGCAG-GUUUUAGGU	0	0.0303276630995625	Know	HORVU.MOREX.r3.1HG0065370.1	M0XLT7	TPX2 C-terminal domain-containing protein
rc6	HORVU.MOREX.r3.3HG0247870.1_loc:3H|126631130-126633287|-_exons:126631130-126632130,126632935-126633287_segs:1-353,354-1354:27	miR168_d	HORVU.MOREX.r3.3HG0247870.1_loc:3H|126631130-126633287|-_exons:126631130-126632130,126632935-126633287_segs:1-353,354-1354	17	36	27	-39.80	-29.40	0.738693467336683	7	1-10,36-27;11-12,25-24;14-19,22-17	x-x,26-26[BULt];13-13,23-23[SIL]	((((((.((.((((((((((&))))))))))-)).))))))	GGGGGGCGGUGGUCUGGUCC&GGACCAGGCU-UCAUUCCCC	2	0.0273174115952499	Know	HORVU.MOREX.r3.3HG0247870.1	F2EE29	Predicted protein		GO:0005743 - CC:mitochondrial inner membrane; GO:0061459 - MF:L-arginine transmembrane transporter activity; GO:0005290 - MF:L-histidine transmembrane transporter activity; GO:0015189 - MF:L-lysine transmembrane transporter activity; GO:0000064 - MF:L-ornithine transmembrane transporter activity; GO:0006972 - BP:hyperosmotic response; GO:0006561 - BP:proline biosynthetic process
rc6	HORVU.MOREX.r3.3HG0310780.1_loc:3H|575376531-575380473|+_exons:575376531-575377343,575378603-575378733,575379531-575380473_segs:1-813,814-944,945-1887:1282	miR5048_f	HORVU.MOREX.r3.3HG0310780.1_loc:3H|575376531-575380473|+_exons:575376531-575377343,575378603-575378733,575379531-575380473_segs:1-813,814-944,945-1887	1272	1291	1282	-37.20	-34.60	0.93010752688172	1	1-13,1291-1279;15-20,1277-1272	14-14,1278-1278[SIL]	((((((.(((((((((((((&))))))))))))).))))))	GUGCUCUCUCUCUUCUGUCA&UGACAGAAGAGAGUGAGCAC	4	0.00593730161331152	Know	HORVU.MOREX.r3.3HG0310780.1	F2CWS4	Predicted protein		GO:0005634 - CC:nucleus; GO:0003677 - MF:D binding; GO:0046872 - MF:metal ion binding
rc6	HORVU.MOREX.r3.4HG0349510.1_loc:4H|92938898-92943892|+_exons:92938898-92938965,92939410-92939495,92940477-92940631,92940713-92940777,92940926-92941112,92941417-92941680,92941771-92941904,92942051-92942240,92942323-92942382,92942469-92942720,92942803-92943061,92943129-92943334,92943464-92943514,92943602-92943892_segs:1-68,69-154,155-309,310-374,375-561,562-825,826-959,960-1149,1150-1209,1210-1461,…	miR168_j	HORVU.MOREX.r3.4HG0349510.1_loc:4H|92938898-92943892|+_exons:92938898-92938965,92939410-92939495,92940477-92940631,92940713-92940777,92940926-92941112,92941417-92941680,92941771-92941904,92942051-92942240,92942323-92942382,92942469-92942720,92942803-92943061,92943129-92943334,92943464-92943514,92943602-92943892_segs:1-68,69-154,155-309,310-374,375-561,562-825,826-959,960-1149,1150-1209,1210-1461,…	763	781	772	-33.60	-28.60	0.851190476190476	4.5	4-19,778-763	1-3,781-779[UP5]	((((((((((((((((...&...))))))))))))))))	GGGCUCCCUUUAAUCCCAA&UUUGGAUUGAAGGGAGCUC	3	0.00347880659433142	Know	HORVU.MOREX.r3.4HG0349510.1	A0A8I6XY31	DUF676 domain-containing protein			3
rc6	HORVU.MOREX.r3.4HG0380410.1_loc:4H|411431812-411433362|-_exons:411431812-411433362_segs:1-1551:1390	miR168_i	HORVU.MOREX.r3.4HG0380410.1_loc:4H|411431812-411433362|-_exons:411431812-411433362_segs:1-1551	1381	1399	1390	-34.50	-25.10	0.727536231884058	3	2-16,1398-1384;18-19,1382-1381	1-1,1399-1399[UP5];17-17,1383-1383[SIL]	((.(((((((((((((((.&.))))))))))))))).))	UGAUUGCUCUCUUCUGUCG&UGACAGAAGAGAGUGAGCA	0	0.0120259488655994	Know	HORVU.MOREX.r3.4HG0380410.1	F2DKR4	Predicted protein
rc6	HORVU.MOREX.r3.6HG0583650.2_loc:6H|244626440-244661332|-_exons:244626440-244627432,244635081-244635317,244648357-244648468,244648585-244648862,244654376-244654588,244655222-244655750,244656011-244656156,244661149-244661332_segs:1-184,185-330,331-859,860-1072,1073-1350,1351-1462,1463-1699,1700-2692:2665	miR156_d	HORVU.MOREX.r3.6HG0583650.2_loc:6H|244626440-244661332|-_exons:244626440-244627432,244635081-244635317,244648357-244648468,244648585-244648862,244654376-244654588,244655222-244655750,244656011-244656156,244661149-244661332_segs:1-184,185-330,331-859,860-1072,1073-1350,1351-1462,1463-1699,1700-2692	2657	2674	2665	-28.30	-23.90	0.84452296819788	3	2-9,2673-2666;11-18,2664-2657	1-1,2674-2674[UP5];10-10,2665-2665[SIL]	((((((((.((((((((.&.)))))))).))))))))	CCCUCUGUUCCUAAAUAU&UUAUUUAGGUACAGAGGG	2	0.0247067356496323	Know	HORVU.MOREX.r3.6HG0583650.2	A0A287U2E2	Cyclic nucleotide-binding domain-containing protein		GO:0016020 - CC:membrane; GO:0005249 - MF:voltage-gated potassium channel activity
rc6	HORVU.MOREX.r3.6HG0616470.1_loc:6H|512383562-512385003|-_exons:512383562-512385003_segs:1-1442:962	miR166_c	HORVU.MOREX.r3.6HG0616470.1_loc:6H|512383562-512385003|-_exons:512383562-512385003_segs:1-1442	953	971	962	-34.30	-24.10	0.702623906705539	10	3-8,969-964;11-19,961-953	1-2,971-970[UP5];9-10,963-962[SIL]	(((((((((..((((((..&..))))))..)))))))))	GGAGUUCCCGCCGGUCCUC&UUGGAUUGAAGGGAGCUCU	1	0.03509173827395	Know	HORVU.MOREX.r3.6HG0616470.1	F2DN69	Predicted protein		GO:0016787 - MF:hydrolase activity
rc6	HORVU.MOREX.r3.1HG0040360.1_loc:1H|254824973-254826652|-_exons:254824973-254826652_segs:1-1680:548	miR-219H	HORVU.MOREX.r3.1HG0040360.1_loc:1H|254824973-254826652|-_exons:254824973-254826652_segs:1-1680	534	557	548	-49.50	-37.90	0.765656565656566	10	5-8,553-550;10-23,548-535	1-4,557-554[UP5];9-9,549-549[SIL];24-24,534-534[UP3]	.((((((((((((((.((((....&....)))).)))))))))))))).	CGGCUGGUACUCCACCGACCAAUU&UUUCGGUCUGUGGAGUACCAGCCC	4	0.0264416217690682	New	HORVU.MOREX.r3.1HG0040360.1	A0A8I7B0U3	Exostosin GT47 domain-containing protein		GO:0000139 - CC:Golgi membrane; GO:0016757 - MF:glycosyltransferase activity; GO:0006486 - BP:protein glycosylation
rc6	HORVU.MOREX.r3.1HG0069100.1_loc:1H|446205852-446206529|+_exons:446205852-446206529_segs:1-678:579	miR-68H	HORVU.MOREX.r3.1HG0069100.1_loc:1H|446205852-446206529|+_exons:446205852-446206529_segs:1-678	562	591	579	-38.10	-24.94	0.654593175853018	4.5	1-7,591-585;8-13,581-576;15-24,571-562	x-x,584-582[BULt];14-14,575-572[AILt]	((((((((((....((((((...(((((((&)))))))---))))))---.))))))))))	GCGUCUGCGGAUUGCGGGCUCGAUGAAGAU&AUUUUUA---AGUCCG---ACUGUAGAUGC	0	0.0225643518718424	New	HORVU.MOREX.r3.1HG0069100.1	A0A8I6W708	BZIP domain-containing protein		GO:0003677 - MF:D binding; GO:0003700 - MF:D-binding transcription factor activity; GO:0006351 - BP:D-templated transcription
rc6	HORVU.MOREX.r3.2HG0149120.1_loc:2H|308875539-308907839|+_exons:308875539-308875769,308876962-308877055,308880039-308880124,308896808-308896857,308896942-308897011,308897092-308897173,308897262-308897668,308898142-308898669,308907291-308907839_segs:1-231,232-325,326-411,412-461,462-531,532-613,614-1020,1021-1548,1549-2097:1776	miR-25H	HORVU.MOREX.r3.2HG0149120.1_loc:2H|308875539-308907839|+_exons:308875539-308875769,308876962-308877055,308880039-308880124,308896808-308896857,308896942-308897011,308897092-308897173,308897262-308897668,308898142-308898669,308907291-308907839_segs:1-231,232-325,326-411,412-461,462-531,532-613,614-1020,1021-1548,1549-2097	1760	1785	1776	-36.50	-27.00	0.73972602739726	4.5	2-13,1784-1773;14-18,1764-1760	1-1,1785-1785[UP5];x-x,1772-1765[BULt]	(((((........((((((((((((.&.))))))))))))--------)))))	UGGGUGCCCUCCAUGAGUAGGUCGGC&ACCGACCUACUCG--------ACCCA	2	0.0389792429243951	New	HORVU.MOREX.r3.2HG0149120.1	A0A8I6WK48	Uncharacterized protein		GO:0005634 - CC:nucleus; GO:0048573 - BP:photoperiodism, flowering; GO:0006396 - BP:R processing
rc6	HORVU.MOREX.r3.2HG0168590.2_loc:2H|477303194-477307834|+_exons:477303194-477305361,477306264-477306444,477306574-477307834_segs:1-2168,2169-2349,2350-3610:2562	miR-222H	HORVU.MOREX.r3.2HG0168590.2_loc:2H|477303194-477307834|+_exons:477303194-477305361,477306264-477306444,477306574-477307834_segs:1-2168,2169-2349,2350-3610	2550	2571	2562	-38.60	-32.70	0.847150259067358	4.5	1-19,2571-2553	20-22,2552-2550[UP3]	...(((((((((((((((((((&)))))))))))))))))))...	UAUGGACUACAUACGGAGCAAA&UUUGCUCCGUAUGUAGUCUUCC	4	0.0322219314987916	New	HORVU.MOREX.r3.2HG0168590.2	A0A8I6WTA6	Uncharacterized protein
rc6	HORVU.MOREX.r3.2HG0208810.1_loc:2H|644199710-644202392|-_exons:644199710-644200222,644200364-644200468,644200633-644200760,644202101-644202181,644202261-644202392_segs:1-132,133-213,214-341,342-446,447-959:761	miR-213H	HORVU.MOREX.r3.2HG0208810.1_loc:2H|644199710-644202392|-_exons:644199710-644200222,644200364-644200468,644200633-644200760,644202101-644202181,644202261-644202392_segs:1-132,133-213,214-341,342-446,447-959	749	770	761	-29.50	-21.10	0.715254237288136	4.5	1-11,770-760;12-20,758-750	x-x,759-759[BULt];21-21,749-749[UP3]	.(((((((((.(((((((((((&)))))))))))-))))))))).	UGUCAAGUCCGUUGGGUCUGGG&UUUAGACUUGA-GGAUUUGAUU	3	0.0438760536071803	New	HORVU.MOREX.r3.2HG0208810.1	F2DMN9	Predicted protein		GO:0005524 - MF:ATP binding; GO:0004842 - MF:ubiquitin-protein transferase activity; GO:0006511 - BP:ubiquitin-dependent protein catabolic process
rc6	HORVU.MOREX.r3.2HG0210490.1_loc:2H|648056104-648075091|-_exons:648056104-648056301,648056654-648056827,648056913-648057824,648057916-648058436,648059225-648059357,648059431-648062443,648062597-648062868,648064064-648064281,648064764-648065027,648065210-648066696,648066905-648072894,648073585-648074314,648074754-648075091_segs:1-338,339-1068,1069-7058,7059-8545,8546-8809,8810-9027,9028-9299,9300-1…	miR-186H	HORVU.MOREX.r3.2HG0210490.1_loc:2H|648056104-648075091|-_exons:648056104-648056301,648056654-648056827,648056913-648057824,648057916-648058436,648059225-648059357,648059431-648062443,648062597-648062868,648064064-648064281,648064764-648065027,648065210-648066696,648066905-648072894,648073585-648074314,648074754-648075091_segs:1-338,339-1068,1069-7058,7059-8545,8546-8809,8810-9027,9028-9299,9300-1…	4298	4318	4309	-32.10	-22.50	0.700934579439252	4.5	5-9,4314-4310;11-21,4308-4298	1-4,4318-4315[UP5];10-10,4309-4309[SIL]	(((((((((((.(((((....&....))))).)))))))))))	AGUAUGGUACUUCAUCCAUCC&UUACGGAUGUAGUAUCAUACU	3	0.0279174816104801	New	HORVU.MOREX.r3.2HG0210490.1	A0A8I6WKN7	RING-type domain-containing protein
rc6	HORVU.MOREX.r3.3HG0285070.1_loc:3H|463381220-463382380|+_exons:463381220-463381414,463381520-463382380_segs:1-195,196-1056:953	miR-223H	HORVU.MOREX.r3.3HG0285070.1_loc:3H|463381220-463382380|+_exons:463381220-463381414,463381520-463382380_segs:1-195,196-1056	943	962	953	-27.70	-27.90	1	4.5	1-20,962-943	NA	((((((((((((((((((((&))))))))))))))))))))	GGGUCUACAUACGGAGCAAA&UUUGCUUCGUAUGUAGAUUU	4	0.00297307038039918	New	HORVU.MOREX.r3.3HG0285070.1	F2E3C6	Predicted protein
rc6	HORVU.MOREX.r3.3HG0310780.1_loc:3H|575376531-575380473|+_exons:575376531-575377343,575378603-575378733,575379531-575380473_segs:1-813,814-944,945-1887:1282	miR-159H	HORVU.MOREX.r3.3HG0310780.1_loc:3H|575376531-575380473|+_exons:575376531-575377343,575378603-575378733,575379531-575380473_segs:1-813,814-944,945-1887	1274	1291	1282	-32.90	-30.30	0.9209726443769	1	1-13,1291-1279;15-18,1277-1274	14-14,1278-1278[SIL]	((((.(((((((((((((&))))))))))))).))))	GCUCUCUCUCUUCUGUCA&UGACAGAAGAGAGUGAGC	4	0.0322219314987916	New	HORVU.MOREX.r3.3HG0310780.1	F2CWS4	Predicted protein		GO:0005634 - CC:nucleus; GO:0003677 - MF:D binding; GO:0046872 - MF:metal ion binding
rc6	HORVU.MOREX.r3.3HG0326190.1_loc:3H|610193772-610203430|+_exons:610193772-610193833,610193925-610194207,610194412-610194636,610195152-610195349,610195545-610195999,610196487-610196625,610196703-610196781,610197578-610197816,610197949-610198253,610198336-610198447,610198522-610198686,610198765-610198864,610198950-610199058,610199348-610199438,610199589-610199713,610199797-610199946,610200038-610200…	miR-227H	HORVU.MOREX.r3.3HG0326190.1_loc:3H|610193772-610203430|+_exons:610193772-610193833,610193925-610194207,610194412-610194636,610195152-610195349,610195545-610195999,610196487-610196625,610196703-610196781,610197578-610197816,610197949-610198253,610198336-610198447,610198522-610198686,610198765-610198864,610198950-610199058,610199348-610199438,610199589-610199713,610199797-610199946,610200038-610200…	461	480	471	-30.70	-23.40	0.762214983713355	4.5	3-19,478-462	1-2,480-479[UP5];20-20,461-461[UP3]	.(((((((((((((((((..&..))))))))))))))))).	UAUGCUUUCUUCAGUCCACG&UUUGGAUUGAAGGGAGUAUU	2	0.046676016712546	New	HORVU.MOREX.r3.3HG0326190.1	A0A8I6XE48	ABC transporter D family member 1		GO:0016020 - CC:membrane; GO:0140359 - MF:ABC-type transporter activity; GO:0005524 - MF:ATP binding; GO:0016887 - MF:ATP hydrolysis activity	20
rc6	HORVU.MOREX.r3.4HG0346170.1_loc:4H|65599364-65610023|-_exons:65599364-65600860,65602494-65602563,65602716-65602809,65606774-65606868,65606985-65607053,65607185-65607399,65607478-65607526,65607709-65607828,65607931-65609190,65609587-65610023_segs:1-437,438-1697,1698-1817,1818-1866,1867-2081,2082-2150,2151-2245,2246-2339,2340-2409,2410-3906:3773	miR-168H	HORVU.MOREX.r3.4HG0346170.1_loc:4H|65599364-65610023|-_exons:65599364-65600860,65602494-65602563,65602716-65602809,65606774-65606868,65606985-65607053,65607185-65607399,65607478-65607526,65607709-65607828,65607931-65609190,65609587-65610023_segs:1-437,438-1697,1698-1817,1818-1866,1867-2081,2082-2150,2151-2245,2246-2339,2340-2409,2410-3906	3762	3782	3773	-31.10	-21.80	0.70096463022508	4.5	2-16,3781-3767	1-1,3782-3782[UP5];17-21,3766-3762[UP3]	.....(((((((((((((((.&.))))))))))))))).....	GAACUGUAAUUUAUCACCGCC&UGCGGUGAUGAAUUAUGAAUU	1	0.0129867977744076	New	HORVU.MOREX.r3.4HG0346170.1	A0A8I6WZ54	Transcriptional corepressor SEUSS
rc6	HORVU.MOREX.r3.4HG0349510.1_loc:4H|92938898-92943892|+_exons:92938898-92938965,92939410-92939495,92940477-92940631,92940713-92940777,92940926-92941112,92941417-92941680,92941771-92941904,92942051-92942240,92942323-92942382,92942469-92942720,92942803-92943061,92943129-92943334,92943464-92943514,92943602-92943892_segs:1-68,69-154,155-309,310-374,375-561,562-825,826-959,960-1149,1150-1209,1210-1461,…	miR-226H	HORVU.MOREX.r3.4HG0349510.1_loc:4H|92938898-92943892|+_exons:92938898-92938965,92939410-92939495,92940477-92940631,92940713-92940777,92940926-92941112,92941417-92941680,92941771-92941904,92942051-92942240,92942323-92942382,92942469-92942720,92942803-92943061,92943129-92943334,92943464-92943514,92943602-92943892_segs:1-68,69-154,155-309,310-374,375-561,562-825,826-959,960-1149,1150-1209,1210-1461,…	761	781	772	-37.80	-29.00	0.767195767195767	4.5	4-19,778-763	1-3,781-779[UP5];20-21,762-761[UP3]	..((((((((((((((((...&...))))))))))))))))..	AUGGGCUCCCUUUAAUCCCAA&UUUGGAUUGAAGGGAGCUCUG	3	0.010400155597881	New	HORVU.MOREX.r3.4HG0349510.1	A0A8I6XY31	DUF676 domain-containing protein
rc6	HORVU.MOREX.r3.4HG0365970.1_loc:4H|246777174-246784023|-_exons:246777174-246777224,246777303-246777404,246777474-246777602,246777693-246777736,246777920-246777992,246778158-246778244,246778454-246778538,246778888-246778961,246779698-246780242,246780510-246784023_segs:1-3514,3515-4059,4060-4133,4134-4218,4219-4305,4306-4378,4379-4422,4423-4551,4552-4653,4654-4704:1076	miR-110H	HORVU.MOREX.r3.4HG0365970.1_loc:4H|246777174-246784023|-_exons:246777174-246777224,246777303-246777404,246777474-246777602,246777693-246777736,246777920-246777992,246778158-246778244,246778454-246778538,246778888-246778961,246779698-246780242,246780510-246784023_segs:1-3514,3515-4059,4060-4133,4134-4218,4219-4305,4306-4378,4379-4422,4423-4551,4552-4653,4654-4704	1064	1085	1076	-37.10	-26.10	0.703504043126685	7	2-16,1084-1070;18-21,1069-1066	1-1,1085-1085[UP5];17-17,x-x[BULq];22-23,1065-1064[UP3]	..((((-(((((((((((((((.&.))))))))))))))).))))..	GAGGAA-GGAGGAGUUCAGGAGA&CUUUCUGAACUCUUCUAUUCCAG	3	0.0296097982409148	New	HORVU.MOREX.r3.4HG0365970.1	M0WAS9	phosphatidate phosphatase (EC 3.1.3.4)		GO:0008195 - MF:phosphatidate phosphatase activity
rc6	HORVU.MOREX.r3.4HG0368070.1_loc:4H|265447781-265474507|-_exons:265447781-265448528,265472794-265473103,265473761-265473940,265474262-265474507_segs:1-246,247-426,427-736,737-1484:580	miR-146H	HORVU.MOREX.r3.4HG0368070.1_loc:4H|265447781-265474507|-_exons:265447781-265448528,265472794-265473103,265473761-265473940,265474262-265474507_segs:1-246,247-426,427-736,737-1484	570	589	580	-34.80	-28.80	0.827586206896552	3	1-6,589-584;8-19,582-571	7-7,583-583[SIL];20-20,570-570[UP3]	.((((((((((((.((((((&)))))).)))))))))))).	CGUUCAAGAAAGCAUGUGGA&UCCACAGGCUUUCUUGAACU	4	0.046523003667779	New	HORVU.MOREX.r3.4HG0368070.1	A0A8I7B750	Growth-regulating factor	Transcription activator.	GO:0005634 - CC:nucleus; GO:0005524 - MF:ATP binding; GO:0032502 - BP:developmental process; GO:0006351 - BP:D-templated transcription; GO:0006355 - BP:regulation of D-templated transcription
rc6	HORVU.MOREX.r3.4HG0380410.1_loc:4H|411431812-411433362|-_exons:411431812-411433362_segs:1-1551:1390	miR-159H	HORVU.MOREX.r3.4HG0380410.1_loc:4H|411431812-411433362|-_exons:411431812-411433362_segs:1-1551	1382	1399	1390	-32.90	-24.40	0.741641337386018	4	2-16,1398-1384	1-1,1399-1399[UP5];17-18,1383-1382[UP3]	..(((((((((((((((.&.)))))))))))))))..	GAUUGCUCUCUUCUGUCG&UGACAGAAGAGAGUGAGC	0	0.0139257884624605	New	HORVU.MOREX.r3.4HG0380410.1	F2DKR4	Predicted protein
rc6	HORVU.MOREX.r3.5HG0440090.1_loc:5H|77229071-77231385|-_exons:77229071-77230282,77231131-77231385_segs:1-255,256-1467:1334	miR-192H	HORVU.MOREX.r3.5HG0440090.1_loc:5H|77229071-77231385|-_exons:77229071-77230282,77231131-77231385_segs:1-255,256-1467	1325	1343	1334	-31.20	-22.70	0.727564102564103	6	1-2,1343-1342;4-13,1340-1331;15-19,1329-1325	3-3,1341-1341[SIL];14-14,1330-1330[SIL]	(((((.((((((((((.((&)).)))))))))).)))))	GUGGUGCAGCAGAUUUGGA&UUGAAAUCUGUUGGGCUAC	2	0.0406949897080985	New	HORVU.MOREX.r3.5HG0440090.1	A0A287QJB4	Ubiquitin-like domain-containing protein		GO:0005737 - CC:cytoplasm; GO:0005634 - CC:nucleus; GO:0003729 - MF:mR binding
rc6	HORVU.MOREX.r3.5HG0440090.2_loc:5H|77229152-77231130|-_exons:77229152-77230282,77230976-77231130_segs:1-155,156-1286:1234	miR-192H	HORVU.MOREX.r3.5HG0440090.2_loc:5H|77229152-77231130|-_exons:77229152-77230282,77230976-77231130_segs:1-155,156-1286	1225	1243	1234	-31.20	-22.70	0.727564102564103	6	1-2,1243-1242;4-13,1240-1231;15-19,1229-1225	3-3,1241-1241[SIL];14-14,1230-1230[SIL]	(((((.((((((((((.((&)).)))))))))).)))))	GUGGUGCAGCAGAUUUGGA&UUGAAAUCUGUUGGGCUAC	2	0.039837499556901	New	HORVU.MOREX.r3.5HG0440090.2	A0A287QJB4	Ubiquitin-like domain-containing protein		GO:0005737 - CC:cytoplasm; GO:0005634 - CC:nucleus; GO:0003729 - MF:mR binding
rc6	HORVU.MOREX.r3.5HG0467290.1_loc:5H|342889047-342891766|-_exons:342889047-342889646,342890491-342890681,342890791-342890859,342891191-342891346,342891438-342891766_segs:1-329,330-485,486-554,555-745,746-1345:1088	miR-223H	HORVU.MOREX.r3.5HG0467290.1_loc:5H|342889047-342891766|-_exons:342889047-342889646,342890491-342890681,342890791-342890859,342891191-342891346,342891438-342891766_segs:1-329,330-485,486-554,555-745,746-1345	1078	1097	1088	-27.70	-24.70	0.891696750902527	4	1-16,1097-1082	17-20,1081-1078[UP3]	....((((((((((((((((&))))))))))))))))....	GUGACUACAUACGAAGCAAA&UUUGCUUCGUAUGUAGAUUU	4	0.0436797963962674	New	HORVU.MOREX.r3.5HG0467290.1	A0A8I6XX67	RRM domain-containing protein		GO:0003723 - MF:R binding
rc6	HORVU.MOREX.r3.5HG0488290.1_loc:5H|469551329-469558532|+_exons:469551329-469551502,469551882-469551970,469552894-469552960,469553041-469553156,469553819-469553885,469553991-469554039,469554473-469554558,469554688-469554941,469555019-469555074,469555517-469555602,469555874-469555966,469556438-469556873,469556985-469557505,469557609-469557837,469557928-469558532_segs:1-174,175-263,264-330,331-446,4…	miR-47H	HORVU.MOREX.r3.5HG0488290.1_loc:5H|469551329-469558532|+_exons:469551329-469551502,469551882-469551970,469552894-469552960,469553041-469553156,469553819-469553885,469553991-469554039,469554473-469554558,469554688-469554941,469555019-469555074,469555517-469555602,469555874-469555966,469556438-469556873,469556985-469557505,469557609-469557837,469557928-469558532_segs:1-174,175-263,264-330,331-446,4…	496	515	507	-36.60	-29.30	0.800546448087432	6	1-6,515-510;8-18,509-499	7-7,x-x[BULq];19-21,498-496[UP3]	...(((((((((((-((((((&)))))).)))))))))))...	CAGGAGGCUGUCAG-CAUGGU&AUCAUGACUGACAGCCUCAUU	4	0.0118393516761757	New	HORVU.MOREX.r3.5HG0488290.1	A0A8I6XTH8	SAM-dependent MTase RsmB/NOP-type domain-containing protein		GO:0005634 - CC:nucleus; GO:0016428 - MF:tR (cytidine-5-)-methyltransferase activity; GO:0000049 - MF:tR binding; GO:0030488 - BP:tR methylation
rc6	HORVU.MOREX.r3.6HG0550790.1_loc:6H|28665700-28667700|+_exons:28665700-28666731,28666808-28666942,28667050-28667700_segs:1-1032,1033-1167,1168-1818:55	miR-197H	HORVU.MOREX.r3.6HG0550790.1_loc:6H|28665700-28667700|+_exons:28665700-28666731,28666808-28666942,28667050-28667700_segs:1-1032,1033-1167,1168-1818	46	64	55	-26.50	-18.30	0.690566037735849	11	3-12,62-53	1-2,64-63[UP5];13-19,52-46[UP3]	.......((((((((((..&..)))))))))).......	CAUCCCGGGUCCGUUGCCG&UUGCAACGGACUAUUAUUU	1	0.0372639703801056	New	HORVU.MOREX.r3.6HG0550790.1	A0A8I6Y224	FBD domain-containing protein
rc6	HORVU.MOREX.r3.7HG0639980.1_loc:7H|10173935-10179734|+_exons:10173935-10174014,10175229-10175351,10175957-10176086,10176178-10176329,10176448-10176637,10176732-10176850,10176971-10177187,10177277-10177372,10177448-10177621,10177701-10177817,10177908-10178074,10178176-10178400,10178493-10178811,10178899-10179143,10179229-10179734_segs:1-80,81-203,204-333,334-485,486-675,676-794,795-1011,1012-1107,…	miR-147H	HORVU.MOREX.r3.7HG0639980.1_loc:7H|10173935-10179734|+_exons:10173935-10174014,10175229-10175351,10175957-10176086,10176178-10176329,10176448-10176637,10176732-10176850,10176971-10177187,10177277-10177372,10177448-10177621,10177701-10177817,10177908-10178074,10178176-10178400,10178493-10178811,10178899-10179143,10179229-10179734_segs:1-80,81-203,204-333,334-485,486-675,676-794,795-1011,1012-1107,…	457	479	470	-37.40	-31.40	0.839572192513369	6	1-10,479-470;11-21,467-457	x-x,469-468[BULt]	(((((((((((..((((((((((&))))))))))--)))))))))))	CAGUUCAAGGAACAGCUUGUGGA&UCCACAGGCU--UUCUUGAACUG	4	0.0322219314987916	New	HORVU.MOREX.r3.7HG0639980.1	F2E6J2	Sucrose synthase (EC 2.4.1.13)	Sucrose-cleaving enzyme that provides UDP-glucose and fructose for various metabolic pathways.
rc6	HORVU.MOREX.r3.7HG0680440.1_loc:7H|179907816-179909738|-_exons:179907816-179909738_segs:1-1923:411	miR-207H	HORVU.MOREX.r3.7HG0680440.1_loc:7H|179907816-179909738|-_exons:179907816-179909738_segs:1-1923	402	421	411	-26.60	-18.30	0.68796992481203	8	1-7,421-415;8-14,413-407;16-20,406-402	x-x,414-414[BULt];15-15,x-x[BULq]	(((((-(((((((.(((((((&)))))))-))))))).)))))	GAACG-UCGUGUCUUGGACGA&UUGUCUA-GAUAUGAAUGUUU	1	0.0237168734435689	New	HORVU.MOREX.r3.7HG0680440.1	M0VRY9	DYW domain-containing protein		GO:0005739 - CC:mitochondrion; GO:0003723 - MF:R binding; GO:0008270 - MF:zinc ion binding; GO:0009451 - BP:R modification
rc6	HORVU.MOREX.r3.7HG0713490.1_loc:7H|487082877-487085459|-_exons:487082877-487083254,487083453-487083510,487084145-487084188,487084268-487084334,487084832-487084878,487084962-487085009,487085187-487085459_segs:1-273,274-321,322-368,369-435,436-479,480-537,538-915:770	miR-222H	HORVU.MOREX.r3.7HG0713490.1_loc:7H|487082877-487085459|-_exons:487082877-487083254,487083453-487083510,487084145-487084188,487084268-487084334,487084832-487084878,487084962-487085009,487085187-487085459_segs:1-273,274-321,322-368,369-435,436-479,480-537,538-915	758	779	770	-38.60	-32.70	0.847150259067358	4.5	1-19,779-761	20-22,760-758[UP3]	...(((((((((((((((((((&)))))))))))))))))))...	UAUGGACUACAUACGGAGCAAA&UUUGCUCCGUAUGUAGUCUUCC	4	0.0350992038090525	New	HORVU.MOREX.r3.7HG0713490.1	A0A8I7BJI5	Proteasome assembly chaperone 3		GO:0043248 - BP:proteasome assembly
rc6	HORVU.MOREX.r3.7HG0744800.1_loc:7H|614573683-614576835|+_exons:614573683-614573903,614573990-614574186,614574289-614574567,614574666-614574724,614575025-614575061,614575173-614575244,614575761-614576835_segs:1-221,222-418,419-697,698-756,757-793,794-865,866-1940:819	miR-173H	HORVU.MOREX.r3.7HG0744800.1_loc:7H|614573683-614576835|+_exons:614573683-614573903,614573990-614574186,614574289-614574567,614574666-614574724,614575025-614575061,614575173-614575244,614575761-614576835_segs:1-221,222-418,419-697,698-756,757-793,794-865,866-1940	811	828	819	-30.40	-23.20	0.763157894736842	4.5	1-10,828-819;12-13,817-816;15-18,814-811	11-11,818-818[SIL];14-14,815-815[SIL]	((((.((.((((((((((&)))))))))).)).))))	GGAUCCUUGUCACCGCCA&UGGCGGUGAUUAGAAUCU	0	0.0300609919852006	New	HORVU.MOREX.r3.7HG0744800.1	A0A8I6Z0U8	Uncharacterized protein		GO:0016020 - CC:membrane
rc6	HORVU.MOREX.r3.7HG0749440.1_loc:7H|623211868-623214210|-_exons:623211868-623212428,623212836-623214210_segs:1-1375,1376-1936:665	miR-227H	HORVU.MOREX.r3.7HG0749440.1_loc:7H|623211868-623214210|-_exons:623211868-623212428,623212836-623214210_segs:1-1375,1376-1936	655	675	665	-30.70	-25.80	0.840390879478827	5	1-7,675-669;8-20,667-655	x-x,668-668[BULt]	(((((((((((((.(((((((&)))))))-)))))))))))))	GAUGCUCCCUUCAGAUUCAGA&UUUGGAU-UGAAGGGAGUAUU	4	0.0147772228307832	New	HORVU.MOREX.r3.7HG0749440.1	A0A8I7BFS2	F-box domain-containing protein
rc12	HORVU.MOREX.r3.3HG0310780.1_loc:3H|575376531-575380473|+_exons:575376531-575377343,575378603-575378733,575379531-575380473_segs:1-813,814-944,945-1887:1282	miR5048_f	HORVU.MOREX.r3.3HG0310780.1_loc:3H|575376531-575380473|+_exons:575376531-575377343,575378603-575378733,575379531-575380473_segs:1-813,814-944,945-1887	1272	1291	1282	-37.20	-34.60	0.93010752688172	1	1-13,1291-1279;15-20,1277-1272	14-14,1278-1278[SIL]	((((((.(((((((((((((&))))))))))))).))))))	GUGCUCUCUCUCUUCUGUCA&UGACAGAAGAGAGUGAGCAC	4	0.0141817981963882	Know	HORVU.MOREX.r3.3HG0310780.1	F2CWS4	Predicted protein		GO:0005634 - CC:nucleus; GO:0003677 - MF:D binding; GO:0046872 - MF:metal ion binding
rc12	HORVU.MOREX.r3.4HG0334170.1_loc:4H|7835707-7837714|+_exons:7835707-7835891,7835979-7836032,7836130-7836148,7836270-7836331,7836416-7836443,7836546-7836611,7836731-7836820,7836903-7836956,7837110-7837270,7837381-7837714_segs:1-185,186-239,240-258,259-320,321-348,349-414,415-504,505-558,559-719,720-1053:555	miR171_c	HORVU.MOREX.r3.4HG0334170.1_loc:4H|7835707-7837714|+_exons:7835707-7835891,7835979-7836032,7836130-7836148,7836270-7836331,7836416-7836443,7836546-7836611,7836731-7836820,7836903-7836956,7837110-7837270,7837381-7837714_segs:1-185,186-239,240-258,259-320,321-348,349-414,415-504,505-558,559-719,720-1053	543	564	555	-40.00	-27.80	0.695	8.5	1-11,564-554;12-13,552-551;16-18,547-545	x-x,553-553[BULt];14-15,550-548[AILt];19-20,544-543[UP3]	..(((...((.(((((((((((&)))))))))))-))-..)))..	GGCGCCCGGGAUGCAGGGCGGG&CCCGCCUUGCA-CC-AAGUGAA	1	0.0367276506587642	Know	HORVU.MOREX.r3.4HG0334170.1	A0A8I6XEL6	MADS-box domain-containing protein		GO:0005634 - CC:nucleus; GO:0046983 - MF:protein dimerization activity; GO:0000977 - MF:R polymerase II transcription regulatory region sequence-specific D binding; GO:0045944 - BP:positive regulation of transcription by R polymerase II
rc12	HORVU.MOREX.r3.4HG0349510.1_loc:4H|92938898-92943892|+_exons:92938898-92938965,92939410-92939495,92940477-92940631,92940713-92940777,92940926-92941112,92941417-92941680,92941771-92941904,92942051-92942240,92942323-92942382,92942469-92942720,92942803-92943061,92943129-92943334,92943464-92943514,92943602-92943892_segs:1-68,69-154,155-309,310-374,375-561,562-825,826-959,960-1149,1150-1209,1210-1461,…	miR159_i	HORVU.MOREX.r3.4HG0349510.1_loc:4H|92938898-92943892|+_exons:92938898-92938965,92939410-92939495,92940477-92940631,92940713-92940777,92940926-92941112,92941417-92941680,92941771-92941904,92942051-92942240,92942323-92942382,92942469-92942720,92942803-92943061,92943129-92943334,92943464-92943514,92943602-92943892_segs:1-68,69-154,155-309,310-374,375-561,562-825,826-959,960-1149,1150-1209,1210-1461,…	764	781	772	-30.70	-26.50	0.863192182410424	6.5	4-18,778-764	1-3,781-779[UP5]	(((((((((((((((...&...)))))))))))))))	GGCUCCCUUUAAUCCCAA&UUUGGAUUGAAGGGAGCU	2	0.0113204994375069	Know	HORVU.MOREX.r3.4HG0349510.1	A0A8I6XY31	DUF676 domain-containing protein
rc12	HORVU.MOREX.r3.5HG0437110.1_loc:5H|57202219-57207044|-_exons:57202219-57202740,57202883-57202970,57203054-57203176,57203292-57203439,57203521-57203684,57204033-57204185,57204335-57204418,57204502-57207044_segs:1-2543,2544-2627,2628-2780,2781-2944,2945-3092,3093-3215,3216-3303,3304-3825:799	miR444_c	HORVU.MOREX.r3.5HG0437110.1_loc:5H|57202219-57207044|-_exons:57202219-57202740,57202883-57202970,57203054-57203176,57203292-57203439,57203521-57203684,57204033-57204185,57204335-57204418,57204502-57207044_segs:1-2543,2544-2627,2628-2780,2781-2944,2945-3092,3093-3215,3216-3303,3304-3825	789	808	799	-38.40	-26.70	0.6953125	4	1-13,808-796;16-19,793-790	14-15,795-794[SIL];20-20,789-789[UP3]	.((((..(((((((((((((&)))))))))))))..)))).	GUGAGCCAGUUGAGCCAACA&UGUUGGCUCGACUCACUCAG	0	0.0430563461748072	Know	HORVU.MOREX.r3.5HG0437110.1	A0A8I6Y7D9	Protein kinase domain-containing protein		GO:0005524 - MF:ATP binding; GO:0004674 - MF:protein serine/threonine kinase activity
rc12	HORVU.MOREX.r3.5HG0494180.1_loc:5H|488258577-488259949|+_exons:488258577-488258745,488259279-488259949_segs:1-169,170-840:521	miR159_b	HORVU.MOREX.r3.5HG0494180.1_loc:5H|488258577-488259949|+_exons:488258577-488258745,488259279-488259949_segs:1-169,170-840	513	530	521	-32.90	-30.70	0.933130699088146	1	1-12,530-519;14-18,517-513	13-13,518-518[SIL]	(((((.((((((((((((&)))))))))))).)))))	UGCUCUCUCUCUUCUGUC&GACAGAAGAGAGUGAGCA	3	0.018767080549507	Know	HORVU.MOREX.r3.5HG0494180.1	A0A8I6XUC0	SBP-type domain-containing protein		GO:0005634 - CC:nucleus; GO:0003677 - MF:D binding; GO:0046872 - MF:metal ion binding
rc12	HORVU.MOREX.r3.5HG0531060.1_loc:5H|573786887-573792811|-_exons:573786887-573787173,573787262-573787369,573787458-573787524,573787607-573787683,573788941-573789018,573789569-573789632,573790348-573790436,573791669-573791861,573792547-573792811_segs:1-265,266-458,459-547,548-611,612-689,690-766,767-833,834-941,942-1228:237	miR168_c	HORVU.MOREX.r3.5HG0531060.1_loc:5H|573786887-573792811|-_exons:573786887-573787173,573787262-573787369,573787458-573787524,573787607-573787683,573788941-573789018,573789569-573789632,573790348-573790436,573791669-573791861,573792547-573792811_segs:1-265,266-458,459-547,548-611,612-689,690-766,767-833,834-941,942-1228	228	248	237	-38.80	-28.30	0.729381443298969	10	1-3,248-246;4-7,242-239;9-19,238-228	x-x,245-243[BULt];8-8,x-x[BULq]	(((((((((((-((((...(((&)))---)))).)))))))))))	UCCCGAUCUGC-CCGGCCCGCG&CGC---UUGGUGCAGAUCGGGA	1	0.0496167621507695	Know	HORVU.MOREX.r3.5HG0531060.1	F2DDJ3	Trafficking protein particle complex subunit		GO:0005783 - CC:endoplasmic reticulum; GO:1990070 - CC:TRAPPI protein complex - IBA:GO_Central.; GO:1990071 - CC:TRAPPII protein complex - IBA:GO_Central.; GO:1990072 - CC:TRAPPIII protein complex - IBA:GO_Central.; GO:0006888 - BP:endoplasmic reticulum to Golgi vesicle-mediated transport - IBA:GO_Central.
rc12	HORVU.MOREX.r3.7HG0680980.1_loc:7H|184190061-184191813|-_exons:184190061-184190386,184190517-184190709,184190846-184191008,184191106-184191300,184191423-184191589,184191681-184191813_segs:1-133,134-300,301-495,496-658,659-851,852-1177:1024	miR166_d	HORVU.MOREX.r3.7HG0680980.1_loc:7H|184190061-184191813|-_exons:184190061-184190386,184190517-184190709,184190846-184191008,184191106-184191300,184191423-184191589,184191681-184191813_segs:1-133,134-300,301-495,496-658,659-851,852-1177	1015	1035	1024	-38.90	-30.50	0.784061696658098	5.6	2-3,1034-1033;4-7,1031-1028;8-19,1026-1015	1-1,1035-1035[UP5];x-x,1032-1032[BULt];x-x,1027-1027[BULt]	((((((((((((.((((.((.&.))-))))-))))))))))))	GGGGAUGAGGCCGUGGUGCCU&CGG-ACCA-GGCUUCAUUCCC	0	0.0108425409523907	Know	HORVU.MOREX.r3.7HG0680980.1	F2EL58	Predicted protein		GO:0016491 - MF:oxidoreductase activity
rc12	HORVU.MOREX.r3.UnG0752990.1_loc:CAJHDD010000001.1|105767-107931|-_exons:105767-106875,106975-107135,107222-107931_segs:1-710,711-871,872-1980:285	miR5049_c	HORVU.MOREX.r3.UnG0752990.1_loc:CAJHDD010000001.1|105767-107931|-_exons:105767-106875,106975-107135,107222-107931_segs:1-710,711-871,872-1980	275	295	285	-40.30	-27.00	0.669975186104218	5.5	1-7,295-289;8-12,287-283;15-21,281-275	x-x,288-288[BULt];13-14,282-282[AILq]	(((((((.-(((((.(((((((&)))))))-)))))..)))))))	UCUGGGUC-GUCGAUGCCGACA&UGUUGGC-UCGACUCACUCAGA	0	0.0426698844497897	Know	HORVU.MOREX.r3.UnG0752990.1	A0A8I6YTH3	Protein kinase domain-containing protein		GO:0016020 - CC:membrane; GO:0005524 - MF:ATP binding; GO:0030247 - MF:polysaccharide binding; GO:0004672 - MF:protein kinase activity
rc12	HORVU.MOREX.r3.1HG0019580.1_loc:1H|69510208-69512494|-_exons:69510208-69512494_segs:1-2287:2207	miR-224H	HORVU.MOREX.r3.1HG0019580.1_loc:1H|69510208-69512494|-_exons:69510208-69512494_segs:1-2287	2195	2216	2207	-41.10	-31.80	0.773722627737226	4.5	3-19,2214-2198	1-2,2216-2215[UP5];20-22,2197-2195[UP3]	...(((((((((((((((((..&..)))))))))))))))))...	AUUCAGGUGCAGGCCUUCCAUA&UUUGGAAGGUCUGCAUCUGUGC	2	0.032202162490709	New	HORVU.MOREX.r3.1HG0019580.1	A0A8I6WDZ3	Uncharacterized protein		GO:0003690 - MF:double-stranded D binding; GO:0006353 - BP:D-templated transcription termination; GO:0006355 - BP:regulation of D-templated transcription
rc12	HORVU.MOREX.r3.1HG0029270.1_loc:1H|134940385-134949653|+_exons:134940385-134940581,134943779-134943912,134944013-134944038,134944886-134944975,134945637-134945725,134949322-134949653_segs:1-197,198-331,332-357,358-447,448-536,537-868:650	miR-216H	HORVU.MOREX.r3.1HG0029270.1_loc:1H|134940385-134949653|+_exons:134940385-134940581,134943779-134943912,134944013-134944038,134944886-134944975,134945637-134945725,134949322-134949653_segs:1-197,198-331,332-357,358-447,448-536,537-868	638	659	650	-34.20	-25.50	0.745614035087719	9	3-16,657-644;18-21,642-639	1-2,659-658[UP5];17-17,643-643[SIL];22-22,638-638[UP3]	.((((.((((((((((((((..&..)))))))))))))).)))).	CGUGGAGCAAAGCUGGACUGCA&UUUAGUCCGGUUUUGUAUCACA	2	0.0431581173658533	New	HORVU.MOREX.r3.1HG0029270.1	A0A8I6WG48	UBC core domain-containing protein		GO:0005524 - MF:ATP binding; GO:0016740 - MF:transferase activity
rc12	HORVU.MOREX.r3.1HG0048590.1_loc:1H|320939684-320953588|-_exons:320939684-320940103,320940195-320940272,320940355-320940405,320951160-320951192,320951311-320951427,320951590-320951682,320951770-320951865,320951947-320951988,320952078-320952182,320952689-320952883,320953021-320953588_segs:1-568,569-763,764-868,869-910,911-1006,1007-1099,1100-1216,1217-1249,1250-1300,1301-1378,1379-1798:1518	miR-1H	HORVU.MOREX.r3.1HG0048590.1_loc:1H|320939684-320953588|-_exons:320939684-320940103,320940195-320940272,320940355-320940405,320951160-320951192,320951311-320951427,320951590-320951682,320951770-320951865,320951947-320951988,320952078-320952182,320952689-320952883,320953021-320953588_segs:1-568,569-763,764-868,869-910,911-1006,1007-1099,1100-1216,1217-1249,1250-1300,1301-1378,1379-1798	1504	1527	1518	-38.30	-31.00	0.809399477806789	4.5	5-18,1523-1510;20-24,1508-1504	1-4,1527-1524[UP5];19-19,1509-1509[SIL]	(((((.((((((((((((((....&....)))))))))))))).)))))	GUGCCCAGGUGCAGACCGUGGUCU&AAAAUACGGUCUGUAUCUUGGUAC	4	0.0281624729926934	New	HORVU.MOREX.r3.1HG0048590.1	F2DFH4	Predicted protein
rc12	HORVU.MOREX.r3.1HG0072100.1_loc:1H|457253815-457255262|+_exons:457253815-457254306,457254402-457254720,457254827-457255262_segs:1-492,493-811,812-1247:381	miR-205H	HORVU.MOREX.r3.1HG0072100.1_loc:1H|457253815-457255262|+_exons:457253815-457254306,457254402-457254720,457254827-457255262_segs:1-492,493-811,812-1247	370	390	381	-33.60	-26.30	0.782738095238095	8	1-11,390-380;13-19,377-371	12-12,379-378[AILt];20-20,370-370[UP3]	.(((((((..(((((((((((&)))))))))))-.))))))).	CAGCGGCUACGUCGCGCCCAG&UUGGGCGUGAC-AAGUUGUUU	0	0.0100434370833439	New	HORVU.MOREX.r3.1HG0072100.1	F2DGT7	Predicted protein		GO:0046872 - MF:metal ion binding; GO:0016491 - MF:oxidoreductase activity
rc12	HORVU.MOREX.r3.1HG0073100.1_loc:1H|460795620-460796873|+_exons:460795620-460796873_segs:1-1254:862	miR-199H	HORVU.MOREX.r3.1HG0073100.1_loc:1H|460795620-460796873|+_exons:460795620-460796873_segs:1-1254	851	872	862	-43.70	-33.30	0.762013729977117	4.5	3-7,870-866;8-16,864-856;18-21,854-851	1-2,872-871[UP5];x-x,865-865[BULt];17-17,855-855[SIL]	((((.(((((((((.(((((..&..)))))-))))))))).))))	CAGCAGCGCCUCCGUCGUCCUC&UUGGACG-UGGAGGUGCAGCUG	1	0.0222012979311019	New	HORVU.MOREX.r3.1HG0073100.1	F2DHQ2	Predicted protein		GO:0005886 - CC:plasma membrane; GO:0019210 - MF:kinase inhibitor activity
rc12	HORVU.MOREX.r3.1HG0083580.1_loc:1H|492702411-492705128|+_exons:492702411-492702497,492702591-492702653,492702722-492704606,492704683-492705128_segs:1-87,88-150,151-2035,2036-2481:1805	miR-55H	HORVU.MOREX.r3.1HG0083580.1_loc:1H|492702411-492705128|+_exons:492702411-492702497,492702591-492702653,492702722-492704606,492704683-492705128_segs:1-87,88-150,151-2035,2036-2481	1793	1814	1805	-36.60	-26.30	0.718579234972678	7	1-11,1814-1804;14-15,1801-1800;16-20,1797-1793	12-13,1803-1802[SIL];x-x,1799-1798[BULt]	(((((..((..(((((((((((&)))))))))))..))--)))))	UGGACUGGCAGCGCCGGACCAU&AUGGUCCGGUGAAGU--GUUCA	1	0.0480348924922198	New	HORVU.MOREX.r3.1HG0083580.1	A0A8I7B406	Phospholipase D (EC 3.1.4.4)	Hydrolyzes glycerol-phospholipids at the terminal phosphodiesteric bond.	GO:0016020 - CC:membrane; GO:0005509 - MF:calcium ion binding; GO:0004630 - MF:phospholipase D activity; GO:0016042 - BP:lipid catabolic process; GO:0046470 - BP:phosphatidylcholine metabolic process
rc12	HORVU.MOREX.r3.1HG0093450.1_loc:1H|511626130-511628905|-_exons:511626130-511626784,511627324-511627735,511627827-511627864,511627976-511628028,511628149-511628540,511628782-511628905_segs:1-124,125-516,517-569,570-607,608-1019,1020-1674:1312	miR-231H	HORVU.MOREX.r3.1HG0093450.1_loc:1H|511626130-511628905|-_exons:511626130-511626784,511627324-511627735,511627827-511627864,511627976-511628028,511628149-511628540,511628782-511628905_segs:1-124,125-516,517-569,570-607,608-1019,1020-1674	1302	1321	1312	-27.70	-28.40	1	4.5	1-20,1321-1302	NA	((((((((((((((((((((&))))))))))))))))))))	GGGUCUACAUACGGAGCAAA&UUUGUUCCGUAUGUAGAUUU	4	0.0141817981963882	New	HORVU.MOREX.r3.1HG0093450.1	A0A8I6WNN2	Nuclease associated modular domain-containing protein		GO:0003677 - MF:D binding
rc12	HORVU.MOREX.r3.2HG0104490.1_loc:2H|17906871-17908214|-_exons:17906871-17907590,17907671-17908214_segs:1-544,545-1264:991	miR-167H	HORVU.MOREX.r3.2HG0104490.1_loc:2H|17906871-17908214|-_exons:17906871-17907590,17907671-17908214_segs:1-544,545-1264	980	1000	991	-37.40	-31.30	0.836898395721925	7	1-9,1000-992;12-21,989-980	10-11,991-990[SIL]	((((((((((..(((((((((&)))))))))..))))))))))	UGGGCUACGGGGCGGACGGCG&UGCCGUCCGAAUUGUAGUCUA	3	0.027309616511731	New	HORVU.MOREX.r3.2HG0104490.1	A0A8I6W9L7	Uncharacterized protein		GO:0008234 - MF:cysteine-type peptidase activity; GO:0006508 - BP:proteolysis
rc12	HORVU.MOREX.r3.2HG0116730.1_loc:2H|55152980-55159139|+_exons:55152980-55155178,55155329-55155649,55155749-55155835,55155920-55156519,55156632-55156796,55156922-55157216,55157327-55157541,55157642-55157947,55158196-55158259,55158500-55158739,55159030-55159139_segs:1-2199,2200-2520,2521-2607,2608-3207,3208-3372,3373-3667,3668-3882,3883-4188,4189-4252,4253-4492,4493-4602:4091	miR-207H	HORVU.MOREX.r3.2HG0116730.1_loc:2H|55152980-55159139|+_exons:55152980-55155178,55155329-55155649,55155749-55155835,55155920-55156519,55156632-55156796,55156922-55157216,55157327-55157541,55157642-55157947,55158196-55158259,55158500-55158739,55159030-55159139_segs:1-2199,2200-2520,2521-2607,2608-3207,3208-3372,3373-3667,3668-3882,3883-4188,4189-4252,4253-4492,4493-4602	4081	4100	4091	-26.60	-21.50	0.808270676691729	8	2-18,4099-4083	1-1,4100-4100[UP5];19-20,4082-4081[UP3]	..(((((((((((((((((.&.)))))))))))))))))..	CUGCGUUCAUGUUUGGGCAU&UUGUCUAGAUAUGAAUGUUU	3	0.0216228961418374	New	HORVU.MOREX.r3.2HG0116730.1	A0A8I6X2G7	ABC transporter C family member 10		GO:0016020 - CC:membrane; GO:0140359 - MF:ABC-type transporter activity; GO:0005524 - MF:ATP binding; GO:0016887 - MF:ATP hydrolysis activity
rc12	HORVU.MOREX.r3.2HG0117660.1_loc:2H|59277021-59279831|-_exons:59277021-59277579,59277686-59277788,59277903-59277934,59278019-59278236,59278345-59278460,59278558-59278801,59278890-59278977,59279063-59279134,59279263-59279338,59279462-59279831_segs:1-370,371-446,447-518,519-606,607-850,851-966,967-1184,1185-1216,1217-1319,1320-1878:1687	miR-54H	HORVU.MOREX.r3.2HG0117660.1_loc:2H|59277021-59279831|-_exons:59277021-59277579,59277686-59277788,59277903-59277934,59278019-59278236,59278345-59278460,59278558-59278801,59278890-59278977,59279063-59279134,59279263-59279338,59279462-59279831_segs:1-370,371-446,447-518,519-606,607-850,851-966,967-1184,1185-1216,1217-1319,1320-1878	1679	1698	1687	-32.90	-26.70	0.811550151975684	7	3-6,1696-1693;7-18,1690-1679	1-2,1698-1697[UP5];x-x,1692-1691[BULt]	((((((((((((..((((..&..))))--))))))))))))	AACCUCAGACUUAGGCCCUG&AUGGGC--AAGUCUGAGGUU	3	0.039984178057737	New	HORVU.MOREX.r3.2HG0117660.1	A0A8I6WH69	4-hydroxy-7-methoxy-3-oxo-3,4-dihydro-2H-1,4-benzoxazin-2-yl glucosidebeta-D-glucosidase		GO:0008422 - MF:beta-glucosidase activity; GO:0005975 - BP:carbohydrate metabolic process
rc12	HORVU.MOREX.r3.2HG0118580.1_loc:2H|62695115-62696987|-_exons:62695115-62696987_segs:1-1873:60	miR-206H	HORVU.MOREX.r3.2HG0118580.1_loc:2H|62695115-62696987|-_exons:62695115-62696987_segs:1-1873	45	69	60	-40.70	-27.20	0.668304668304668	4.5	1-17,69-53;18-21,51-48;23-24,46-45	x-x,52-52[BULt];22-22,47-47[SIL]	((.((((.(((((((((((((((((&)))))))))))))))))-)))).))	GUCUUUUAUGUCCGUACAGACCCAA&UUGGGUCUGUGUGGAUA-AAAACAC	2	0.0431581173658533	New	HORVU.MOREX.r3.2HG0118580.1	F2DRZ4	Glycosyltransferase (EC 2.4.1.-)		GO:0008194 - MF:UDP-glycosyltransferase activity
rc12	HORVU.MOREX.r3.2HG0183550.1_loc:2H|565946263-565947683|+_exons:565946263-565946523,565946629-565946876,565947143-565947683_segs:1-261,262-509,510-1050:785	miR-119H	HORVU.MOREX.r3.2HG0183550.1_loc:2H|565946263-565947683|+_exons:565946263-565946523,565946629-565946876,565947143-565947683_segs:1-261,262-509,510-1050	773	794	785	-38.10	-31.80	0.834645669291339	10	1-10,794-785;11-18,780-773	x-x,784-781[BULt]	((((((((....((((((((((&))))))))))----))))))))	CCACUGGGUCUACUGGGUCGGC&GCCGACCUAG----CUCAGUGG	4	0.021197096796494	New	HORVU.MOREX.r3.2HG0183550.1	F2EBU5	Predicted protein		GO:0016020 - CC:membrane; GO:0015267 - MF:channel activity	10
rc12	HORVU.MOREX.r3.3HG0231180.1_loc:3H|25500897-25506132|+_exons:25500897-25501314,25503290-25503431,25503532-25503722,25503831-25503992,25504083-25504163,25504249-25504470,25504555-25504689,25504755-25504835,25504915-25505001,25505120-25505227,25505369-25506132_segs:1-418,419-560,561-751,752-913,914-994,995-1216,1217-1351,1352-1432,1433-1519,1520-1627,1628-2391:2291	miR-186H	HORVU.MOREX.r3.3HG0231180.1_loc:3H|25500897-25506132|+_exons:25500897-25501314,25503290-25503431,25503532-25503722,25503831-25503992,25504083-25504163,25504249-25504470,25504555-25504689,25504755-25504835,25504915-25505001,25505120-25505227,25505369-25506132_segs:1-418,419-560,561-751,752-913,914-994,995-1216,1217-1351,1352-1432,1433-1519,1520-1627,1628-2391	2280	2300	2291	-32.10	-27.50	0.856697819314642	3	1-6,2300-2295;8-20,2293-2281	7-7,2294-2294[SIL];21-21,2280-2280[UP3]	.(((((((((((((.((((((&)))))).))))))))))))).	UGUAUGAUACUACACCCGUAA&UUACGGAUGUAGUAUCAUACU	4	0.0141817981963882	New	HORVU.MOREX.r3.3HG0231180.1	A0A287K5X8	Asparagine synthetase [glutamine-hydrolyzing] (EC 6.3.5.4)		GO:0005829 - CC:cytosol - IBA:GO_Central.; GO:0004066 - MF:asparagine synthase (glutamine-hydrolyzing) activity - IBA:GO_Central.; GO:0005524 - MF:ATP binding; GO:0006529 - BP:asparagine biosynthetic process - IBA:GO_Central.
rc12	HORVU.MOREX.r3.3HG0241540.1_loc:3H|79498066-79500595|+_exons:79498066-79498403,79498520-79498568,79499774-79499836,79500154-79500218,79500334-79500595_segs:1-338,339-387,388-450,451-515,516-777:703	miR-112H	HORVU.MOREX.r3.3HG0241540.1_loc:3H|79498066-79500595|+_exons:79498066-79498403,79498520-79498568,79499774-79499836,79500154-79500218,79500334-79500595_segs:1-338,339-387,388-450,451-515,516-777	692	712	703	-30.30	-21.20	0.6996699669967	6	2-6,711-707;8-21,705-692	1-1,712-712[UP5];7-7,706-706[SIL]	((((((((((((((.(((((.&.))))).))))))))))))))	CGCGUGUUCUUGUUUAACUUG&GAAGUUUAAUGAGAACAUGUG	3	0.0427782426461142	New	HORVU.MOREX.r3.3HG0241540.1	F2CTB3	Predicted protein		GO:0003676 - MF:nucleic acid binding
rc12	HORVU.MOREX.r3.3HG0250060.1_loc:3H|146004293-146004959|+_exons:146004293-146004447,146004549-146004651,146004747-146004959_segs:1-155,156-258,259-471:127	miR-224H	HORVU.MOREX.r3.3HG0250060.1_loc:3H|146004293-146004959|+_exons:146004293-146004447,146004549-146004651,146004747-146004959_segs:1-155,156-258,259-471	115	139	127	-41.10	-33.00	0.802919708029197	9	2-7,138-133;8-22,129-115	1-1,139-139[UP5];x-x,132-130[BULt]	(((((((((((((((...((((((.&.))))))---)))))))))))))))	GUACAGGUGCAGGCCAAGUUCCAAU&UUUGGAA---GGUCUGCAUCUGUGC	0	0.00362732187264569	New	HORVU.MOREX.r3.3HG0250060.1	A0A8I6WQS7	CASP-like protein	Regulates membrane-cell wall junctions and localized cell wall deposition. Required for establishment of the Casparian strip membrane domain (CSD) and the subsequent formation of Casparian strips, a cell wall modification of the root endodermis that determines an apoplastic barrier between the intraorganismal apoplasm and the extraorganismal apoplasm and prevents lateral diffusion.	GO:0005886 - CC:plasma membrane; GO:0071555 - BP:cell wall organization
rc12	HORVU.MOREX.r3.3HG0251160.2_loc:3H|153564651-153568027|+_exons:153564651-153564885,153565199-153565944,153566535-153568027_segs:1-235,236-981,982-2474:263	miR-233H	HORVU.MOREX.r3.3HG0251160.2_loc:3H|153564651-153568027|+_exons:153564651-153564885,153565199-153565944,153566535-153568027_segs:1-235,236-981,982-2474	249	274	263	-37.90	-27.58	0.727704485488127	14	1-4,274-271;7-22,266-251	5-6,270-267[AILt];23-24,250-249[UP3]	..((((((((((((((((....((((&))))--..))))))))))))))))..	CCGGUAGCGGUCCAUGGAGAUGGAGA&UUUU--GAUCUAUGGACUGCUAUCAU	2	0.0266772318174138	New	HORVU.MOREX.r3.3HG0251160.2	A0A287KPJ1	Uncharacterized protein		GO:0009707 - CC:chloroplast outer membrane - IBA:GO_Central.; GO:0030941 - MF:chloroplast targeting sequence binding - IBA:GO_Central.; GO:0045036 - BP:protein targeting to chloroplast - IBA:GO_Central.
rc12	HORVU.MOREX.r3.3HG0266860.1_loc:3H|321044483-321044791|-_exons:321044483-321044791_segs:1-309:70	miR-81H	HORVU.MOREX.r3.3HG0266860.1_loc:3H|321044483-321044791|-_exons:321044483-321044791_segs:1-309	49	79	70	-52.60	-35.00	0.665399239543726	13	1-2,79-78;4-7,76-73;9-15,71-65;16-23,57-50	3-3,77-77[SIL];8-8,72-72[SIL];x-x,64-58[BULt];24-24,49-49[UP3]	.((((((((.......(((((((.((((.((&)).)))).)))))))-------)))))))).	CGGCUGGAGAGGAUACGGUCGAGGAGGUGGG&CCGACCUACUCGACC-------CUUCGGCCA	1	0.0184539941103741	New	HORVU.MOREX.r3.3HG0266860.1	A0A8I6WRT5	Uncharacterized protein
rc12	HORVU.MOREX.r3.3HG0285070.1_loc:3H|463381220-463382380|+_exons:463381220-463381414,463381520-463382380_segs:1-195,196-1056:953	miR-231H	HORVU.MOREX.r3.3HG0285070.1_loc:3H|463381220-463382380|+_exons:463381220-463381414,463381520-463382380_segs:1-195,196-1056	943	962	953	-27.70	-28.40	1	4.5	1-20,962-943	NA	((((((((((((((((((((&))))))))))))))))))))	GGGUCUACAUACGGAGCAAA&UUUGUUCCGUAUGUAGAUUU	3	0.001456278362724	New	HORVU.MOREX.r3.3HG0285070.1	F2E3C6	Predicted protein
rc12	HORVU.MOREX.r3.3HG0310780.1_loc:3H|575376531-575380473|+_exons:575376531-575377343,575378603-575378733,575379531-575380473_segs:1-813,814-944,945-1887:1282	miR-160H	HORVU.MOREX.r3.3HG0310780.1_loc:3H|575376531-575380473|+_exons:575376531-575377343,575378603-575378733,575379531-575380473_segs:1-813,814-944,945-1887	1272	1291	1282	-37.20	-34.60	0.93010752688172	1	1-13,1291-1279;15-20,1277-1272	14-14,1278-1278[SIL]	((((((.(((((((((((((&))))))))))))).))))))	GUGCUCUCUCUCUUCUGUCA&UGACAGAAGAGAGUGAGCAC	4	0.0141817981963882	New	HORVU.MOREX.r3.3HG0310780.1	F2CWS4	Predicted protein		GO:0005634 - CC:nucleus; GO:0003677 - MF:D binding; GO:0046872 - MF:metal ion binding
rc12	HORVU.MOREX.r3.3HG0315260.1_loc:3H|587300818-587302263|+_exons:587300818-587301262,587301365-587302263_segs:1-445,446-1344:44	miR-97H	HORVU.MOREX.r3.3HG0315260.1_loc:3H|587300818-587302263|+_exons:587300818-587301262,587301365-587302263_segs:1-445,446-1344	26	57	44	-51.10	-36.40	0.712328767123288	4.5	1-6,57-52;7-10,47-44;11-15,40-36;16-23,33-26	x-x,51-48[BULt];x-x,43-41[BULt];x-x,35-34[BULt]	((((((((..(((((...((((....((((((&))))))----))))---)))))--))))))))	UCCCGCUGCCGUUCCAGGGCCACCUCAGCCCG&CGGGCU----UGGC---GGAAU--CAGCGGGA	1	0.0272293859453896	New	HORVU.MOREX.r3.3HG0315260.1	A0A8I6XBC4	Glycosyltransferase		GO:0008194 - MF:UDP-glycosyltransferase activity
rc12	HORVU.MOREX.r3.4HG0332520.1_loc:4H|3361149-3364547|-_exons:3361149-3361506,3361622-3361694,3362158-3362229,3363926-3363994,3364093-3364226,3364333-3364547_segs:1-215,216-349,350-418,419-490,491-563,564-921:728	miR-216H	HORVU.MOREX.r3.4HG0332520.1_loc:4H|3361149-3364547|-_exons:3361149-3361506,3361622-3361694,3362158-3362229,3363926-3363994,3364093-3364226,3364333-3364547_segs:1-215,216-349,350-418,419-490,491-563,564-921	715	737	728	-34.20	-28.00	0.818713450292398	4.5	2-18,736-720;19-22,718-715	1-1,737-737[UP5];x-x,719-719[BULt]	((((.(((((((((((((((((.&.)))))))))))))))))-))))	UGUGUGUGCAGAACCGGAUUGAC&UUUAGUCCGGUUUUGUAU-CACA	2	0.00142212082926729	New	HORVU.MOREX.r3.4HG0332520.1	A0A8I6XVX7	Histidine-containing phosphotransfer protein	Functions as a two-component phosphorelay mediators between cytokinin sensor histidine kinases and response regulators (B-type ARRs). Plays an important role in propagating cytokinin signal transduction.	GO:0005829 - CC:cytosol; GO:0005634 - CC:nucleus; GO:0009927 - MF:histidine phosphotransfer kinase activity; GO:0043424 - MF:protein histidine kinase binding; GO:0009736 - BP:cytokinin-activated signaling pathway; GO:0000160 - BP:phosphorelay signal transduction system
rc12	HORVU.MOREX.r3.4HG0333720.1_loc:4H|6342654-6344039|+_exons:6342654-6343266,6343360-6344039_segs:1-613,614-1293:446	miR-139H	HORVU.MOREX.r3.4HG0333720.1_loc:4H|6342654-6344039|+_exons:6342654-6343266,6343360-6344039_segs:1-613,614-1293	432	455	446	-42.90	-30.60	0.713286713286713	9	1-4,455-452;7-11,449-445;13-24,443-432	5-6,451-450[SIL];12-12,444-444[SIL]	((((((((((((.(((((..((((&))))..))))).))))))))))))	AGUUGUUGGCGCUGGCCGCGGCUG&UAGCACCGGUCUGUGUUAACAACU	4	0.0419448766803879	New	HORVU.MOREX.r3.4HG0333720.1	F2DKM1	Predicted protein		GO:0046872 - MF:metal ion binding
rc12	HORVU.MOREX.r3.4HG0349510.1_loc:4H|92938898-92943892|+_exons:92938898-92938965,92939410-92939495,92940477-92940631,92940713-92940777,92940926-92941112,92941417-92941680,92941771-92941904,92942051-92942240,92942323-92942382,92942469-92942720,92942803-92943061,92943129-92943334,92943464-92943514,92943602-92943892_segs:1-68,69-154,155-309,310-374,375-561,562-825,826-959,960-1149,1150-1209,1210-1461,…	miR-226H	HORVU.MOREX.r3.4HG0349510.1_loc:4H|92938898-92943892|+_exons:92938898-92938965,92939410-92939495,92940477-92940631,92940713-92940777,92940926-92941112,92941417-92941680,92941771-92941904,92942051-92942240,92942323-92942382,92942469-92942720,92942803-92943061,92943129-92943334,92943464-92943514,92943602-92943892_segs:1-68,69-154,155-309,310-374,375-561,562-825,826-959,960-1149,1150-1209,1210-1461,…	761	781	772	-37.80	-29.00	0.767195767195767	4.5	4-19,778-763	1-3,781-779[UP5];20-21,762-761[UP3]	..((((((((((((((((...&...))))))))))))))))..	AUGGGCUCCCUUUAAUCCCAA&UUUGGAUUGAAGGGAGCUCUG	2	0.0349528561160835	New	HORVU.MOREX.r3.4HG0349510.1	A0A8I6XY31	DUF676 domain-containing protein
rc12	HORVU.MOREX.r3.4HG0351550.1_loc:4H|108676002-108681979|+_exons:108676002-108676224,108676315-108676420,108676522-108676589,108676669-108676770,108677188-108677340,108677430-108677507,108678097-108678222,108678330-108678432,108678706-108678806,108680564-108680701,108680792-108680935,108681020-108681095,108681194-108681279,108681382-108681510,108681605-108681979_segs:1-223,224-329,330-397,398-499,5…	miR-222H	HORVU.MOREX.r3.4HG0351550.1_loc:4H|108676002-108681979|+_exons:108676002-108676224,108676315-108676420,108676522-108676589,108676669-108676770,108677188-108677340,108677430-108677507,108678097-108678222,108678330-108678432,108678706-108678806,108680564-108680701,108680792-108680935,108681020-108681095,108681194-108681279,108681382-108681510,108681605-108681979_segs:1-223,224-329,330-397,398-499,5…	1826	1847	1838	-38.60	-35.70	0.924870466321244	2	1-21,1847-1827	22-22,1826-1826[UP3]	.(((((((((((((((((((((&))))))))))))))))))))).	AGGGGACUACAUACGGAGCAAA&UUUGCUCCGUAUGUAGUCUUCC	4	0.021197096796494	New	HORVU.MOREX.r3.4HG0351550.1	F2CSD0	signal-recognition-particle GTPase (EC 3.6.5.4)		GO:0005786 - CC:signal recognition particle, endoplasmic reticulum targeting; GO:0008312 - MF:7S R binding; GO:0016887 - MF:ATP hydrolysis activity; GO:0005525 - MF:GTP binding; GO:0003924 - MF:GTPase activity; GO:0006614 - BP:SRP-dependent cotranslational protein targeting to membrane
rc12	HORVU.MOREX.r3.4HG0392230.1_loc:4H|504478733-504483398|+_exons:504478733-504478891,504479014-504479152,504479241-504479361,504479478-504479523,504482935-504483217,504483322-504483398_segs:1-159,160-298,299-419,420-465,466-748,749-825:792	miR-187H	HORVU.MOREX.r3.4HG0392230.1_loc:4H|504478733-504483398|+_exons:504478733-504478891,504479014-504479152,504479241-504479361,504479478-504479523,504482935-504483217,504483322-504483398_segs:1-159,160-298,299-419,420-465,466-748,749-825	777	800	792	-46.80	-30.80	0.658119658119658	10	4-5,797-796;7-14,795-788;16-18,786-784;19-23,782-778	1-3,800-798[UP5];6-6,x-x[BULq];15-15,787-787[SIL];x-x,783-783[BULt];24-24,777-777[UP3]	.(((((.(((.((((((((-((...&...)).)))))))).)))-))))).	CGUCGGAUCCGACACGUCG-UCCGA&UUAGAUCGACGUGUGGGA-CCGACU	1	0.00762093809396369	New	HORVU.MOREX.r3.4HG0392230.1	A0A8I6Y2N5	RRM domain-containing protein		GO:0003723 - MF:R binding
rc12	HORVU.MOREX.r3.4HG0401210.1_loc:4H|555123789-555124626|+_exons:555123789-555124626_segs:1-838:48	miR-169H	HORVU.MOREX.r3.4HG0401210.1_loc:4H|555123789-555124626|+_exons:555123789-555124626_segs:1-838	36	62	48	-44.70	-31.20	0.697986577181208	15	1-8,62-55;9-11,49-47;13-21,44-36	x-x,54-50[BULt];12-12,46-45[AILt]	(((((((((..(((.....((((((((&))))))))-----)))-.)))))))))	CUCCUCUGCUUUGCAUUCCUCCUUCCA&UGGAAGGG-----GCA-UGCAGAGGAG	1	0.0368878363531749	New	HORVU.MOREX.r3.4HG0401210.1	A0A8I6Y1Q8	Phytocyanin domain-containing protein		GO:0009055 - MF:electron transfer activity
rc12	HORVU.MOREX.r3.4HG0409450.1_loc:4H|586131142-586135924|-_exons:586131142-586131551,586131673-586131747,586131863-586131902,586132832-586132953,586133170-586133295,586133383-586133460,586133910-586133991,586134265-586134304,586134617-586134810,586134952-586135043,586135402-586135924_segs:1-523,524-615,616-809,810-849,850-931,932-1009,1010-1135,1136-1257,1258-1297,1298-1372,1373-1782:760	miR-120H	HORVU.MOREX.r3.4HG0409450.1_loc:4H|586131142-586135924|-_exons:586131142-586131551,586131673-586131747,586131863-586131902,586132832-586132953,586133170-586133295,586133383-586133460,586133910-586133991,586134265-586134304,586134617-586134810,586134952-586135043,586135402-586135924_segs:1-523,524-615,616-809,810-849,850-931,932-1009,1010-1135,1136-1257,1258-1297,1298-1372,1373-1782	750	770	760	-41.10	-32.40	0.788321167883212	4.5	1-3,770-768;5-5,766-766;6-20,764-750	4-4,767-767[SIL];x-x,765-765[BULt]	(((((((((((((((.(.(((&))).)-)))))))))))))))	UGCCGCUGGGCUAGGAUGGGU&GCCGA-CCUAGCUCAGUGGUA	2	0.0308238769388753	New	HORVU.MOREX.r3.4HG0409450.1	A0A8I7B7Q2	Uncharacterized protein		GO:0009570 - CC:chloroplast stroma; GO:0043036 - CC:starch grain; GO:2001070 - MF:starch binding; GO:0009959 - BP:negative gravitropism; GO:0009958 - BP:positive gravitropism; GO:0032948 - BP:regulation of alpha-glucan metabolic process; GO:2000904 - BP:regulation of starch metabolic process; GO:0048316 - BP:seed development; GO:0062052 - BP:starch granule initiation
rc12	HORVU.MOREX.r3.5HG0443380.1_loc:5H|105296854-105301258|-_exons:105296854-105298020,105300346-105301258_segs:1-913,914-2080:590	miR-99H	HORVU.MOREX.r3.5HG0443380.1_loc:5H|105296854-105301258|-_exons:105296854-105298020,105300346-105301258_segs:1-913,914-2080	582	600	590	-36.50	-30.40	0.832876712328767	7	1-8,600-593;10-17,590-583	9-9,592-591[AILt];18-18,582-582[UP3]	.((((((((..((((((((&))))))))-.)))))))).	ACGGCCGUGGGCGACGGCG&CGUCGUCG-ACAUGGCCGA	1	0.029653041307927	New	HORVU.MOREX.r3.5HG0443380.1	A0A8I6Y887	Uncharacterized protein
rc12	HORVU.MOREX.r3.5HG0460290.1_loc:5H|290102933-290104093|-_exons:290102933-290103881,290104021-290104093_segs:1-73,74-1022:998	miR-231H	HORVU.MOREX.r3.5HG0460290.1_loc:5H|290102933-290104093|-_exons:290102933-290103881,290104021-290104093_segs:1-73,74-1022	988	1007	998	-27.70	-28.50	1	3	1-20,1007-988	NA	((((((((((((((((((((&))))))))))))))))))))	GGAUCUACGUACGGAGCAAA&UUUGUUCCGUAUGUAGAUUU	2	0.00709040861072552	New	HORVU.MOREX.r3.5HG0460290.1	A0A8I6XAU6	FAF domain-containing protein
rc12	HORVU.MOREX.r3.5HG0473330.1_loc:5H|389558996-389562047|+_exons:389558996-389559531,389562029-389562047_segs:1-536,537-555:213	miR-99H	HORVU.MOREX.r3.5HG0473330.1_loc:5H|389558996-389562047|+_exons:389558996-389559531,389562029-389562047_segs:1-536,537-555	205	223	213	-36.50	-30.60	0.838356164383562	7	1-8,223-216;10-17,213-206	9-9,215-214[AILt];18-18,205-205[UP3]	.((((((((..((((((((&))))))))-.)))))))).	GCGGCCGUGGGCGACGGCG&CGUCGUCG-ACAUGGCCGA	1	0.0246374807613723	New	HORVU.MOREX.r3.5HG0473330.1	A0A8I7BED3	Uncharacterized protein
rc12	HORVU.MOREX.r3.5HG0494350.1_loc:5H|488684658-488688900|-_exons:488684658-488685521,488685946-488686052,488688816-488688900_segs:1-85,86-192,193-1056:469	miR-216H	HORVU.MOREX.r3.5HG0494350.1_loc:5H|488684658-488688900|-_exons:488684658-488685521,488685946-488686052,488688816-488688900_segs:1-85,86-192,193-1056	457	478	469	-34.20	-23.30	0.681286549707602	14	8-22,471-457	1-7,478-472[UP5]	(((((((((((((((.......&.......)))))))))))))))	UGUGAUGCAGAACCGUAUCAUC&UUUAGUCCGGUUUUGUAUCACA	1	0.0410433274837869	New	HORVU.MOREX.r3.5HG0494350.1	A0A8I6YI63	F-box domain-containing protein
rc12	HORVU.MOREX.r3.5HG0497350.1_loc:5H|494754673-494756356|-_exons:494754673-494754938,494755014-494755168,494755512-494755580,494755902-494755980,494756065-494756356_segs:1-292,293-371,372-440,441-595,596-861:14	miR-103H	HORVU.MOREX.r3.5HG0497350.1_loc:5H|494754673-494756356|-_exons:494754673-494754938,494755014-494755168,494755512-494755580,494755902-494755980,494756065-494756356_segs:1-292,293-371,372-440,441-595,596-861	3	23	14	-39.80	-25.90	0.650753768844221	8	1-9,23-15;12-12,12-12;14-18,10-6	10-11,14-13[SIL];13-13,11-11[SIL];19-21,5-3[UP3]	...(((((.(..(((((((((&)))))))))..).)))))...	ACCUCAUCAGCGGCUCGCGAG&CUCGCGAGCAACGGAUGAAUC	1	0.0270675938486884	New	HORVU.MOREX.r3.5HG0497350.1	F2DBJ4	Predicted protein		GO:0016020 - CC:membrane
rc12	HORVU.MOREX.r3.5HG0499490.1_loc:5H|502215188-502219250|+_exons:502215188-502215720,502216826-502216850,502217442-502217571,502217669-502217799,502217870-502217958,502218714-502218790,502218884-502219250_segs:1-533,534-558,559-688,689-819,820-908,909-985,986-1352:1235	miR-55H	HORVU.MOREX.r3.5HG0499490.1_loc:5H|502215188-502219250|+_exons:502215188-502215720,502216826-502216850,502217442-502217571,502217669-502217799,502217870-502217958,502218714-502218790,502218884-502219250_segs:1-533,534-558,559-688,689-819,820-908,909-985,986-1352	1225	1244	1235	-36.60	-33.60	0.918032786885246	4.5	1-10,1244-1235;12-20,1233-1225	11-11,1234-1234[SIL]	(((((((((.((((((((((&)))))))))).)))))))))	UGAGCACUUGACCGGGCCAU&AUGGUCCGGUGAAGUGUUCA	2	0.0294436285069971	New	HORVU.MOREX.r3.5HG0499490.1	F2ECG8	Predicted protein		GO:0017025 - MF:TBP-class protein binding; GO:0070897 - BP:transcription preinitiation complex assembly
rc12	HORVU.MOREX.r3.5HG0499490.1_loc:5H|502215188-502219250|+_exons:502215188-502215720,502216826-502216850,502217442-502217571,502217669-502217799,502217870-502217958,502218714-502218790,502218884-502219250_segs:1-533,534-558,559-688,689-819,820-908,909-985,986-1352:1237	miR-113H	HORVU.MOREX.r3.5HG0499490.1_loc:5H|502215188-502219250|+_exons:502215188-502215720,502216826-502216850,502217442-502217571,502217669-502217799,502217870-502217958,502218714-502218790,502218884-502219250_segs:1-533,534-558,559-688,689-819,820-908,909-985,986-1352	1227	1246	1237	-37.90	-28.90	0.762532981530343	4.5	3-12,1244-1235;14-19,1233-1228	1-2,1246-1245[UP5];13-13,1234-1234[SIL];20-20,1227-1227[UP3]	.((((((.((((((((((..&..)))))))))).)))))).	AGCACUUGACCGGGCCAUGU&GAAUGGUCCGGUGAAGUGUC	0	0.0184019295341145	New	HORVU.MOREX.r3.5HG0499490.1	F2ECG8	Predicted protein		GO:0017025 - MF:TBP-class protein binding; GO:0070897 - BP:transcription preinitiation complex assembly
rc12	HORVU.MOREX.r3.5HG0513020.1_loc:5H|533371243-533376859|-_exons:533371243-533371739,533372513-533372637,533372729-533372844,533373356-533373470,533373564-533373626,533374200-533374269,533376621-533376859_segs:1-239,240-309,310-372,373-487,488-603,604-728,729-1225:214	miR-187H	HORVU.MOREX.r3.5HG0513020.1_loc:5H|533371243-533376859|-_exons:533371243-533371739,533372513-533372637,533372729-533372844,533373356-533373470,533373564-533373626,533374200-533374269,533376621-533376859_segs:1-239,240-309,310-372,373-487,488-603,604-728,729-1225	201	222	214	-46.80	-33.00	0.705128205128205	6	2-5,221-218;7-13,217-211;15-22,210-203	1-1,222-222[UP5];6-6,x-x[BULq];14-14,x-x[BULq];23-24,202-201[UP3]	..((((((((-(((((((-((((.&.)))).))))))).))))))))..	CUUCGGUCCC-CACGUCG-UCUAC&UUAGAUCGACGUGUGGGACCGACU	4	0.035078282043765	New	HORVU.MOREX.r3.5HG0513020.1	F2CSN1	BOS complex subunit TMEM147 (Transmembrane protein 147)		GO:0005789 - CC:endoplasmic reticulum membrane; GO:0005886 - CC:plasma membrane
rc12	HORVU.MOREX.r3.5HG0524850.1_loc:5H|560134207-560139226|+_exons:560134207-560134626,560138453-560139226_segs:1-420,421-1194:642	miR-207H	HORVU.MOREX.r3.5HG0524850.1_loc:5H|560134207-560139226|+_exons:560134207-560134626,560138453-560139226_segs:1-420,421-1194	632	652	642	-26.60	-21.00	0.789473684210526	6	1-4,652-649;5-17,647-635	x-x,648-648[BULt];18-20,634-632[UP3]	...(((((((((((((.((((&))))-)))))))))))))...	CACCAUUCAUGUCUAGUACAA&UUGU-CUAGAUAUGAAUGUUU	1	0.00381775668001572	New	HORVU.MOREX.r3.5HG0524850.1	A0A8I6Y435	Serpin domain-containing protein		GO:0005615 - CC:extracellular space; GO:0004867 - MF:serine-type endopeptidase inhibitor activity
rc12	HORVU.MOREX.r3.6HG0538870.1_loc:6H|2399685-2407140|+_exons:2399685-2399927,2400034-2400633,2405981-2406196,2406298-2406435,2406973-2407140_segs:1-243,244-843,844-1059,1060-1197,1198-1365:586	miR-139H	HORVU.MOREX.r3.6HG0538870.1_loc:6H|2399685-2407140|+_exons:2399685-2399927,2400034-2400633,2405981-2406196,2406298-2406435,2406973-2407140_segs:1-243,244-843,844-1059,1060-1197,1198-1365	572	595	586	-42.90	-33.18	0.773426573426573	4.5	3-16,593-580;20-23,576-573	1-2,595-594[UP5];17-19,579-577[SIL];24-24,572-572[UP3]	.((((...((((((((((((((..&..))))))))))))))...)))).	CGUUGCCUGCACGGACCGGUGCAU&UAGCACCGGUCUGUGUUAACAACU	4	0.0141817981963882	New	HORVU.MOREX.r3.6HG0538870.1	A0A8I6YFE4	Diacylglycerol O-acyltransferase		GO:0005789 - CC:endoplasmic reticulum membrane; GO:0005886 - CC:plasma membrane; GO:0004144 - MF:diacylglycerol O-acyltransferase activity; GO:0019432 - BP:triglyceride biosynthetic process
rc12	HORVU.MOREX.r3.6HG0548350.1_loc:6H|21447273-21454833|-_exons:21447273-21447395,21448003-21448251,21448411-21448620,21448698-21448967,21449078-21449275,21449689-21449751,21453596-21453850,21454017-21454226,21454303-21454566,21454675-21454833_segs:1-159,160-423,424-633,634-888,889-951,952-1149,1150-1419,1420-1629,1630-1878,1879-2001:1773	miR-170H	HORVU.MOREX.r3.6HG0548350.1_loc:6H|21447273-21454833|-_exons:21447273-21447395,21448003-21448251,21448411-21448620,21448698-21448967,21449078-21449275,21449689-21449751,21453596-21453850,21454017-21454226,21454303-21454566,21454675-21454833_segs:1-159,160-423,424-633,634-888,889-951,952-1149,1150-1419,1420-1629,1630-1878,1879-2001	1762	1785	1773	-45.10	-36.40	0.807095343680709	8	1-6,1785-1780;7-21,1776-1762	x-x,1779-1777[BULt]	(((((((((((((((...((((((&))))))---)))))))))))))))	GGGGGAGCUCCUUUCUUUAGUCCG&UGGACU---GAAGGGAGCUCCCUC	4	0.021197096796494	New	HORVU.MOREX.r3.6HG0548350.1	A0A8I6XYD5	Jacalin-type lectin domain-containing protein		GO:0030246 - MF:carbohydrate binding
rc12	HORVU.MOREX.r3.6HG0609520.1_loc:6H|475282568-475286989|+_exons:475282568-475282718,475285309-475286989_segs:1-151,152-1832:1062	miR-125H	HORVU.MOREX.r3.6HG0609520.1_loc:6H|475282568-475286989|+_exons:475282568-475282718,475285309-475286989_segs:1-151,152-1832	1046	1071	1062	-47.80	-36.40	0.761506276150628	7	1-12,1071-1060;13-14,1058-1057;15-17,1055-1053;19-24,1051-1046	x-x,1059-1059[BULt];x-x,1056-1056[BULt];18-18,1052-1052[SIL]	((((((.(((.((.((((((((((((&))))))))))))-))-))).))))))	GCGGGGGGCGCUCGCCACCAUGGACC&GGUCUAUGGUGG-GA-UGUACCUCGU	4	0.0281624729926934	New	HORVU.MOREX.r3.6HG0609520.1	F2CUY0	Predicted protein		GO:0016020 - CC:membrane; GO:0016717 - MF:oxidoreductase activity, acting on paired donors, with oxidation of a pair of donors resulting in the reduction of molecular oxygen to two molecules of water; GO:0006633 - BP:fatty acid biosynthetic process
rc12	HORVU.MOREX.r3.6HG0619500.1_loc:6H|524047232-524051142|+_exons:524047232-524049330,524049460-524051142_segs:1-2099,2100-3782:2287	miR-228H	HORVU.MOREX.r3.6HG0619500.1_loc:6H|524047232-524051142|+_exons:524047232-524049330,524049460-524051142_segs:1-2099,2100-3782	2275	2296	2287	-37.90	-27.90	0.736147757255937	4.5	3-13,2294-2284;16-20,2280-2276	1-2,2296-2295[UP5];14-15,2283-2281[AILt];21-21,2275-2275[UP3]	.(((((...(((((((((((..&..)))))))))))-..))))).	ACCCGGAGAUCAAGGUGCCACG&UUUGGCACCUUGA-AACUGGGA	2	0.0376957316671375	New	HORVU.MOREX.r3.6HG0619500.1	A0A8I6Y6W6	Uncharacterized protein
rc12	HORVU.MOREX.r3.6HG0632990.1_loc:6H|559263798-559268874|-_exons:559263798-559264254,559264381-559264813,559264966-559265064,559265162-559265271,559266015-559266277,559266860-559266878,559267181-559267422,559267973-559268874_segs:1-902,903-1144,1145-1163,1164-1426,1427-1536,1537-1635,1636-2068,2069-2525:12	miR-34H	HORVU.MOREX.r3.6HG0632990.1_loc:6H|559263798-559268874|-_exons:559263798-559264254,559264381-559264813,559264966-559265064,559265162-559265271,559266015-559266277,559266860-559266878,559267181-559267422,559267973-559268874_segs:1-902,903-1144,1145-1163,1164-1426,1427-1536,1537-1635,1636-2068,2069-2525	2	21	12	-40.30	-33.60	0.833746898263027	4.5	1-13,21-9;15-15,7-7;16-19,5-2	14-14,8-8[SIL];x-x,6-6[BULt]	((((.(.(((((((((((((&))))))))))))).)-))))	GGAGACGCACGUCAGCCUCU&AGAGGCUGACGUGGG-CUCU	3	0.0455641752883862	New	HORVU.MOREX.r3.6HG0632990.1	F2CXS1	Predicted protein		GO:0016020 - CC:membrane; GO:0008289 - MF:lipid binding; GO:0006869 - BP:lipid transport
rc12	HORVU.MOREX.r3.7HG0669180.1_loc:7H|107396341-107402215|-_exons:107396341-107396376,107399793-107399991,107400079-107400188,107400955-107401090,107401240-107401344,107401452-107401553,107401682-107401752,107401853-107402215_segs:1-363,364-434,435-536,537-641,642-777,778-887,888-1086,1087-1122:1092	miR-227H	HORVU.MOREX.r3.7HG0669180.1_loc:7H|107396341-107402215|-_exons:107396341-107396376,107399793-107399991,107400079-107400188,107400955-107401090,107401240-107401344,107401452-107401553,107401682-107401752,107401853-107402215_segs:1-363,364-434,435-536,537-641,642-777,778-887,888-1086,1087-1122	1082	1101	1092	-30.70	-24.20	0.788273615635179	9	4-6,1098-1096;8-19,1094-1083	1-3,1101-1099[UP5];7-7,1095-1095[SIL];20-20,1082-1082[UP3]	.((((((((((((.(((...&...))).)))))))))))).	CAUACUCCCUUCGUUCCUAA&UUUGGAUUGAAGGGAGUAUU	3	0.0483419996520618	New	HORVU.MOREX.r3.7HG0669180.1	A0A8I6Z343	SOUL heme-binding protein			18
rc12	HORVU.MOREX.r3.7HG0676790.1_loc:7H|153311735-153325736|-_exons:153311735-153312319,153312420-153312791,153325559-153325736_segs:1-178,179-550,551-1135:866	miR-135H	HORVU.MOREX.r3.7HG0676790.1_loc:7H|153311735-153325736|-_exons:153311735-153312319,153312420-153312791,153325559-153325736_segs:1-178,179-550,551-1135	852	875	866	-49.40	-36.60	0.740890688259109	6	1-10,875-866;13-14,863-862;16-24,860-852	11-12,865-864[SIL];15-15,861-861[SIL]	(((((((((.((..((((((((((&))))))))))..)).)))))))))	ACGUCUAAGACGAAGGCGUCACAC&GUGUGGCGCCGACGACUUAGACGU	2	0.0280614143996463	New	HORVU.MOREX.r3.7HG0676790.1	F2D7I3	Predicted protein		GO:0090575 - CC:R polymerase II transcription regulator complex - IBA:GO_Central.; GO:0000981 - MF:D-binding transcription factor activity, R polymerase II-specific - IBA:GO_Central.; GO:0000977 - MF:R polymerase II transcription regulatory region sequence-specific D binding - IBA:GO_Central.; GO:0006357 - BP:regulation of transcription by R polymerase II - IBA:GO_Central.
rc12	HORVU.MOREX.r3.7HG0683560.1_loc:7H|200929505-200934780|+_exons:200929505-200929850,200930059-200930808,200932515-200932672,200934275-200934780_segs:1-346,347-1096,1097-1254,1255-1760:1715	miR-216H	HORVU.MOREX.r3.7HG0683560.1_loc:7H|200929505-200934780|+_exons:200929505-200929850,200930059-200930808,200932515-200932672,200934275-200934780_segs:1-346,347-1096,1097-1254,1255-1760	1702	1724	1715	-34.20	-25.20	0.736842105263158	9	4-16,1721-1709;17-22,1707-1702	1-3,1724-1722[UP5];x-x,1708-1708[BULt]	((((((.(((((((((((((...&...)))))))))))))-))))))	UGUGGUAACAGGACUGGACUUCU&UUUAGUCCGGUUUUGU-AUCACA	0	0.019590224854616	New	HORVU.MOREX.r3.7HG0683560.1	F2CRF5	Predicted protein		GO:0005634 - CC:nucleus - IBA:GO_Central.; GO:0043565 - MF:sequence-specific D binding - IBA:GO_Central.; GO:0006355 - BP:regulation of D-templated transcription - IBA:GO_Central.; GO:0060962 - BP:regulation of ribosomal protein gene transcription by R polymerase II
rc12	HORVU.MOREX.r3.7HG0724660.1_loc:7H|552348315-552349952|-_exons:552348315-552349400,552349575-552349952_segs:1-378,379-1464:299	miR-173H	HORVU.MOREX.r3.7HG0724660.1_loc:7H|552348315-552349952|-_exons:552348315-552349400,552349575-552349952_segs:1-378,379-1464	291	308	299	-30.40	-23.30	0.766447368421053	7	2-13,307-296	1-1,308-308[UP5];14-18,295-291[UP3]	.....((((((((((((.&.)))))))))))).....	CAACGCUGAUCACCGCCG&UGGCGGUGAUUAGAAUCU	0	0.0418964927189851	New	HORVU.MOREX.r3.7HG0724660.1	A0A8I6YKY9	BTB domain-containing protein		GO:0016567 - BP:protein ubiquitination
rc12	HORVU.MOREX.r3.7HG0744800.1_loc:7H|614573683-614576835|+_exons:614573683-614573903,614573990-614574186,614574289-614574567,614574666-614574724,614575025-614575061,614575173-614575244,614575761-614576835_segs:1-221,222-418,419-697,698-756,757-793,794-865,866-1940:819	miR-173H	HORVU.MOREX.r3.7HG0744800.1_loc:7H|614573683-614576835|+_exons:614573683-614573903,614573990-614574186,614574289-614574567,614574666-614574724,614575025-614575061,614575173-614575244,614575761-614576835_segs:1-221,222-418,419-697,698-756,757-793,794-865,866-1940	811	828	819	-30.40	-23.20	0.763157894736842	4.5	1-10,828-819;12-13,817-816;15-18,814-811	11-11,818-818[SIL];14-14,815-815[SIL]	((((.((.((((((((((&)))))))))).)).))))	GGAUCCUUGUCACCGCCA&UGGCGGUGAUUAGAAUCU	0	0.0442147955442975	New	HORVU.MOREX.r3.7HG0744800.1	A0A8I6Z0U8	Uncharacterized protein		GO:0016020 - CC:membrane
rc12	HORVU.MOREX.r3.7HG0745580.1_loc:7H|615991502-615995646|-_exons:615991502-615991756,615993095-615993286,615993393-615993543,615993643-615993898,615994091-615994355,615994444-615995646_segs:1-1203,1204-1468,1469-1724,1725-1875,1876-2067,2068-2322:2004	miR-224H	HORVU.MOREX.r3.7HG0745580.1_loc:7H|615991502-615995646|-_exons:615991502-615991756,615993095-615993286,615993393-615993543,615993643-615993898,615994091-615994355,615994444-615995646_segs:1-1203,1204-1468,1469-1724,1725-1875,1876-2067,2068-2322	1992	2013	2004	-41.10	-31.20	0.759124087591241	4.5	3-18,2011-1996;20-20,1994-1994	1-2,2013-2012[UP5];19-19,1995-1995[SIL];21-22,1993-1992[UP3]	..(.((((((((((((((((..&..)))))))))))))))).)..	UUGGAGAUGCAGACCUUCCAUA&UUUGGAAGGUCUGCAUCUGUGC	3	0.0413822283271043	New	HORVU.MOREX.r3.7HG0745580.1	A0A8I6Z0Y1	Protein kinase domain-containing protein		GO:0005524 - MF:ATP binding; GO:0004672 - MF:protein kinase activity
rc12	HORVU.MOREX.r3.UnG0752990.1_loc:CAJHDD010000001.1|105767-107931|-_exons:105767-106875,106975-107135,107222-107931_segs:1-710,711-871,872-1980:285	miR-181H	HORVU.MOREX.r3.UnG0752990.1_loc:CAJHDD010000001.1|105767-107931|-_exons:105767-106875,106975-107135,107222-107931_segs:1-710,711-871,872-1980	275	295	285	-40.30	-27.00	0.669975186104218	4.5	1-7,295-289;8-12,287-283;15-21,281-275	x-x,288-288[BULt];13-14,282-282[AILq]	(((((((.-(((((.(((((((&)))))))-)))))..)))))))	UCUGGGUC-GUCGAUGCCGACA&UGUUGGC-UCGACUCACUCAGA	0	0.0418964927189851	New	HORVU.MOREX.r3.UnG0752990.1	A0A8I6YTH3	Protein kinase domain-containing protein		GO:0016020 - CC:membrane; GO:0005524 - MF:ATP binding; GO:0030247 - MF:polysaccharide binding; GO:0004672 - MF:protein kinase activity
lv6	HORVU.MOREX.r3.1HG0046420.1_loc:1H|305898716-305927840|+_exons:305898716-305898718,305900306-305900434,305900721-305900864,305901169-305901314,305901399-305901555,305901754-305901812,305901947-305902106,305902584-305902733,305902813-305902949,305903031-305903177,305903276-305903377,305905718-305905775,305905871-305905972,305906404-305906441,305906524-305906650,305913735-305913911,305913996-305914…	miR-233H	HORVU.MOREX.r3.1HG0046420.1_loc:1H|305898716-305927840|+_exons:305898716-305898718,305900306-305900434,305900721-305900864,305901169-305901314,305901399-305901555,305901754-305901812,305901947-305902106,305902584-305902733,305902813-305902949,305903031-305903177,305903276-305903377,305905718-305905775,305905871-305905972,305906404-305906441,305906524-305906650,305913735-305913911,305913996-305914…	4435	4460	4451	-37.90	-24.80	0.654353562005277	14	6-14,4455-4447;15-22,4444-4437	1-5,4460-4456[UP5];x-x,4446-4445[BULt];23-24,4436-4435[UP3]	..((((((((..(((((((((.....&.....)))))))))--))))))))..	GAGAUAGCAGAUUCCAUGGAUGUUAA&UUUUGAUCUAUGGA--CUGCUAUCAU	4	0.00301031154783171	New	HORVU.MOREX.r3.1HG0046420.1	A0A8I6WPJ4	Myosin-6		GO:0016459 - CC:myosin complex; GO:0003779 - MF:actin binding; GO:0005524 - MF:ATP binding; GO:0005516 - MF:calmodulin binding; GO:0003774 - MF:cytoskeletal motor activity; GO:0007015 - BP:actin filament organization; GO:0030048 - BP:actin filament-based movement
lv6	HORVU.MOREX.r3.4HG0351290.1_loc:4H|106529942-106531599|+_exons:106529942-106530677,106530771-106530954,106531058-106531599_segs:1-736,737-920,921-1462:46	miR-121H	HORVU.MOREX.r3.4HG0351290.1_loc:4H|106529942-106531599|+_exons:106529942-106530677,106530771-106530954,106531058-106531599_segs:1-736,737-920,921-1462	38	55	46	-31.60	-23.30	0.737341772151899	4.5	1-4,55-52;5-6,50-49;8-17,48-39	x-x,51-51[BULt];7-7,x-x[BULq];18-18,38-38[UP3]	.((((((((((-((.((((&))))-)).)))))))))).	GAUCGAUCGUC-CCAGUCC&GGAC-GGUGACGAUUGAUA	4	0.013290668204573	New	HORVU.MOREX.r3.4HG0351290.1	M0UHK6	Uncharacterized protein		GO:0005634 - CC:nucleus; GO:0003677 - MF:D binding; GO:0003700 - MF:D-binding transcription factor activity
lv24	HORVU.MOREX.r3.1HG0028230.1_loc:1H|130123336-130125128|-_exons:130123336-130123716,130124191-130125128_segs:1-938,939-1319:559	miR5051_c	HORVU.MOREX.r3.1HG0028230.1_loc:1H|130123336-130125128|-_exons:130123336-130123716,130124191-130125128_segs:1-938,939-1319	547	568	559	-44.10	-35.90	0.8140589569161	4.5	3-16,566-553;17-21,551-547	1-2,568-567[UP5];x-x,552-552[BULt]	(((((.((((((((((((((..&..))))))))))))))-)))))	GGGGAUGUGAAGUCUGGUCCAG&UCGGACCAGGCUUCAU-UCCCC	3	0.00361740202953609	Know	HORVU.MOREX.r3.1HG0028230.1	A0A8I6WG20	FLZ-type domain-containing protein
lv24	HORVU.MOREX.r3.2HG0114290.1_loc:2H|46943931-46947950|+_exons:46943931-46943990,46944099-46944209,46944304-46944378,46944487-46944616,46944716-46944807,46945341-46945391,46945490-46945569,46945647-46945701,46945776-46945877,46945978-46946029,46946157-46946202,46946282-46946337,46946528-46946579,46946666-46946745,46946837-46946907,46947033-46947073,46947162-46947261,46947348-46947419,46947501-46947…	miR159_g	HORVU.MOREX.r3.2HG0114290.1_loc:2H|46943931-46947950|+_exons:46943931-46943990,46944099-46944209,46944304-46944378,46944487-46944616,46944716-46944807,46945341-46945391,46945490-46945569,46945647-46945701,46945776-46945877,46945978-46946029,46946157-46946202,46946282-46946337,46946528-46946579,46946666-46946745,46946837-46946907,46947033-46947073,46947162-46947261,46947348-46947419,46947501-46947…	1369	1386	1377	-34.20	-28.40	0.830409356725146	4.5	2-10,1385-1377;12-18,1375-1369	1-1,1386-1386[UP5];11-11,1376-1376[SIL]	(((((((.(((((((((.&.))))))))).)))))))	GAGUGGGGCGAGCCAACC&UGUUGGCUCGACUCACUC	3	0.00316594336707909	Know	HORVU.MOREX.r3.2HG0114290.1	A0A8I6WGZ0	Xylose isomerase (EC 5.3.1.5)		GO:0046872 - MF:metal ion binding; GO:0009045 - MF:xylose isomerase activity; GO:0042732 - BP:D-xylose metabolic process	5
lv24	HORVU.MOREX.r3.3HG0310780.1_loc:3H|575376531-575380473|+_exons:575376531-575377343,575378603-575378733,575379531-575380473_segs:1-813,814-944,945-1887:1281	miR166_b	HORVU.MOREX.r3.3HG0310780.1_loc:3H|575376531-575380473|+_exons:575376531-575377343,575378603-575378733,575379531-575380473_segs:1-813,814-944,945-1887	1272	1290	1281	-35.60	-33.60	0.943820224719101	1	1-12,1290-1279;14-19,1277-1272	13-13,1278-1278[SIL]	((((((.((((((((((((&)))))))))))).))))))	GUGCUCUCUCUCUUCUGUC&GACAGAAGAGAGUGAGCAC	4	0.00579932897075408	Know	HORVU.MOREX.r3.3HG0310780.1	F2CWS4	Predicted protein		GO:0005634 - CC:nucleus; GO:0003677 - MF:D binding; GO:0046872 - MF:metal ion binding
lv24	HORVU.MOREX.r3.4HG0346230.1_loc:4H|66875294-66876377|+_exons:66875294-66875525,66875617-66875679,66875815-66876377_segs:1-232,233-295,296-858:692	miR168_h	HORVU.MOREX.r3.4HG0346230.1_loc:4H|66875294-66876377|+_exons:66875294-66875525,66875617-66875679,66875815-66876377_segs:1-232,233-295,296-858	681	701	692	-38.80	-27.88	0.718556701030928	4.5	1-13,701-689;16-19,684-681	14-15,688-685[AILt]	((((....(((((((((((((&)))))))))))))--..))))	CCCGUGCGUUGCACCGGGUGA&UCGCUUGGUGCAG--AUCGGG	1	0.0224577417669463	Know	HORVU.MOREX.r3.4HG0346230.1	F2EAA6	Predicted protein
lv24	HORVU.MOREX.r3.4HG0349510.1_loc:4H|92938898-92943892|+_exons:92938898-92938965,92939410-92939495,92940477-92940631,92940713-92940777,92940926-92941112,92941417-92941680,92941771-92941904,92942051-92942240,92942323-92942382,92942469-92942720,92942803-92943061,92943129-92943334,92943464-92943514,92943602-92943892_segs:1-68,69-154,155-309,310-374,375-561,562-825,826-959,960-1149,1150-1209,1210-1461,…	miR168_j	HORVU.MOREX.r3.4HG0349510.1_loc:4H|92938898-92943892|+_exons:92938898-92938965,92939410-92939495,92940477-92940631,92940713-92940777,92940926-92941112,92941417-92941680,92941771-92941904,92942051-92942240,92942323-92942382,92942469-92942720,92942803-92943061,92943129-92943334,92943464-92943514,92943602-92943892_segs:1-68,69-154,155-309,310-374,375-561,562-825,826-959,960-1149,1150-1209,1210-1461,…	763	781	772	-33.60	-28.60	0.851190476190476	4.5	4-19,778-763	1-3,781-779[UP5]	((((((((((((((((...&...))))))))))))))))	GGGCUCCCUUUAAUCCCAA&UUUGGAUUGAAGGGAGCUC	3	0.00361740202953609	Know	HORVU.MOREX.r3.4HG0349510.1	A0A8I6XY31	DUF676 domain-containing protein
lv24	HORVU.MOREX.r3.4HG0353600.1_loc:4H|122728440-122732394|-_exons:122728440-122728938,122729052-122729130,122729306-122729506,122730386-122730614,122730723-122730998,122731082-122731398,122731480-122731647,122731736-122732394_segs:1-659,660-827,828-1144,1145-1420,1421-1649,1650-1850,1851-1929,1930-2428:1614	miR156_c	HORVU.MOREX.r3.4HG0353600.1_loc:4H|122728440-122732394|-_exons:122728440-122728938,122729052-122729130,122729306-122729506,122730386-122730614,122730723-122730998,122731082-122731398,122731480-122731647,122731736-122732394_segs:1-659,660-827,828-1144,1145-1420,1421-1649,1650-1850,1851-1929,1930-2428	1606	1623	1614	-32.10	-28.70	0.894080996884735	4.5	1-16,1623-1608	17-18,1607-1606[UP3]	..((((((((((((((((&))))))))))))))))..	CCUGGGGCAGCAGCUGCA&UGCAGUUGCUGUCUCAAG	4	0.0229963016299746	Know	HORVU.MOREX.r3.4HG0353600.1	A0A8I6X033	C3H1-type domain-containing protein		GO:0003677 - MF:D binding; GO:0046872 - MF:metal ion binding; GO:0003723 - MF:R binding	25
lv24	HORVU.MOREX.r3.1HG0010890.1_loc:1H|25695616-25698464|+_exons:25695616-25695723,25696731-25697166,25697758-25698464_segs:1-108,109-544,545-1251:961	miR-59H	HORVU.MOREX.r3.1HG0010890.1_loc:1H|25695616-25698464|+_exons:25695616-25695723,25696731-25697166,25697758-25698464_segs:1-108,109-544,545-1251	948	970	961	-34.70	-22.80	0.657060518731988	13	3-10,968-961;11-18,959-952	1-2,970-969[UP5];x-x,960-960[BULt];19-22,951-948[UP3]	....((((((((.((((((((..&..))))))))-))))))))....	CAGGGUGUGGUGUGGUUGCUGCU&AUUAGUAACU-CGCCACACAUAU	3	0.0438557737596235	New	HORVU.MOREX.r3.1HG0010890.1	F2D0N8	Predicted protein
lv24	HORVU.MOREX.r3.1HG0010890.2_loc:1H|25695616-25698464|+_exons:25695616-25697166,25697758-25698464_segs:1-1551,1552-2258:1968	miR-59H	HORVU.MOREX.r3.1HG0010890.2_loc:1H|25695616-25698464|+_exons:25695616-25697166,25697758-25698464_segs:1-1551,1552-2258	1955	1977	1968	-34.70	-22.80	0.657060518731988	13	3-10,1975-1968;11-18,1966-1959	1-2,1977-1976[UP5];x-x,1967-1967[BULt];19-22,1958-1955[UP3]	....((((((((.((((((((..&..))))))))-))))))))....	CAGGGUGUGGUGUGGUUGCUGCU&AUUAGUAACU-CGCCACACAUAU	3	0.0447216387306844	New	HORVU.MOREX.r3.1HG0010890.2	F2D0N8	Predicted protein
lv24	HORVU.MOREX.r3.1HG0028230.1_loc:1H|130123336-130125128|-_exons:130123336-130123716,130124191-130125128_segs:1-938,939-1319:559	miR-153H	HORVU.MOREX.r3.1HG0028230.1_loc:1H|130123336-130125128|-_exons:130123336-130123716,130124191-130125128_segs:1-938,939-1319	547	568	559	-42.40	-33.70	0.794811320754717	4.5	3-15,566-554;16-21,552-547	1-2,568-567[UP5];x-x,553-553[BULt]	((((((.(((((((((((((..&..)))))))))))))-))))))	GGGGAUGUGAAGUCUGGUCCAG&UCGGACCAGGCUUCA-AUCCCU	3	0.00316594336707909	New	HORVU.MOREX.r3.1HG0028230.1	A0A8I6WG20	FLZ-type domain-containing protein
lv24	HORVU.MOREX.r3.1HG0078550.1_loc:1H|481468157-481471677|+_exons:481468157-481468354,481468491-481468592,481468727-481468801,481469192-481469254,481469365-481471677_segs:1-198,199-300,301-375,376-438,439-2751:191	miR-66H	HORVU.MOREX.r3.1HG0078550.1_loc:1H|481468157-481471677|+_exons:481468157-481468354,481468491-481468592,481468727-481468801,481469192-481469254,481469365-481471677_segs:1-198,199-300,301-375,376-438,439-2751	180	200	191	-37.20	-29.20	0.78494623655914	6	1-10,200-191;11-18,189-182	x-x,190-190[BULt];19-20,181-180[UP3]	..((((((((.((((((((((&))))))))))-))))))))..	CCGCUCAGACUACGCACAGGU&AUUUGUGCGU-GUCUGAGCCG	0	0.0181136730532037	New	HORVU.MOREX.r3.1HG0078550.1	A0A8I6WWN0	Protein FAR1-RELATED SEQUENCE	Putative transcription activator involved in regulating light control of development.	GO:0005634 - CC:nucleus; GO:0008270 - MF:zinc ion binding; GO:0006355 - BP:regulation of D-templated transcription	1
lv24	HORVU.MOREX.r3.3HG0305810.1_loc:3H|560037857-560040861|+_exons:560037857-560038151,560038329-560038357,560038462-560038535,560038711-560038812,560038957-560038960,560039095-560039186,560039429-560039590,560040191-560040287,560040383-560040861_segs:1-295,296-324,325-398,399-500,501-504,505-596,597-758,759-855,856-1334:132	miR-173H	HORVU.MOREX.r3.3HG0305810.1_loc:3H|560037857-560040861|+_exons:560037857-560038151,560038329-560038357,560038462-560038535,560038711-560038812,560038957-560038960,560039095-560039186,560039429-560039590,560040191-560040287,560040383-560040861_segs:1-295,296-324,325-398,399-500,501-504,505-596,597-758,759-855,856-1334	124	141	132	-30.40	-23.70	0.779605263157895	7	2-13,140-129;16-18,126-124	1-1,141-141[UP5];14-15,128-127[SIL]	(((..((((((((((((.&.))))))))))))..)))	GGGCGCUGGUCGCCGCCG&UGGCGGUGAUUAGAAUCU	3	0.0276949584845645	New	HORVU.MOREX.r3.3HG0305810.1	A0A8I6Y087	Uncharacterized protein		GO:0033897 - MF:ribonuclease T2 activity; GO:0003723 - MF:R binding
lv24	HORVU.MOREX.r3.4HG0346230.1_loc:4H|66875294-66876377|+_exons:66875294-66875525,66875617-66875679,66875815-66876377_segs:1-232,233-295,296-858:692	miR-150H	HORVU.MOREX.r3.4HG0346230.1_loc:4H|66875294-66876377|+_exons:66875294-66875525,66875617-66875679,66875815-66876377_segs:1-232,233-295,296-858	681	701	692	-38.80	-27.88	0.718556701030928	4.5	1-13,701-689;16-19,684-681	14-15,688-685[AILt]	((((....(((((((((((((&)))))))))))))--..))))	CCCGUGCGUUGCACCGGGUGA&UCGCUUGGUGCAG--AUCGGG	1	0.0224577417669463	New	HORVU.MOREX.r3.4HG0346230.1	F2EAA6	Predicted protein
lv24	HORVU.MOREX.r3.4HG0349510.1_loc:4H|92938898-92943892|+_exons:92938898-92938965,92939410-92939495,92940477-92940631,92940713-92940777,92940926-92941112,92941417-92941680,92941771-92941904,92942051-92942240,92942323-92942382,92942469-92942720,92942803-92943061,92943129-92943334,92943464-92943514,92943602-92943892_segs:1-68,69-154,155-309,310-374,375-561,562-825,826-959,960-1149,1150-1209,1210-1461,…	miR-225H	HORVU.MOREX.r3.4HG0349510.1_loc:4H|92938898-92943892|+_exons:92938898-92938965,92939410-92939495,92940477-92940631,92940713-92940777,92940926-92941112,92941417-92941680,92941771-92941904,92942051-92942240,92942323-92942382,92942469-92942720,92942803-92943061,92943129-92943334,92943464-92943514,92943602-92943892_segs:1-68,69-154,155-309,310-374,375-561,562-825,826-959,960-1149,1150-1209,1210-1461,…	762	781	772	-35.20	-29.00	0.823863636363636	4.5	4-19,778-763	1-3,781-779[UP5];20-20,762-762[UP3]	.((((((((((((((((...&...)))))))))))))))).	UGGGCUCCCUUUAAUCCCAA&UUUGGAUUGAAGGGAGCUCU	3	0.00542119298275057	New	HORVU.MOREX.r3.4HG0349510.1	A0A8I6XY31	DUF676 domain-containing protein
lv24	HORVU.MOREX.r3.4HG0379780.1_loc:4H|405792465-405798460|+_exons:405792465-405794070,405798084-405798460_segs:1-1606,1607-1983:726	miR-74H	HORVU.MOREX.r3.4HG0379780.1_loc:4H|405792465-405798460|+_exons:405792465-405794070,405798084-405798460_segs:1-1606,1607-1983	718	735	726	-32.70	-28.10	0.859327217125382	3	1-13,735-723;16-17,720-719	14-15,722-721[SIL];18-18,718-718[UP3]	.((..(((((((((((((&)))))))))))))..)).	ACGCUUCCGUGCGACAUG&CAUGUCGCACGGAUUCGA	4	0.0134794845611923	New	HORVU.MOREX.r3.4HG0379780.1	A0A8I6Y789	Phospholipid-transporting ATPase (EC 7.6.2.1)		GO:0016020 - CC:membrane; GO:0005524 - MF:ATP binding; GO:0140326 - MF:ATPase-coupled intramembrane lipid transporter activity; GO:0000287 - MF:magnesium ion binding; GO:0015914 - BP:phospholipid transport	21
lv24	HORVU.MOREX.r3.4HG0392860.1_loc:4H|508625758-508634872|-_exons:508625758-508626249,508626622-508626682,508626759-508626972,508627920-508628045,508628942-508629311,508629434-508629744,508630120-508630219,508630875-508630931,508631813-508631860,508633640-508633726,508634855-508634872_segs:1-18,19-105,106-153,154-210,211-310,311-621,622-991,992-1117,1118-1331,1332-1392,1393-1884:1777	miR-231H	HORVU.MOREX.r3.4HG0392860.1_loc:4H|508625758-508634872|-_exons:508625758-508626249,508626622-508626682,508626759-508626972,508627920-508628045,508628942-508629311,508629434-508629744,508630120-508630219,508630875-508630931,508631813-508631860,508633640-508633726,508634855-508634872_segs:1-18,19-105,106-153,154-210,211-310,311-621,622-991,992-1117,1118-1331,1332-1392,1393-1884	1767	1786	1777	-27.70	-27.40	0.989169675090253	4.5	1-18,1786-1769	19-20,1768-1767[UP3]	..((((((((((((((((((&))))))))))))))))))..	GUGUCUACAUACGGAGCAAA&UUUGUUCCGUAUGUAGAUUU	4	0.0153902353612181	New	HORVU.MOREX.r3.4HG0392860.1	M0UMP6	AAA+ ATPase domain-containing protein		GO:0005634 - CC:nucleus; GO:0005524 - MF:ATP binding; GO:0006281 - BP:D repair; GO:0031347 - BP:regulation of defense response; GO:0006282 - BP:regulation of D repair
lv24	HORVU.MOREX.r3.5HG0440090.1_loc:5H|77229071-77231385|-_exons:77229071-77230282,77231131-77231385_segs:1-255,256-1467:1334	miR-192H	HORVU.MOREX.r3.5HG0440090.1_loc:5H|77229071-77231385|-_exons:77229071-77230282,77231131-77231385_segs:1-255,256-1467	1325	1343	1334	-31.20	-22.70	0.727564102564103	6	1-2,1343-1342;4-13,1340-1331;15-19,1329-1325	3-3,1341-1341[SIL];14-14,1330-1330[SIL]	(((((.((((((((((.((&)).)))))))))).)))))	GUGGUGCAGCAGAUUUGGA&UUGAAAUCUGUUGGGCUAC	3	0.0386440777801595	New	HORVU.MOREX.r3.5HG0440090.1	A0A287QJB4	Ubiquitin-like domain-containing protein		GO:0005737 - CC:cytoplasm; GO:0005634 - CC:nucleus; GO:0003729 - MF:mR binding
lv24	HORVU.MOREX.r3.5HG0440090.2_loc:5H|77229152-77231130|-_exons:77229152-77230282,77230976-77231130_segs:1-155,156-1286:1234	miR-192H	HORVU.MOREX.r3.5HG0440090.2_loc:5H|77229152-77231130|-_exons:77229152-77230282,77230976-77231130_segs:1-155,156-1286	1225	1243	1234	-31.20	-22.70	0.727564102564103	6	1-2,1243-1242;4-13,1240-1231;15-19,1229-1225	3-3,1241-1241[SIL];14-14,1230-1230[SIL]	(((((.((((((((((.((&)).)))))))))).)))))	GUGGUGCAGCAGAUUUGGA&UUGAAAUCUGUUGGGCUAC	2	0.0267766944788403	New	HORVU.MOREX.r3.5HG0440090.2	A0A287QJB4	Ubiquitin-like domain-containing protein		GO:0005737 - CC:cytoplasm; GO:0005634 - CC:nucleus; GO:0003729 - MF:mR binding
lv24	HORVU.MOREX.r3.5HG0524400.1_loc:5H|559092234-559095921|-_exons:559092234-559092470,559094198-559094487,559094928-559095921_segs:1-994,995-1284,1285-1521:680	miR-201H	HORVU.MOREX.r3.5HG0524400.1_loc:5H|559092234-559095921|-_exons:559092234-559092470,559094198-559094487,559094928-559095921_segs:1-994,995-1284,1285-1521	670	689	680	-41.40	-30.76	0.742995169082126	8	1-7,689-683;12-20,678-670	8-11,682-679[SIL]	(((((((((....(((((((&)))))))....)))))))))	GGGAGCACCGCAAAGUCCAA&UUGGACUGAAGGGUGCUCCC	0	0.0100768456455821	New	HORVU.MOREX.r3.5HG0524400.1	A0A8I6XYC8	NAC domain-containing protein		GO:0003677 - MF:D binding; GO:0006355 - BP:regulation of D-templated transcription
lv24	HORVU.MOREX.r3.6HG0632850.1_loc:6H|559049500-559050708|+_exons:559049500-559050708_segs:1-1209:908	miR-119H	HORVU.MOREX.r3.6HG0632850.1_loc:6H|559049500-559050708|+_exons:559049500-559050708_segs:1-1209	900	917	908	-38.10	-30.60	0.803149606299213	5	1-4,917-914;5-8,912-909;10-18,908-900	x-x,913-913[BULt];9-9,x-x[BULq]	(((((((((-((((.((((&))))-)))).)))))))))	CCACUGAGC-GGGUCCGGC&GCCG-ACCUAGCUCAGUGG	4	0.0436113838011425	New	HORVU.MOREX.r3.6HG0632850.1	A0A8I6YH54	TCP domain-containing protein		GO:0005634 - CC:nucleus; GO:0003700 - MF:D-binding transcription factor activity	9
lv24	HORVU.MOREX.r3.7HG0698960.1_loc:7H|373671860-373675961|-_exons:373671860-373672421,373672535-373672625,373672875-373673678,373673755-373673997,373674103-373674432,373674739-373675025,373675590-373675961_segs:1-372,373-659,660-989,990-1232,1233-2036,2037-2127,2128-2689:2548	miR-168H	HORVU.MOREX.r3.7HG0698960.1_loc:7H|373671860-373675961|-_exons:373671860-373672421,373672535-373672625,373672875-373673678,373673755-373673997,373674103-373674432,373674739-373675025,373675590-373675961_segs:1-372,373-659,660-989,990-1232,1233-2036,2037-2127,2128-2689	2537	2558	2548	-31.10	-22.00	0.707395498392283	4.5	1-9,2558-2550;10-12,2548-2546;15-19,2543-2539	x-x,2549-2549[BULt];13-14,2545-2544[SIL];20-21,2538-2537[UP3]	..(((((..(((.(((((((((&)))))))))-)))..)))))..	UUUUCGUUUUUCUGUCACCGCA&UGCGGUGAU-GAAUUAUGAAUU	2	0.0239322279669902	New	HORVU.MOREX.r3.7HG0698960.1	F2DPX1	Predicted protein		GO:0016020 - CC:membrane; GO:0005634 - CC:nucleus; GO:0003677 - MF:D binding; GO:0006355 - BP:regulation of D-templated transcription
lv24	HORVU.MOREX.r3.7HG0698960.2_loc:7H|373671860-373675961|-_exons:373671860-373672421,373672535-373672625,373672875-373673678,373673755-373673994,373674103-373674432,373674739-373675025,373675590-373675961_segs:1-372,373-659,660-989,990-1229,1230-2033,2034-2124,2125-2686:2545	miR-168H	HORVU.MOREX.r3.7HG0698960.2_loc:7H|373671860-373675961|-_exons:373671860-373672421,373672535-373672625,373672875-373673678,373673755-373673994,373674103-373674432,373674739-373675025,373675590-373675961_segs:1-372,373-659,660-989,990-1229,1230-2033,2034-2124,2125-2686	2534	2555	2545	-31.10	-22.00	0.707395498392283	4.5	1-9,2555-2547;10-12,2545-2543;15-19,2540-2536	x-x,2546-2546[BULt];13-14,2542-2541[SIL];20-21,2535-2534[UP3]	..(((((..(((.(((((((((&)))))))))-)))..)))))..	UUUUCGUUUUUCUGUCACCGCA&UGCGGUGAU-GAAUUAUGAAUU	2	0.021936156260794	New	HORVU.MOREX.r3.7HG0698960.2	A0A8I6YGT0	NAC domain-containing protein		GO:0016020 - CC:membrane; GO:0005634 - CC:nucleus; GO:0003677 - MF:D binding; GO:0006355 - BP:regulation of D-templated transcription
lv24	HORVU.MOREX.r3.7HG0725060.1_loc:7H|554830244-554834878|-_exons:554830244-554830726,554830818-554830966,554831132-554831219,554831409-554831720,554831818-554831973,554832078-554832293,554832637-554832894,554833106-554833315,554833502-554833586,554834700-554834878_segs:1-179,180-264,265-474,475-732,733-948,949-1104,1105-1416,1417-1504,1505-1653,1654-2136:2079	miR-118H	HORVU.MOREX.r3.7HG0725060.1_loc:7H|554830244-554834878|-_exons:554830244-554830726,554830818-554830966,554831132-554831219,554831409-554831720,554831818-554831973,554832078-554832293,554832637-554832894,554833106-554833315,554833502-554833586,554834700-554834878_segs:1-179,180-264,265-474,475-732,733-948,949-1104,1105-1416,1417-1504,1505-1653,1654-2136	2068	2088	2079	-22.90	-16.90	0.737991266375546	4.5	1-10,2088-2079;11-18,2075-2068	x-x,2078-2076[BULt]	((((((((...((((((((((&))))))))))---))))))))	GUUCGUCUCGUUUUGUAGAUC&GAUUUAUGAA---AGACGAAU	3	0.0334039741878722	New	HORVU.MOREX.r3.7HG0725060.1	A0A8I6YHS4	Microtubule-associated protein MAP65-1a		GO:0005874 - CC:microtubule; GO:0008017 - MF:microtubule binding; GO:0000226 - BP:microtubule cytoskeleton organization
lv24	HORVU.MOREX.r3.7HG0738060.1_loc:7H|598981642-598985940|-_exons:598981642-598982513,598982641-598982781,598982918-598982992,598985586-598985940_segs:1-355,356-430,431-571,572-1443:929	miR-201H	HORVU.MOREX.r3.7HG0738060.1_loc:7H|598981642-598985940|-_exons:598981642-598982513,598982641-598982781,598982918-598982992,598985586-598985940_segs:1-355,356-430,431-571,572-1443	919	939	929	-41.40	-29.02	0.700966183574879	13	3-7,937-933;11-20,928-919	1-2,939-938[UP5];8-10,932-929[AILt]	((((((((((....(((((..&..)))))-...))))))))))	GGGGGCGCCCCACAGGUCCCC&UUGGACU-GAAGGGUGCUCCC	0	0.0344692486194976	New	HORVU.MOREX.r3.7HG0738060.1	A0A8I6Z6G5	B box-type domain-containing protein		GO:0008270 - MF:zinc ion binding	7
lv24	HORVU.MOREX.r3.7HG0744800.1_loc:7H|614573683-614576835|+_exons:614573683-614573903,614573990-614574186,614574289-614574567,614574666-614574724,614575025-614575061,614575173-614575244,614575761-614576835_segs:1-221,222-418,419-697,698-756,757-793,794-865,866-1940:819	miR-173H	HORVU.MOREX.r3.7HG0744800.1_loc:7H|614573683-614576835|+_exons:614573683-614573903,614573990-614574186,614574289-614574567,614574666-614574724,614575025-614575061,614575173-614575244,614575761-614576835_segs:1-221,222-418,419-697,698-756,757-793,794-865,866-1940	811	828	819	-30.40	-23.20	0.763157894736842	4.5	1-10,828-819;12-13,817-816;15-18,814-811	11-11,818-818[SIL];14-14,815-815[SIL]	((((.((.((((((((((&)))))))))).)).))))	GGAUCCUUGUCACCGCCA&UGGCGGUGAUUAGAAUCU	0	0.0280079900113541	New	HORVU.MOREX.r3.7HG0744800.1	A0A8I6Z0U8	Uncharacterized protein		GO:0016020 - CC:membrane
lv24	HORVU.MOREX.r3.7HG0751120.1_loc:7H|626856148-626865075|+_exons:626856148-626856415,626857384-626858650,626859443-626859661,626859761-626859984,626860474-626860548,626860923-626860994,626861419-626861517,626861603-626861674,626861760-626861874,626862402-626862470,626862570-626862894,626863336-626863453,626863554-626865075_segs:1-268,269-1535,1536-1754,1755-1978,1979-2053,2054-2125,2126-2224,2225-2…	miR-72H	HORVU.MOREX.r3.7HG0751120.1_loc:7H|626856148-626865075|+_exons:626856148-626856415,626857384-626858650,626859443-626859661,626859761-626859984,626860474-626860548,626860923-626860994,626861419-626861517,626861603-626861674,626861760-626861874,626862402-626862470,626862570-626862894,626863336-626863453,626863554-626865075_segs:1-268,269-1535,1536-1754,1755-1978,1979-2053,2054-2125,2126-2224,2225-2…	4231	4250	4240	-39.10	-27.70	0.70843989769821	7	2-6,4249-4245;7-8,4243-4242;10-18,4240-4232	1-1,4250-4250[UP5];x-x,4244-4244[BULt];9-9,4241-4241[SIL];19-19,4231-4231[UP3]	.(((((((((.((.(((((.&.)))))-)).))))))))).	AGGGUCGGGUCGGAUCGGUC&CACCGA-CCUACUCGACCCA	2	0.0341335734139268	New	HORVU.MOREX.r3.7HG0751120.1	A0A8I6ZG00	Calcium-binding EF hand family protein		GO:0005509 - MF:calcium ion binding
rc24	HORVU.MOREX.r3.1HG0043710.1_loc:1H|284607331-284615994|+_exons:284607331-284607642,284608119-284608442,284608681-284608840,284608940-284609022,284609114-284609204,284609300-284609395,284610192-284610305,284610413-284610496,284610592-284610747,284610836-284610910,284611732-284611838,284611926-284612106,284612435-284612623,284613454-284613528,284613704-284613838,284614151-284614470,284614661-284614…	miR5048_d	HORVU.MOREX.r3.1HG0043710.1_loc:1H|284607331-284615994|+_exons:284607331-284607642,284608119-284608442,284608681-284608840,284608940-284609022,284609114-284609204,284609300-284609395,284610192-284610305,284610413-284610496,284610592-284610747,284610836-284610910,284611732-284611838,284611926-284612106,284612435-284612623,284613454-284613528,284613704-284613838,284614151-284614470,284614661-284614…	961	980	971	-40.80	-37.40	0.916666666666667	4.5	2-19,979-962	1-1,980-980[UP5];20-20,961-961[UP3]	.((((((((((((((((((.&.)))))))))))))))))).	UGGGAUGAAGCCUGGUCCGG&UCGGACCAGGCUUCAUUCCC	2	0.00330180607198161	Know	HORVU.MOREX.r3.1HG0043710.1	M0XNE5	Uncharacterized protein		GO:0005634 - CC:nucleus; GO:0003677 - MF:D binding; GO:0003700 - MF:D-binding transcription factor activity; GO:0008289 - MF:lipid binding
rc24	HORVU.MOREX.r3.2HG0160570.1_loc:2H|418124168-418127062|+_exons:418124168-418125105,418125632-418127062_segs:1-938,939-2369:2095	miR6201_b	HORVU.MOREX.r3.2HG0160570.1_loc:2H|418124168-418127062|+_exons:418124168-418125105,418125632-418127062_segs:1-938,939-2369	2083	2104	2095	-32.70	-22.90	0.700305810397553	4.5	3-15,2102-2090;17-22,2088-2083	1-2,2104-2103[UP5];16-16,2089-2089[SIL]	((((((.(((((((((((((..&..))))))))))))).))))))	UUGGAUGUGAAAUCUGCAAGGG&UAUUUGCAGGUUUUAGGUCUAA	1	0.0497792770146929	Know	HORVU.MOREX.r3.2HG0160570.1	A0A8I6X9A3	Pentacotripeptide-repeat region of PRORP domain-containing protein		GO:0009507 - CC:chloroplast
rc24	HORVU.MOREX.r3.3HG0222530.1_loc:3H|8766639-8767480|-_exons:8766639-8767206,8767310-8767480_segs:1-171,172-739:553	miR5048_g	HORVU.MOREX.r3.3HG0222530.1_loc:3H|8766639-8767480|-_exons:8766639-8767206,8767310-8767480_segs:1-171,172-739	537	563	553	-38.00	-29.30	0.771052631578947	4.5	1-5,563-559;6-12,557-551;13-21,545-537	x-x,558-558[BULt];x-x,550-546[BULt]	(((((((((.....(((((((.(((((&)))))-)))))))-----)))))))))	GAGCUUGAGUCGCUGCAGCAGCCUGCA&UGCAG-UUGCUGU-----CUCAAGCUU	1	0.00958503088713836	Know	HORVU.MOREX.r3.3HG0222530.1	A0A287JYZ4	Bowman-Birk serine protease inhibitors family domain-containing protein		GO:0005576 - CC:extracellular region; GO:0004867 - MF:serine-type endopeptidase inhibitor activity
rc24	HORVU.MOREX.r3.3HG0245560.1_loc:3H|106441309-106443936|+_exons:106441309-106441457,106441565-106443389,106443515-106443936_segs:1-149,150-1974,1975-2396:1640	miR166_c	HORVU.MOREX.r3.3HG0245560.1_loc:3H|106441309-106443936|+_exons:106441309-106441457,106441565-106443389,106443515-106443936_segs:1-149,150-1974,1975-2396	1631	1649	1640	-34.30	-26.40	0.769679300291545	4.5	1-13,1649-1637;16-19,1634-1631	14-15,1636-1635[SIL]	((((..(((((((((((((&)))))))))))))..))))	GGGGACCCCUUCAGUCCAG&UUGGAUUGAAGGGAGCUCU	0	0.0183379718583001	Know	HORVU.MOREX.r3.3HG0245560.1	F2EKG4	Predicted protein		GO:0005634 - CC:nucleus; GO:0003700 - MF:D-binding transcription factor activity
rc24	HORVU.MOREX.r3.3HG0296070.1_loc:3H|522322816-522326687|+_exons:522322816-522323079,522323655-522324047,522324965-522325973,522326053-522326687_segs:1-264,265-657,658-1666,1667-2301:1255	miR5048_e	HORVU.MOREX.r3.3HG0296070.1_loc:3H|522322816-522326687|+_exons:522322816-522323079,522323655-522324047,522324965-522325973,522326053-522326687_segs:1-264,265-657,658-1666,1667-2301	1245	1264	1255	-35.20	-31.80	0.903409090909091	4.5	2-6,1263-1259;8-20,1257-1245	1-1,1264-1264[UP5];7-7,1258-1258[SIL]	(((((((((((((.(((((.&.))))).)))))))))))))	GGAGCUCCCUUCACUCCAAG&UUUGGAUUGAAGGGAGCUCU	4	0.00850023203929362	Know	HORVU.MOREX.r3.3HG0296070.1	A0A287LUP4	Transcription factor	Transcriptional activator of alpha-amylase expression.	GO:0005634 - CC:nucleus; GO:0003677 - MF:D binding; GO:0048653 - BP:anther development; GO:0030154 - BP:cell differentiation; GO:0009555 - BP:pollen development; GO:0006355 - BP:regulation of D-templated transcription	4
rc24	HORVU.MOREX.r3.3HG0310780.1_loc:3H|575376531-575380473|+_exons:575376531-575377343,575378603-575378733,575379531-575380473_segs:1-813,814-944,945-1887:1282	miR5051_a	HORVU.MOREX.r3.3HG0310780.1_loc:3H|575376531-575380473|+_exons:575376531-575377343,575378603-575378733,575379531-575380473_segs:1-813,814-944,945-1887	1271	1291	1282	-38.80	-36.10	0.930412371134021	1	1-13,1291-1279;15-21,1277-1271	14-14,1278-1278[SIL]	(((((((.(((((((((((((&))))))))))))).)))))))	UGUGCUCUCUCUCUUCUGUCA&UGACAGAAGAGAGUGAGCACA	3	0.00403556851794018	Know	HORVU.MOREX.r3.3HG0310780.1	F2CWS4	Predicted protein		GO:0005634 - CC:nucleus; GO:0003677 - MF:D binding; GO:0046872 - MF:metal ion binding
rc24	HORVU.MOREX.r3.3HG0312400.1_loc:3H|580626527-580629150|-_exons:580626527-580626636,580626723-580626777,580626886-580626913,580627044-580627114,580627521-580627618,580627698-580627815,580628052-580628115,580628233-580628297,580628394-580628429,580628717-580628773,580628872-580629150_segs:1-279,280-336,337-372,373-437,438-501,502-619,620-717,718-788,789-816,817-871,872-981:791	miR5048_g	HORVU.MOREX.r3.3HG0312400.1_loc:3H|580626527-580629150|-_exons:580626527-580626636,580626723-580626777,580626886-580626913,580627044-580627114,580627521-580627618,580627698-580627815,580628052-580628115,580628233-580628297,580628394-580628429,580628717-580628773,580628872-580629150_segs:1-279,280-336,337-372,373-437,438-501,502-619,620-717,718-788,789-816,817-871,872-981	781	800	791	-38.00	-31.40	0.826315789473684	4.5	2-16,799-785;18-21,784-781	1-1,800-800[UP5];17-17,x-x[BULq]	((((-(((((((((((((((.&.))))))))))))))).))))	GAGC-UGAGGCAGCAACUGUG&UGCAGUUGCUGUCUCAAGCUU	1	0.00168023590812838	Know	HORVU.MOREX.r3.3HG0312400.1	A0A8I7B6B4	Glutaminyl-peptide cyclotransferase		GO:0016603 - MF:glutaminyl-peptide cyclotransferase activity
rc24	HORVU.MOREX.r3.4HG0349510.1_loc:4H|92938898-92943892|+_exons:92938898-92938965,92939410-92939495,92940477-92940631,92940713-92940777,92940926-92941112,92941417-92941680,92941771-92941904,92942051-92942240,92942323-92942382,92942469-92942720,92942803-92943061,92943129-92943334,92943464-92943514,92943602-92943892_segs:1-68,69-154,155-309,310-374,375-561,562-825,826-959,960-1149,1150-1209,1210-1461,…	miR168_j	HORVU.MOREX.r3.4HG0349510.1_loc:4H|92938898-92943892|+_exons:92938898-92938965,92939410-92939495,92940477-92940631,92940713-92940777,92940926-92941112,92941417-92941680,92941771-92941904,92942051-92942240,92942323-92942382,92942469-92942720,92942803-92943061,92943129-92943334,92943464-92943514,92943602-92943892_segs:1-68,69-154,155-309,310-374,375-561,562-825,826-959,960-1149,1150-1209,1210-1461,…	763	781	772	-33.60	-28.60	0.851190476190476	4.5	4-19,778-763	1-3,781-779[UP5]	((((((((((((((((...&...))))))))))))))))	GGGCUCCCUUUAAUCCCAA&UUUGGAUUGAAGGGAGCUC	3	0.0107253578181901	Know	HORVU.MOREX.r3.4HG0349510.1	A0A8I6XY31	DUF676 domain-containing protein
rc24	HORVU.MOREX.r3.5HG0429100.1_loc:5H|23807678-23813853|+_exons:23807678-23808300,23809476-23809644,23809786-23809892,23809978-23810068,23810164-23810259,23810342-23810455,23810558-23810641,23810891-23811046,23811137-23811211,23811352-23811458,23811545-23811737,23811872-23812060,23812151-23812231,23812319-23812453,23812556-23812878,23812992-23813097,23813211-23813360,23813445-23813853_segs:1-623,624…	miR168_k	HORVU.MOREX.r3.5HG0429100.1_loc:5H|23807678-23813853|+_exons:23807678-23808300,23809476-23809644,23809786-23809892,23809978-23810068,23810164-23810259,23810342-23810455,23810558-23810641,23810891-23811046,23811137-23811211,23811352-23811458,23811545-23811737,23811872-23812060,23812151-23812231,23812319-23812453,23812556-23812878,23812992-23813097,23813211-23813360,23813445-23813853_segs:1-623,624…	982	1000	991	-37.50	-38.10	1	1	2-19,999-982	1-1,1000-1000[UP5]	((((((((((((((((((.&.))))))))))))))))))	GGAAUGAAGCCUGGUCCGG&UCGGACCAGGCUUCAUUCC	3	0.00134700310867952	Know	HORVU.MOREX.r3.5HG0429100.1	A0A8I6YN21	Uncharacterized protein		GO:0005634 - CC:nucleus; GO:0003677 - MF:D binding; GO:0003700 - MF:D-binding transcription factor activity; GO:0008289 - MF:lipid binding
rc24	HORVU.MOREX.r3.5HG0494180.1_loc:5H|488258577-488259949|+_exons:488258577-488258745,488259279-488259949_segs:1-169,170-840:522	miR5051_a	HORVU.MOREX.r3.5HG0494180.1_loc:5H|488258577-488259949|+_exons:488258577-488258745,488259279-488259949_segs:1-169,170-840	511	531	522	-38.80	-35.90	0.925257731958763	1	1-13,531-519;15-21,517-511	14-14,518-518[SIL]	(((((((.(((((((((((((&))))))))))))).)))))))	UGUGCUCUCUCUCUUCUGUCA&UGACAGAAGAGAGUGAGCACA	3	0.00939100442166008	Know	HORVU.MOREX.r3.5HG0494180.1	A0A8I6XUC0	SBP-type domain-containing protein		GO:0005634 - CC:nucleus; GO:0003677 - MF:D binding; GO:0046872 - MF:metal ion binding
rc24	HORVU.MOREX.r3.5HG0508470.1_loc:5H|521767711-521773606|+_exons:521767711-521768284,521769131-521769290,521769545-521769660,521769741-521769831,521769927-521770022,521770096-521770209,521770319-521770402,521770620-521770775,521770867-521770941,521771056-521771162,521771271-521771463,521771569-521771757,521771907-521771987,521772075-521772209,521772294-521772616,521772754-521772859,521772963-521773…	miR159_h	HORVU.MOREX.r3.5HG0508470.1_loc:5H|521767711-521773606|+_exons:521767711-521768284,521769131-521769290,521769545-521769660,521769741-521769831,521769927-521770022,521770096-521770209,521770319-521770402,521770620-521770775,521770867-521770941,521771056-521771162,521771271-521771463,521771569-521771757,521771907-521771987,521772075-521772209,521772294-521772616,521772754-521772859,521772963-521773…	934	951	942	-34.20	-34.30	1	4.5	2-18,950-934	1-1,951-951[UP5]	(((((((((((((((((.&.)))))))))))))))))	GGAUGAAGCCUGGUCCGG&UCGGACCAGGCUUCAUUC	4	0.00850023203929362	Know	HORVU.MOREX.r3.5HG0508470.1	F2DJZ7	Predicted protein		GO:0005634 - CC:nucleus; GO:0003677 - MF:D binding; GO:0003700 - MF:D-binding transcription factor activity; GO:0008289 - MF:lipid binding
rc24	HORVU.MOREX.r3.6HG0557190.2_loc:6H|52540371-52545019|+_exons:52540371-52541952,52542056-52542192,52542776-52543042,52544390-52545019_segs:1-1582,1583-1719,1720-1986,1987-2616:2051	miR166_a	HORVU.MOREX.r3.6HG0557190.2_loc:6H|52540371-52545019|+_exons:52540371-52541952,52542056-52542192,52542776-52543042,52544390-52545019_segs:1-1582,1583-1719,1720-1986,1987-2616	2043	2060	2051	-32.90	-30.30	0.9209726443769	1	1-13,2060-2048;15-18,2046-2043	14-14,2047-2047[SIL]	((((.(((((((((((((&))))))))))))).))))	GCUCUCUCUCUUCUGUCA&UGACAGAAGAGAGUGAGC	4	0.0499297885272465	Know	HORVU.MOREX.r3.6HG0557190.2	F2CTU3	Predicted protein		GO:0005634 - CC:nucleus; GO:0003677 - MF:D binding; GO:0046872 - MF:metal ion binding
rc24	HORVU.MOREX.r3.6HG0574590.1_loc:6H|159777704-159783402|-_exons:159777704-159779885,159779953-159780324,159783031-159783402_segs:1-372,373-744,745-2926:2875	miR5048_h	HORVU.MOREX.r3.6HG0574590.1_loc:6H|159777704-159783402|-_exons:159777704-159779885,159779953-159780324,159783031-159783402_segs:1-372,373-744,745-2926	2864	2884	2875	-32.10	-33.60	1	0	1-21,2884-2864	NA	(((((((((((((((((((((&)))))))))))))))))))))	UCCCUCUGUACCUAAAUAAUU&AAUUAUUUAGGUACAGAGGGA	4	0.0417847364434227	Know	HORVU.MOREX.r3.6HG0574590.1	A0A8I6YRZ6	SWIM-type domain-containing protein		GO:0008270 - MF:zinc ion binding
rc24	HORVU.MOREX.r3.7HG0636000.1_loc:7H|3811382-3814398|+_exons:3811382-3811592,3811691-3811913,3811992-3812142,3812248-3812502,3812588-3812846,3813573-3813804,3813885-3814398_segs:1-211,212-434,435-585,586-840,841-1099,1100-1331,1332-1845:1211	miR156_f	HORVU.MOREX.r3.7HG0636000.1_loc:7H|3811382-3814398|+_exons:3811382-3811592,3811691-3811913,3811992-3812142,3812248-3812502,3812588-3812846,3813573-3813804,3813885-3814398_segs:1-211,212-434,435-585,586-840,841-1099,1100-1331,1332-1845	1203	1220	1211	-28.10	-26.40	0.93950177935943	1	1-18,1220-1203	NA	((((((((((((((((((&))))))))))))))))))	GGACUUAAAACCUGCAAA&UUUGCAGGUUUUAGGUCU	4	0.0169282101338655	Know	HORVU.MOREX.r3.7HG0636000.1	A0A8I6Y045	Protein kinase domain-containing protein		GO:0005524 - MF:ATP binding; GO:0004672 - MF:protein kinase activity
rc24	HORVU.MOREX.r3.1HG0005410.1_loc:1H|10825469-10828617|-_exons:10825469-10826374,10828204-10828617_segs:1-414,415-1320:1168	miR-171H	HORVU.MOREX.r3.1HG0005410.1_loc:1H|10825469-10828617|-_exons:10825469-10826374,10828204-10828617_segs:1-414,415-1320	1156	1176	1168	-41.10	-30.90	0.751824817518248	4.5	2-6,1175-1171;8-18,1170-1160;19-21,1158-1156	1-1,1176-1176[UP5];7-7,x-x[BULq];x-x,1159-1159[BULt]	(((.(((((((((((-(((((.&.))))).)))))))))))-)))	CUCAUGUUUCCGUCU-CCUCCU&UGGAGGUAGACGGAAACG-GAG	3	0.0460813556699664	New	HORVU.MOREX.r3.1HG0005410.1	A0A8I6WZ25	F-box domain-containing protein
rc24	HORVU.MOREX.r3.1HG0010800.1_loc:1H|25580810-25582447|+_exons:25580810-25581363,25581443-25582447_segs:1-554,555-1559:554	miR-74H	HORVU.MOREX.r3.1HG0010800.1_loc:1H|25580810-25582447|+_exons:25580810-25581363,25581443-25582447_segs:1-554,555-1559	546	564	554	-32.70	-25.30	0.773700305810398	4.5	4-8,561-557;9-18,555-546	1-3,564-562[UP5];x-x,556-556[BULt]	((((((((((.(((((...&...)))))-))))))))))	UCGGAUCCGUGGCGACGAC&CAUGUCGC-ACGGAUUCGA	0	0.0284599507694725	New	HORVU.MOREX.r3.1HG0010800.1	A0A8I6WDF2	Membrane protein YjcL		GO:0016020 - CC:membrane	22
rc24	HORVU.MOREX.r3.1HG0043710.1_loc:1H|284607331-284615994|+_exons:284607331-284607642,284608119-284608442,284608681-284608840,284608940-284609022,284609114-284609204,284609300-284609395,284610192-284610305,284610413-284610496,284610592-284610747,284610836-284610910,284611732-284611838,284611926-284612106,284612435-284612623,284613454-284613528,284613704-284613838,284614151-284614470,284614661-284614…	miR-153H	HORVU.MOREX.r3.1HG0043710.1_loc:1H|284607331-284615994|+_exons:284607331-284607642,284608119-284608442,284608681-284608840,284608940-284609022,284609114-284609204,284609300-284609395,284610192-284610305,284610413-284610496,284610592-284610747,284610836-284610910,284611732-284611838,284611926-284612106,284612435-284612623,284613454-284613528,284613704-284613838,284614151-284614470,284614661-284614…	961	980	971	-42.40	-36.90	0.870283018867924	3	2-15,979-966;17-20,965-962	1-1,980-980[UP5];16-16,x-x[BULq];21-21,961-961[UP3]	.((((-((((((((((((((.&.)))))))))))))).)))).	UGGGA-UGAAGCCUGGUCCGG&UCGGACCAGGCUUCAAUCCCU	2	0.00494861863417861	New	HORVU.MOREX.r3.1HG0043710.1	M0XNE5	Uncharacterized protein		GO:0005634 - CC:nucleus; GO:0003677 - MF:D binding; GO:0003700 - MF:D-binding transcription factor activity; GO:0008289 - MF:lipid binding
rc24	HORVU.MOREX.r3.1HG0072100.1_loc:1H|457253815-457255262|+_exons:457253815-457254306,457254402-457254720,457254827-457255262_segs:1-492,493-811,812-1247:381	miR-205H	HORVU.MOREX.r3.1HG0072100.1_loc:1H|457253815-457255262|+_exons:457253815-457254306,457254402-457254720,457254827-457255262_segs:1-492,493-811,812-1247	370	390	381	-33.60	-26.30	0.782738095238095	8	1-11,390-380;13-19,377-371	12-12,379-378[AILt];20-20,370-370[UP3]	.(((((((..(((((((((((&)))))))))))-.))))))).	CAGCGGCUACGUCGCGCCCAG&UUGGGCGUGAC-AAGUUGUUU	0	0.00921141097522726	New	HORVU.MOREX.r3.1HG0072100.1	F2DGT7	Predicted protein		GO:0046872 - MF:metal ion binding; GO:0016491 - MF:oxidoreductase activity
rc24	HORVU.MOREX.r3.1HG0092520.1_loc:1H|509152869-509159943|+_exons:509152869-509152989,509153778-509154183,509154284-509154461,509154966-509155105,509155181-509156411,509156491-509156591,509156763-509156907,509157294-509157362,509157450-509157495,509157582-509157952,509158089-509158168,509158287-509158422,509158585-509158744,509158895-509158977,509159405-509159943_segs:1-121,122-527,528-705,706-845,8…	miR-229H	HORVU.MOREX.r3.1HG0092520.1_loc:1H|509152869-509159943|+_exons:509152869-509152989,509153778-509154183,509154284-509154461,509154966-509155105,509155181-509156411,509156491-509156591,509156763-509156907,509157294-509157362,509157450-509157495,509157582-509157952,509158089-509158168,509158287-509158422,509158585-509158744,509158895-509158977,509159405-509159943_segs:1-121,122-527,528-705,706-845,8…	3253	3274	3265	-32.20	-25.00	0.77639751552795	8	4-9,3271-3266;11-21,3264-3254	1-3,3274-3272[UP5];10-10,3265-3265[SIL];22-22,3253-3253[UP3]	.(((((((((((.((((((...&...)))))).))))))))))).	UACUUCUUUCUUCAGUCCCCGG&UUUGGGACUAAAGAAAGAAGUU	4	0.0169282101338655	New	HORVU.MOREX.r3.1HG0092520.1	A0A8I7B4A5	PX domain-containing protein		GO:0005768 - CC:endosome; GO:0016020 - CC:membrane; GO:0035091 - MF:phosphatidylinositol binding
rc24	HORVU.MOREX.r3.1HG0093450.1_loc:1H|511626130-511628905|-_exons:511626130-511626784,511627324-511627735,511627827-511627864,511627976-511628028,511628149-511628540,511628782-511628905_segs:1-124,125-516,517-569,570-607,608-1019,1020-1674:1312	miR-223H	HORVU.MOREX.r3.1HG0093450.1_loc:1H|511626130-511628905|-_exons:511626130-511626784,511627324-511627735,511627827-511627864,511627976-511628028,511628149-511628540,511628782-511628905_segs:1-124,125-516,517-569,570-607,608-1019,1020-1674	1302	1321	1312	-27.70	-27.90	1	4.5	1-20,1321-1302	NA	((((((((((((((((((((&))))))))))))))))))))	GGGUCUACAUACGGAGCAAA&UUUGCUUCGUAUGUAGAUUU	4	0.0252845484590113	New	HORVU.MOREX.r3.1HG0093450.1	A0A8I6WNN2	Nuclease associated modular domain-containing protein		GO:0003677 - MF:D binding
rc24	HORVU.MOREX.r3.2HG0110940.1_loc:2H|34154576-34158544|-_exons:34154576-34158544_segs:1-3969:2413	miR-121H	HORVU.MOREX.r3.2HG0110940.1_loc:2H|34154576-34158544|-_exons:34154576-34158544_segs:1-3969	2406	2422	2413	-31.60	-27.30	0.863924050632911	4	1-13,2422-2410;15-17,2409-2407	14-14,x-x[BULq];18-18,2406-2406[UP3]	.(((-(((((((((((((&))))))))))))).))).	CGUC-GUCGUCGCCGUCC&GGACGGUGACGAUUGAUA	3	0.0200156403571556	New	HORVU.MOREX.r3.2HG0110940.1	A0A8I6WR76	VQ domain-containing protein
rc24	HORVU.MOREX.r3.2HG0118190.1_loc:2H|61610898-61617189|-_exons:61610898-61610902,61616133-61617189_segs:1-1057,1058-1062:254	miR-78H	HORVU.MOREX.r3.2HG0118190.1_loc:2H|61610898-61617189|-_exons:61610898-61610902,61616133-61617189_segs:1-1057,1058-1062	245	262	254	-43.00	-32.10	0.746511627906977	4.5	1-4,262-259;7-17,257-247	5-6,258-258[AILq];18-19,246-245[UP3]	..(((((((((((.-((((&))))..)))))))))))..	UCGCCCGCCGCCUC-UGGG&CCCAACGGGCGGUGGGCUA	1	0.0327779937179442	New	HORVU.MOREX.r3.2HG0118190.1	A0A8I6WH80	FAD dependent oxidoreductase domain-containing protein		GO:0050660 - MF:flavin adenine dinucleotide binding; GO:0016491 - MF:oxidoreductase activity
rc24	HORVU.MOREX.r3.2HG0149120.1_loc:2H|308875539-308907839|+_exons:308875539-308875769,308876962-308877055,308880039-308880124,308896808-308896857,308896942-308897011,308897092-308897173,308897262-308897668,308898142-308898669,308907291-308907839_segs:1-231,232-325,326-411,412-461,462-531,532-613,614-1020,1021-1548,1549-2097:1776	miR-25H	HORVU.MOREX.r3.2HG0149120.1_loc:2H|308875539-308907839|+_exons:308875539-308875769,308876962-308877055,308880039-308880124,308896808-308896857,308896942-308897011,308897092-308897173,308897262-308897668,308898142-308898669,308907291-308907839_segs:1-231,232-325,326-411,412-461,462-531,532-613,614-1020,1021-1548,1549-2097	1760	1785	1776	-36.50	-27.00	0.73972602739726	4.5	2-13,1784-1773;14-18,1764-1760	1-1,1785-1785[UP5];x-x,1772-1765[BULt]	(((((........((((((((((((.&.))))))))))))--------)))))	UGGGUGCCCUCCAUGAGUAGGUCGGC&ACCGACCUACUCG--------ACCCA	1	0.0123066978721524	New	HORVU.MOREX.r3.2HG0149120.1	A0A8I6WK48	Uncharacterized protein		GO:0005634 - CC:nucleus; GO:0048573 - BP:photoperiodism, flowering; GO:0006396 - BP:R processing
rc24	HORVU.MOREX.r3.2HG0188500.1_loc:2H|592231611-592233902|+_exons:592231611-592232571,592232698-592232933,592233088-592233902_segs:1-961,962-1197,1198-2012:1820	miR-191H	HORVU.MOREX.r3.2HG0188500.1_loc:2H|592231611-592233902|+_exons:592231611-592232571,592232698-592232933,592233088-592233902_segs:1-961,962-1197,1198-2012	1809	1829	1820	-32.50	-28.70	0.883076923076923	4.5	2-11,1828-1819;12-20,1817-1809	1-1,1829-1829[UP5];x-x,1818-1818[BULt]	(((((((((.((((((((((.&.))))))))))-)))))))))	AGUUCAGGACAAGCUGUGGAU&UUCCACAGCUU-UCUUGAACU	2	0.0244994137701081	New	HORVU.MOREX.r3.2HG0188500.1	A0A8I7B7U8	DUF6598 domain-containing protein			15
rc24	HORVU.MOREX.r3.2HG0193490.1_loc:2H|607227256-607231009|+_exons:607227256-607227528,607227654-607227898,607228855-607229206,607230212-607231009_segs:1-273,274-518,519-870,871-1668:672	miR-191H	HORVU.MOREX.r3.2HG0193490.1_loc:2H|607227256-607231009|+_exons:607227256-607227528,607227654-607227898,607228855-607229206,607230212-607231009_segs:1-273,274-518,519-870,871-1668	662	682	672	-32.50	-29.20	0.898461538461538	3	1-8,682-675;9-19,673-663	x-x,674-674[BULt];20-20,662-662[UP3]	.(((((((((((.((((((((&))))))))-))))))))))).	CGUUCAAGAAAGCCUGUGGAA&UUCCACAG-CUUUCUUGAACU	4	0.0417847364434227	New	HORVU.MOREX.r3.2HG0193490.1	A0A8I7B3T2	Growth-regulating factor	Transcription activator.	GO:0005634 - CC:nucleus; GO:0005524 - MF:ATP binding; GO:0032502 - BP:developmental process; GO:0006351 - BP:D-templated transcription; GO:0006355 - BP:regulation of D-templated transcription	14
rc24	HORVU.MOREX.r3.3HG0227360.1_loc:3H|16616639-16681826|-_exons:16616639-16617143,16681652-16681826_segs:1-175,176-680:405	miR-13H	HORVU.MOREX.r3.3HG0227360.1_loc:3H|16616639-16681826|-_exons:16616639-16617143,16681652-16681826_segs:1-175,176-680	396	414	405	-25.90	-21.80	0.841698841698842	5	2-14,413-401;15-18,399-396	1-1,414-414[UP5];x-x,400-400[BULt]	((((.(((((((((((((.&.)))))))))))))-))))	UCAGCGCUUCCGUCGACUG&AAGUUGAUGGAAGU-UUGA	3	0.0279092685745705	New	HORVU.MOREX.r3.3HG0227360.1	F2DCX3	Non-specific lipid-transfer protein	Plant non-specific lipid-transfer proteins transfer phospholipids as well as galactolipids across membranes. May play a role in wax or cutin deposition in the cell walls of expanding epidermal cells and certain secretory tissues.	GO:0008289 - MF:lipid binding; GO:0006869 - BP:lipid transport
rc24	HORVU.MOREX.r3.3HG0235130.1_loc:3H|38069212-38076353|-_exons:38069212-38069531,38070556-38070636,38071020-38071104,38071483-38071611,38072260-38072306,38073280-38073363,38073686-38073776,38074159-38074315,38074569-38074650,38075053-38075131,38075742-38075821,38076171-38076353_segs:1-183,184-263,264-342,343-424,425-581,582-672,673-756,757-803,804-932,933-1017,1018-1098,1099-1418:228	miR-142H	HORVU.MOREX.r3.3HG0235130.1_loc:3H|38069212-38076353|-_exons:38069212-38069531,38070556-38070636,38071020-38071104,38071483-38071611,38072260-38072306,38073280-38073363,38073686-38073776,38074159-38074315,38074569-38074650,38075053-38075131,38075742-38075821,38076171-38076353_segs:1-183,184-263,264-342,343-424,425-581,582-672,673-756,757-803,804-932,933-1017,1018-1098,1099-1418	214	237	228	-35.60	-25.30	0.710674157303371	11	4-16,234-222;19-23,219-215	1-3,237-235[UP5];17-18,221-220[SIL];24-24,214-214[UP3]	.(((((..(((((((((((((...&...)))))))))))))..))))).	GGGGGAAGUUACUACGAGGCCCAA&UAUGGUCUUGUAGUAAAAUCUCUA	0	0.0103110628923209	New	HORVU.MOREX.r3.3HG0235130.1	A0A8I6XV49	Golgi to ER traffic protein 4		GO:0005829 - CC:cytosol; GO:0045048 - BP:protein insertion into ER membrane; GO:0048767 - BP:root hair elongation
rc24	HORVU.MOREX.r3.3HG0240190.1_loc:3H|70650781-70656697|-_exons:70650781-70651325,70651438-70651677,70651778-70651841,70651962-70652267,70652338-70652552,70652646-70652940,70653024-70653188,70653288-70653884,70653985-70654071,70654165-70654485,70654578-70656559,70656688-70656697_segs:1-10,11-1992,1993-2313,2314-2400,2401-2997,2998-3162,3163-3457,3458-3672,3673-3978,3979-4042,4043-4282,4283-4827:1608	miR-12H	HORVU.MOREX.r3.3HG0240190.1_loc:3H|70650781-70656697|-_exons:70650781-70651325,70651438-70651677,70651778-70651841,70651962-70652267,70652338-70652552,70652646-70652940,70653024-70653188,70653288-70653884,70653985-70654071,70654165-70654485,70654578-70656559,70656688-70656697_segs:1-10,11-1992,1993-2313,2314-2400,2401-2997,2998-3162,3163-3457,3458-3672,3673-3978,3979-4042,4043-4282,4283-4827	1600	1618	1608	-33.00	-28.10	0.851515151515152	4.5	3-8,1616-1611;9-18,1609-1600	1-2,1618-1617[UP5];x-x,1610-1610[BULt]	((((((((((.((((((..&..))))))-))))))))))	GCCGCGGUCCAGAGCGCGC&AAGUGUUC-GGAUCGCGGU	0	0.0154266562997067	New	HORVU.MOREX.r3.3HG0240190.1	A0A8I6X5A3	Uncharacterized protein		GO:0016020 - CC:membrane; GO:0140359 - MF:ABC-type transporter activity; GO:0005524 - MF:ATP binding; GO:0016887 - MF:ATP hydrolysis activity
rc24	HORVU.MOREX.r3.3HG0285070.1_loc:3H|463381220-463382380|+_exons:463381220-463381414,463381520-463382380_segs:1-195,196-1056:953	miR-232H	HORVU.MOREX.r3.3HG0285070.1_loc:3H|463381220-463382380|+_exons:463381220-463381414,463381520-463382380_segs:1-195,196-1056	942	962	953	-28.60	-29.20	1	4.5	1-21,962-942	NA	(((((((((((((((((((((&)))))))))))))))))))))	AGGGUCUACAUACGGAGCAAA&UUUGUUCCGUAUGUAGAUUUU	2	0.00165226803081364	New	HORVU.MOREX.r3.3HG0285070.1	F2E3C6	Predicted protein
rc24	HORVU.MOREX.r3.3HG0293500.1_loc:3H|509730017-509732298|+_exons:509730017-509732298_segs:1-2282:447	miR-157H	HORVU.MOREX.r3.3HG0293500.1_loc:3H|509730017-509732298|+_exons:509730017-509732298_segs:1-2282	437	457	447	-40.20	-28.80	0.716417910447761	6	2-5,456-453;6-13,451-444;16-21,442-437	1-1,457-457[UP5];x-x,452-452[BULt];14-15,443-443[AILq]	((((((.-((((((((.((((.&.))))-))))))))..))))))	CAGAUCC-GCUGGCGGCCUUCU&UGAAG-CUGCCAGCAUGAUCUG	1	0.0107955853292301	New	HORVU.MOREX.r3.3HG0293500.1	A0A8I7BAG4	non-specific serine/threonine protein kinase (EC 2.7.11.1)		GO:0005886 - CC:plasma membrane; GO:0005524 - MF:ATP binding; GO:0030246 - MF:carbohydrate binding; GO:0004674 - MF:protein serine/threonine kinase activity
rc24	HORVU.MOREX.r3.3HG0296070.1_loc:3H|522322816-522326687|+_exons:522322816-522323079,522323655-522324047,522324965-522325973,522326053-522326687_segs:1-264,265-657,658-1666,1667-2301:1255	miR-226H	HORVU.MOREX.r3.3HG0296070.1_loc:3H|522322816-522326687|+_exons:522322816-522323079,522323655-522324047,522324965-522325973,522326053-522326687_segs:1-264,265-657,658-1666,1667-2301	1244	1264	1255	-37.80	-32.10	0.849206349206349	4.5	2-6,1263-1259;8-20,1257-1245	1-1,1264-1264[UP5];7-7,1258-1258[SIL];21-21,1244-1244[UP3]	.(((((((((((((.(((((.&.))))).))))))))))))).	UGGAGCUCCCUUCACUCCAAG&UUUGGAUUGAAGGGAGCUCUG	4	0.0252845484590113	New	HORVU.MOREX.r3.3HG0296070.1	A0A287LUP4	Transcription factor	Transcriptional activator of alpha-amylase expression.	GO:0005634 - CC:nucleus; GO:0003677 - MF:D binding; GO:0048653 - BP:anther development; GO:0030154 - BP:cell differentiation; GO:0009555 - BP:pollen development; GO:0006355 - BP:regulation of D-templated transcription
rc24	HORVU.MOREX.r3.3HG0310780.1_loc:3H|575376531-575380473|+_exons:575376531-575377343,575378603-575378733,575379531-575380473_segs:1-813,814-944,945-1887:1282	miR-160H	HORVU.MOREX.r3.3HG0310780.1_loc:3H|575376531-575380473|+_exons:575376531-575377343,575378603-575378733,575379531-575380473_segs:1-813,814-944,945-1887	1272	1291	1282	-37.20	-34.60	0.93010752688172	1	1-13,1291-1279;15-20,1277-1272	14-14,1278-1278[SIL]	((((((.(((((((((((((&))))))))))))).))))))	GUGCUCUCUCUCUUCUGUCA&UGACAGAAGAGAGUGAGCAC	3	0.00269219179998426	New	HORVU.MOREX.r3.3HG0310780.1	F2CWS4	Predicted protein		GO:0005634 - CC:nucleus; GO:0003677 - MF:D binding; GO:0046872 - MF:metal ion binding
rc24	HORVU.MOREX.r3.3HG0311410.1_loc:3H|577571920-577575546|-_exons:577571920-577573623,577575252-577575546_segs:1-295,296-1999:1299	miR-203H	HORVU.MOREX.r3.3HG0311410.1_loc:3H|577571920-577575546|-_exons:577571920-577573623,577575252-577575546_segs:1-295,296-1999	1289	1308	1299	-39.20	-40.90	1	0	1-20,1308-1289	NA	((((((((((((((((((((&))))))))))))))))))))	GGAGGUGGACAGAAUGCCAA&UUGGCAUUCUGUCCACCUCC	2	0.00165226803081364	New	HORVU.MOREX.r3.3HG0311410.1	F2DJZ9	Predicted protein		GO:0010305 - BP:leaf vascular tissue pattern formation; GO:0010928 - BP:regulation of auxin mediated signaling pathway; GO:0060776 - BP:simple leaf morphogenesis
rc24	HORVU.MOREX.r3.3HG0318560.1_loc:3H|592818991-592820493|+_exons:592818991-592819416,592819498-592820493_segs:1-426,427-1422:1206	miR-223H	HORVU.MOREX.r3.3HG0318560.1_loc:3H|592818991-592820493|+_exons:592818991-592819416,592819498-592820493_segs:1-426,427-1422	1196	1215	1206	-27.70	-29.00	1	2	1-20,1215-1196	NA	((((((((((((((((((((&))))))))))))))))))))	GAGUCUACAUACGGAGCAAA&UUUGCUUCGUAUGUAGAUUU	4	0.0169282101338655	New	HORVU.MOREX.r3.3HG0318560.1	A0A8I6X8R9	Uncharacterized protein		GO:0005576 - CC:extracellular region; GO:0019953 - BP:sexual reproduction
rc24	HORVU.MOREX.r3.4HG0339430.2_loc:4H|26194138-26198115|+_exons:26194138-26194513,26195553-26195765,26195966-26196320,26196884-26198115_segs:1-376,377-589,590-944,945-2176:752	miR-191H	HORVU.MOREX.r3.4HG0339430.2_loc:4H|26194138-26198115|+_exons:26194138-26194513,26195553-26195765,26195966-26196320,26196884-26198115_segs:1-376,377-589,590-944,945-2176	742	762	752	-32.50	-29.20	0.898461538461538	3	1-7,762-756;8-19,754-743	x-x,755-755[BULt];20-20,742-742[UP3]	.((((((((((((.(((((((&)))))))-)))))))))))).	CGUUCAAGAAAGCAUGUGGAA&UUCCACA-GCUUUCUUGAACU	2	0.0147725106092388	New	HORVU.MOREX.r3.4HG0339430.2	A0A287N5R0	Growth-regulating factor	Transcription activator.	GO:0005634 - CC:nucleus; GO:0005524 - MF:ATP binding; GO:0032502 - BP:developmental process; GO:0006351 - BP:D-templated transcription; GO:0006355 - BP:regulation of D-templated transcription	13
rc24	HORVU.MOREX.r3.4HG0349510.1_loc:4H|92938898-92943892|+_exons:92938898-92938965,92939410-92939495,92940477-92940631,92940713-92940777,92940926-92941112,92941417-92941680,92941771-92941904,92942051-92942240,92942323-92942382,92942469-92942720,92942803-92943061,92943129-92943334,92943464-92943514,92943602-92943892_segs:1-68,69-154,155-309,310-374,375-561,562-825,826-959,960-1149,1150-1209,1210-1461,…	miR-226H	HORVU.MOREX.r3.4HG0349510.1_loc:4H|92938898-92943892|+_exons:92938898-92938965,92939410-92939495,92940477-92940631,92940713-92940777,92940926-92941112,92941417-92941680,92941771-92941904,92942051-92942240,92942323-92942382,92942469-92942720,92942803-92943061,92943129-92943334,92943464-92943514,92943602-92943892_segs:1-68,69-154,155-309,310-374,375-561,562-825,826-959,960-1149,1150-1209,1210-1461,…	761	781	772	-37.80	-29.00	0.767195767195767	4.5	4-19,778-763	1-3,781-779[UP5];20-21,762-761[UP3]	..((((((((((((((((...&...))))))))))))))))..	AUGGGCUCCCUUUAAUCCCAA&UUUGGAUUGAAGGGAGCUCUG	3	0.0331363323533466	New	HORVU.MOREX.r3.4HG0349510.1	A0A8I6XY31	DUF676 domain-containing protein
rc24	HORVU.MOREX.r3.4HG0350940.1_loc:4H|102773474-102774271|+_exons:102773474-102773759,102773853-102774271_segs:1-286,287-705:93	miR-166H	HORVU.MOREX.r3.4HG0350940.1_loc:4H|102773474-102774271|+_exons:102773474-102773759,102773853-102774271_segs:1-286,287-705	82	102	93	-43.50	-36.80	0.845977011494253	4.5	2-17,101-86;19-20,83-82	1-1,102-102[UP5];18-18,85-84[AILt]	((..((((((((((((((((.&.))))))))))))))))-.))	GCUGGGGGAAGAGGCAGUGCU&UGCACUGCCUCUUCCCU-GGC	2	0.0341302856629507	New	HORVU.MOREX.r3.4HG0350940.1	F2E1P8	Predicted protein		GO:0005886 - CC:plasma membrane - IBA:GO_Central.; GO:0009055 - MF:electron transfer activity
rc24	HORVU.MOREX.r3.4HG0415480.1_loc:4H|602118540-602120841|-_exons:602118540-602120841_segs:1-2302:1038	miR-165H	HORVU.MOREX.r3.4HG0415480.1_loc:4H|602118540-602120841|-_exons:602118540-602120841_segs:1-2302	1027	1047	1038	-37.50	-39.10	1	0	1-21,1047-1027	NA	(((((((((((((((((((((&)))))))))))))))))))))	GAUAUUGGCACGGCUCAAUCA&UGAUUGAGCCGUGCCAAUAUC	2	0.00165226803081364	New	HORVU.MOREX.r3.4HG0415480.1	A0A8I7BDE8	Scarecrow-like protein 6
rc24	HORVU.MOREX.r3.5HG0429100.1_loc:5H|23807678-23813853|+_exons:23807678-23808300,23809476-23809644,23809786-23809892,23809978-23810068,23810164-23810259,23810342-23810455,23810558-23810641,23810891-23811046,23811137-23811211,23811352-23811458,23811545-23811737,23811872-23812060,23812151-23812231,23812319-23812453,23812556-23812878,23812992-23813097,23813211-23813360,23813445-23813853_segs:1-623,624…	miR-154H	HORVU.MOREX.r3.5HG0429100.1_loc:5H|23807678-23813853|+_exons:23807678-23808300,23809476-23809644,23809786-23809892,23809978-23810068,23810164-23810259,23810342-23810455,23810558-23810641,23810891-23811046,23811137-23811211,23811352-23811458,23811545-23811737,23811872-23812060,23812151-23812231,23812319-23812453,23812556-23812878,23812992-23813097,23813211-23813360,23813445-23813853_segs:1-623,624…	980	1000	991	-44.10	-41.20	0.934240362811791	2	2-20,999-981	1-1,1000-1000[UP5];21-21,980-980[UP3]	.(((((((((((((((((((.&.))))))))))))))))))).	UGGGAAUGAAGCCUGGUCCGG&UCGGACCAGGCUUCAUUCCCC	3	0.00134700310867952	New	HORVU.MOREX.r3.5HG0429100.1	A0A8I6YN21	Uncharacterized protein		GO:0005634 - CC:nucleus; GO:0003677 - MF:D binding; GO:0003700 - MF:D-binding transcription factor activity; GO:0008289 - MF:lipid binding
rc24	HORVU.MOREX.r3.5HG0460290.1_loc:5H|290102933-290104093|-_exons:290102933-290103881,290104021-290104093_segs:1-73,74-1022:998	miR-232H	HORVU.MOREX.r3.5HG0460290.1_loc:5H|290102933-290104093|-_exons:290102933-290103881,290104021-290104093_segs:1-73,74-1022	987	1007	998	-28.60	-29.30	1	3	1-21,1007-987	NA	(((((((((((((((((((((&)))))))))))))))))))))	AGGAUCUACGUACGGAGCAAA&UUUGUUCCGUAUGUAGAUUUU	4	0.0169282101338655	New	HORVU.MOREX.r3.5HG0460290.1	A0A8I6XAU6	FAF domain-containing protein
rc24	HORVU.MOREX.r3.5HG0488040.1_loc:5H|468298981-468299985|+_exons:468298981-468299285,468299428-468299985_segs:1-305,306-863:655	miR-166H	HORVU.MOREX.r3.5HG0488040.1_loc:5H|468298981-468299985|+_exons:468298981-468299285,468299428-468299985_segs:1-305,306-863	645	664	655	-43.50	-40.60	0.933333333333333	1	1-12,664-653;14-20,651-645	13-13,652-652[SIL]	(((((((.((((((((((((&)))))))))))).)))))))	GCCAGGGCAGAGGCAGUGCA&UGCACUGCCUCUUCCCUGGC	0	0.000740053894077386	New	HORVU.MOREX.r3.5HG0488040.1	A0A8I6Y9V4	Phytocyanin domain-containing protein		GO:0009055 - MF:electron transfer activity
rc24	HORVU.MOREX.r3.5HG0494180.1_loc:5H|488258577-488259949|+_exons:488258577-488258745,488259279-488259949_segs:1-169,170-840:522	miR-160H	HORVU.MOREX.r3.5HG0494180.1_loc:5H|488258577-488259949|+_exons:488258577-488258745,488259279-488259949_segs:1-169,170-840	512	531	522	-37.20	-34.40	0.924731182795699	1	1-13,531-519;15-20,517-512	14-14,518-518[SIL]	((((((.(((((((((((((&))))))))))))).))))))	GUGCUCUCUCUCUUCUGUCA&UGACAGAAGAGAGUGAGCAC	3	0.0120579138365469	New	HORVU.MOREX.r3.5HG0494180.1	A0A8I6XUC0	SBP-type domain-containing protein		GO:0005634 - CC:nucleus; GO:0003677 - MF:D binding; GO:0046872 - MF:metal ion binding
rc24	HORVU.MOREX.r3.5HG0502070.1_loc:5H|508615349-508618203|-_exons:508615349-508615772,508615904-508616010,508616103-508616193,508616729-508616813,508616907-508616948,508617100-508617206,508617980-508618203_segs:1-224,225-331,332-373,374-458,459-549,550-656,657-1080:1004	miR-227H	HORVU.MOREX.r3.5HG0502070.1_loc:5H|508615349-508618203|-_exons:508615349-508615772,508615904-508616010,508616103-508616193,508616729-508616813,508616907-508616948,508617100-508617206,508617980-508618203_segs:1-224,225-331,332-373,374-458,459-549,550-656,657-1080	994	1013	1004	-30.70	-25.20	0.820846905537459	5	1-9,1013-1005;11-18,1003-996	10-10,1004-1004[SIL];19-20,995-994[UP3]	..((((((((.(((((((((&))))))))).))))))))..	AUUACUCCCUCCGAUCCAAA&UUUGGAUUGAAGGGAGUAUU	2	0.0244994137701081	New	HORVU.MOREX.r3.5HG0502070.1	A0A287S3I9	Protein CWC15 homolog		GO:0005681 - CC:spliceosomal complex; GO:0000398 - BP:mR splicing, via spliceosome	19
rc24	HORVU.MOREX.r3.5HG0508010.1_loc:5H|520538523-520538849|+_exons:520538523-520538849_segs:1-327:149	miR-144H	HORVU.MOREX.r3.5HG0508010.1_loc:5H|520538523-520538849|+_exons:520538523-520538849_segs:1-327	139	158	149	-38.80	-27.50	0.708762886597938	8	2-15,157-144	1-1,158-158[UP5];16-20,143-139[UP3]	.....((((((((((((((.&.)))))))))))))).....	CGUCGCCCGGCGAGGUCUGC&UCAGACUUCGCUGGGACAUC	0	0.0197903998350584	New	HORVU.MOREX.r3.5HG0508010.1	A0A8I6Y1S6	Uncharacterized protein		GO:0016020 - CC:membrane
rc24	HORVU.MOREX.r3.5HG0508470.1_loc:5H|521767711-521773606|+_exons:521767711-521768284,521769131-521769290,521769545-521769660,521769741-521769831,521769927-521770022,521770096-521770209,521770319-521770402,521770620-521770775,521770867-521770941,521771056-521771162,521771271-521771463,521771569-521771757,521771907-521771987,521772075-521772209,521772294-521772616,521772754-521772859,521772963-521773…	miR-154H	HORVU.MOREX.r3.5HG0508470.1_loc:5H|521767711-521773606|+_exons:521767711-521768284,521769131-521769290,521769545-521769660,521769741-521769831,521769927-521770022,521770096-521770209,521770319-521770402,521770620-521770775,521770867-521770941,521771056-521771162,521771271-521771463,521771569-521771757,521771907-521771987,521772075-521772209,521772294-521772616,521772754-521772859,521772963-521773…	929	951	942	-44.10	-37.90	0.859410430839002	4.5	2-19,950-933;20-21,930-929	1-1,951-951[UP5];x-x,932-931[BULt]	((..((((((((((((((((((.&.))))))))))))))))))--))	GGUUGGGAUGAAGCCUGGUCCGG&UCGGACCAGGCUUCAUUCC--CC	4	0.0169282101338655	New	HORVU.MOREX.r3.5HG0508470.1	F2DJZ7	Predicted protein		GO:0005634 - CC:nucleus; GO:0003677 - MF:D binding; GO:0003700 - MF:D-binding transcription factor activity; GO:0008289 - MF:lipid binding
rc24	HORVU.MOREX.r3.6HG0601750.1_loc:6H|419704873-419707427|+_exons:419704873-419707427_segs:1-2555:1243	miR-165H	HORVU.MOREX.r3.6HG0601750.1_loc:6H|419704873-419707427|+_exons:419704873-419707427_segs:1-2555	1232	1252	1243	-37.50	-38.70	1	1	1-21,1252-1232	NA	(((((((((((((((((((((&)))))))))))))))))))))	GAUAUUGGCGCGGCUCAAUCA&UGAUUGAGCCGUGCCAAUAUC	4	0.0169282101338655	New	HORVU.MOREX.r3.6HG0601750.1	A0A8I6Z2G5	Uncharacterized protein
rc24	HORVU.MOREX.r3.6HG0606810.1_loc:6H|459669477-459672465|-_exons:459669477-459669939,459671235-459671616,459672032-459672243,459672350-459672465_segs:1-116,117-328,329-710,711-1173:482	miR-191H	HORVU.MOREX.r3.6HG0606810.1_loc:6H|459669477-459672465|-_exons:459669477-459669939,459671235-459671616,459672032-459672243,459672350-459672465_segs:1-116,117-328,329-710,711-1173	472	492	482	-32.50	-29.20	0.898461538461538	3	1-8,492-485;9-19,483-473	x-x,484-484[BULt];20-20,472-472[UP3]	.(((((((((((.((((((((&))))))))-))))))))))).	CGUUCAAGAAAGCCUGUGGAA&UUCCACAG-CUUUCUUGAACU	4	0.0335698559693947	New	HORVU.MOREX.r3.6HG0606810.1	A0A287UJ13	Growth-regulating factor	Transcription activator.	GO:0005634 - CC:nucleus; GO:0005524 - MF:ATP binding; GO:0032502 - BP:developmental process; GO:0006351 - BP:D-templated transcription; GO:0006355 - BP:regulation of D-templated transcription	16
rc24	HORVU.MOREX.r3.6HG0616100.1_loc:6H|510723961-510726909|+_exons:510723961-510724133,510724225-510724345,510724463-510724540,510724637-510724702,510724802-510724928,510725025-510725092,510725183-510725255,510725357-510725418,510725553-510725967,510726788-510726909_segs:1-173,174-294,295-372,373-438,439-565,566-633,634-706,707-768,769-1183,1184-1305:36	miR-99H	HORVU.MOREX.r3.6HG0616100.1_loc:6H|510723961-510726909|+_exons:510723961-510724133,510724225-510724345,510724463-510724540,510724637-510724702,510724802-510724928,510725025-510725092,510725183-510725255,510725357-510725418,510725553-510725967,510726788-510726909_segs:1-173,174-294,295-372,373-438,439-565,566-633,634-706,707-768,769-1183,1184-1305	28	45	36	-36.50	-31.30	0.857534246575342	6	1-7,45-39;10-17,36-29	8-9,38-37[SIL];18-18,28-28[UP3]	.((((((((..(((((((&)))))))..)))))))).	GCGGCCGUGGAGACGACG&CGUCGUCGACAUGGCCGA	0	0.0338394385642372	New	HORVU.MOREX.r3.6HG0616100.1	A0A8I6Z3L7	E2F/DP family winged-helix DNA-binding domain-containing protein		GO:0005634 - CC:nucleus; GO:0005667 - CC:transcription regulator complex; GO:0000978 - MF:R polymerase II cis-regulatory region sequence-specific D binding; GO:0006357 - BP:regulation of transcription by R polymerase II
rc24	HORVU.MOREX.r3.6HG0632990.1_loc:6H|559263798-559268874|-_exons:559263798-559264254,559264381-559264813,559264966-559265064,559265162-559265271,559266015-559266277,559266860-559266878,559267181-559267422,559267973-559268874_segs:1-902,903-1144,1145-1163,1164-1426,1427-1536,1537-1635,1636-2068,2069-2525:12	miR-34H	HORVU.MOREX.r3.6HG0632990.1_loc:6H|559263798-559268874|-_exons:559263798-559264254,559264381-559264813,559264966-559265064,559265162-559265271,559266015-559266277,559266860-559266878,559267181-559267422,559267973-559268874_segs:1-902,903-1144,1145-1163,1164-1426,1427-1536,1537-1635,1636-2068,2069-2525	2	21	12	-40.30	-33.60	0.833746898263027	4.5	1-13,21-9;15-15,7-7;16-19,5-2	14-14,8-8[SIL];x-x,6-6[BULt]	((((.(.(((((((((((((&))))))))))))).)-))))	GGAGACGCACGUCAGCCUCU&AGAGGCUGACGUGGG-CUCU	3	0.0422161533313588	New	HORVU.MOREX.r3.6HG0632990.1	F2CXS1	Predicted protein		GO:0016020 - CC:membrane; GO:0008289 - MF:lipid binding; GO:0006869 - BP:lipid transport
rc24	HORVU.MOREX.r3.7HG0635740.1_loc:7H|3284432-3286556|-_exons:3284432-3286556_segs:1-2125:709	miR-165H	HORVU.MOREX.r3.7HG0635740.1_loc:7H|3284432-3286556|-_exons:3284432-3286556_segs:1-2125	698	718	709	-37.50	-38.70	1	1	1-21,718-698	NA	(((((((((((((((((((((&)))))))))))))))))))))	GAUAUUGGCGCGGCUCAAUCA&UGAUUGAGCCGUGCCAAUAUC	0	0.00110987543586472	New	HORVU.MOREX.r3.7HG0635740.1	A0A8I6Y034	Scarecrow-like protein 6
rc24	HORVU.MOREX.r3.7HG0736160.1_loc:7H|594998513-595005896|-_exons:594998513-594998947,594999156-594999223,594999323-594999457,594999552-594999648,594999831-594999962,595000997-595001080,595001330-595001391,595001473-595001604,595002157-595002218,595002294-595002339,595002794-595002854,595002965-595003050,595003143-595003190,595003342-595003455,595003569-595003634,595003714-595003794,595003873-595003…	miR-73H	HORVU.MOREX.r3.7HG0736160.1_loc:7H|594998513-595005896|-_exons:594998513-594998947,594999156-594999223,594999323-594999457,594999552-594999648,594999831-594999962,595000997-595001080,595001330-595001391,595001473-595001604,595002157-595002218,595002294-595002339,595002794-595002854,595002965-595003050,595003143-595003190,595003342-595003455,595003569-595003634,595003714-595003794,595003873-595003…	159	180	171	-47.20	-32.60	0.690677966101695	8	3-13,178-168;16-18,166-164;20-24,163-159	1-2,180-179[UP5];14-15,167-167[AILq];19-19,x-x[BULq]	(((((-(((.-(((((((((((..&..)))))))))))..))).)))))	CCUCC-UCAU-GGCCGCCUCCACC&CAUGGAGGUGGUCUUUGAUGGAGG	1	0.0435122164614439	New	HORVU.MOREX.r3.7HG0736160.1	A0A8I6YGL8	SF4 helicase domain-containing protein		GO:0043139 - MF:5-3 D helicase activity; GO:0005524 - MF:ATP binding; GO:0003697 - MF:single-stranded D binding; GO:0006260 - BP:D replication
hv24	HORVU.MOREX.r3.1HG0028230.1_loc:1H|130123336-130125128|-_exons:130123336-130123716,130124191-130125128_segs:1-938,939-1319:559	miR5051_c	HORVU.MOREX.r3.1HG0028230.1_loc:1H|130123336-130125128|-_exons:130123336-130123716,130124191-130125128_segs:1-938,939-1319	547	568	559	-44.10	-35.90	0.8140589569161	4.5	3-16,566-553;17-21,551-547	1-2,568-567[UP5];x-x,552-552[BULt]	(((((.((((((((((((((..&..))))))))))))))-)))))	GGGGAUGUGAAGUCUGGUCCAG&UCGGACCAGGCUUCAU-UCCCC	4	0.0361040492775471	Know	HORVU.MOREX.r3.1HG0028230.1	A0A8I6WG20	FLZ-type domain-containing protein
hv24	HORVU.MOREX.r3.1HG0073060.1_loc:1H|460561384-460569120|+_exons:460561384-460561444,460562005-460562383,460562476-460562841,460563390-460563590,460563668-460563865,460564162-460564260,460564791-460564894,460565738-460565903,460566089-460566556,460566697-460566837,460567069-460567128,460567488-460567618,460567697-460567830,460567921-460568126,460568419-460569120_segs:1-61,62-440,441-806,807-1007,10…	miR156_d	HORVU.MOREX.r3.1HG0073060.1_loc:1H|460561384-460569120|+_exons:460561384-460561444,460562005-460562383,460562476-460562841,460563390-460563590,460563668-460563865,460564162-460564260,460564791-460564894,460565738-460565903,460566089-460566556,460566697-460566837,460567069-460567128,460567488-460567618,460567697-460567830,460567921-460568126,460568419-460569120_segs:1-61,62-440,441-806,807-1007,10…	2905	2922	2913	-28.30	-28.50	1	1	2-18,2921-2905	1-1,2922-2922[UP5]	(((((((((((((((((.&.)))))))))))))))))	CCCUCUGUACCUAAAUAC&UUAUUUAGGUACAGAGGG	3	0.00879655965471904	Know	HORVU.MOREX.r3.1HG0073060.1	A0A8I6X829	PCI domain-containing protein
hv24	HORVU.MOREX.r3.1HG0073060.2_loc:1H|460561384-460569120|+_exons:460561384-460561444,460562005-460562841,460563390-460563590,460563668-460563865,460564162-460564260,460564791-460564894,460565738-460565903,460566089-460566556,460566697-460566837,460567069-460567128,460567488-460567618,460567697-460567830,460567921-460568126,460568419-460569120_segs:1-61,62-898,899-1099,1100-1297,1298-1396,1397-1500,…	miR5048_h	HORVU.MOREX.r3.1HG0073060.2_loc:1H|460561384-460569120|+_exons:460561384-460561444,460562005-460562841,460563390-460563590,460563668-460563865,460564162-460564260,460564791-460564894,460565738-460565903,460566089-460566556,460566697-460566837,460567069-460567128,460567488-460567618,460567697-460567830,460567921-460568126,460568419-460569120_segs:1-61,62-898,899-1099,1100-1297,1298-1396,1397-1500,…	2996	3016	3007	-32.10	-30.60	0.953271028037383	5	4-21,3013-2996	1-3,3016-3014[UP5]	((((((((((((((((((...&...))))))))))))))))))	UCCCUCUGUACCUAAAUACUU&AAUUAUUUAGGUACAGAGGGA	4	0.049304443028668	Know	HORVU.MOREX.r3.1HG0073060.2	A0A8I6WLB2	PCI domain-containing protein
hv24	HORVU.MOREX.r3.2HG0160570.1_loc:2H|418124168-418127062|+_exons:418124168-418125105,418125632-418127062_segs:1-938,939-2369:2095	miR6201_b	HORVU.MOREX.r3.2HG0160570.1_loc:2H|418124168-418127062|+_exons:418124168-418125105,418125632-418127062_segs:1-938,939-2369	2083	2104	2095	-32.70	-22.90	0.700305810397553	4.5	3-15,2102-2090;17-22,2088-2083	1-2,2104-2103[UP5];16-16,2089-2089[SIL]	((((((.(((((((((((((..&..))))))))))))).))))))	UUGGAUGUGAAAUCUGCAAGGG&UAUUUGCAGGUUUUAGGUCUAA	1	0.0365481898582165	Know	HORVU.MOREX.r3.2HG0160570.1	A0A8I6X9A3	Pentacotripeptide-repeat region of PRORP domain-containing protein		GO:0009507 - CC:chloroplast
hv24	HORVU.MOREX.r3.3HG0310780.1_loc:3H|575376531-575380473|+_exons:575376531-575377343,575378603-575378733,575379531-575380473_segs:1-813,814-944,945-1887:1281	miR166_b	HORVU.MOREX.r3.3HG0310780.1_loc:3H|575376531-575380473|+_exons:575376531-575377343,575378603-575378733,575379531-575380473_segs:1-813,814-944,945-1887	1272	1290	1281	-35.60	-33.60	0.943820224719101	1	1-12,1290-1279;14-19,1277-1272	13-13,1278-1278[SIL]	((((((.((((((((((((&)))))))))))).))))))	GUGCUCUCUCUCUUCUGUC&GACAGAAGAGAGUGAGCAC	4	0.0316633124766272	Know	HORVU.MOREX.r3.3HG0310780.1	F2CWS4	Predicted protein		GO:0005634 - CC:nucleus; GO:0003677 - MF:D binding; GO:0046872 - MF:metal ion binding
hv24	HORVU.MOREX.r3.3HG0310780.1_loc:3H|575376531-575380473|+_exons:575376531-575377343,575378603-575378733,575379531-575380473_segs:1-813,814-944,945-1887:1282	miR5051_a	HORVU.MOREX.r3.3HG0310780.1_loc:3H|575376531-575380473|+_exons:575376531-575377343,575378603-575378733,575379531-575380473_segs:1-813,814-944,945-1887	1271	1291	1282	-38.80	-36.10	0.930412371134021	1	1-13,1291-1279;15-21,1277-1271	14-14,1278-1278[SIL]	(((((((.(((((((((((((&))))))))))))).)))))))	UGUGCUCUCUCUCUUCUGUCA&UGACAGAAGAGAGUGAGCACA	4	0.00458594294540005	Know	HORVU.MOREX.r3.3HG0310780.1	F2CWS4	Predicted protein		GO:0005634 - CC:nucleus; GO:0003677 - MF:D binding; GO:0046872 - MF:metal ion binding
hv24	HORVU.MOREX.r3.4HG0349510.1_loc:4H|92938898-92943892|+_exons:92938898-92938965,92939410-92939495,92940477-92940631,92940713-92940777,92940926-92941112,92941417-92941680,92941771-92941904,92942051-92942240,92942323-92942382,92942469-92942720,92942803-92943061,92943129-92943334,92943464-92943514,92943602-92943892_segs:1-68,69-154,155-309,310-374,375-561,562-825,826-959,960-1149,1150-1209,1210-1461,…	miR159_i	HORVU.MOREX.r3.4HG0349510.1_loc:4H|92938898-92943892|+_exons:92938898-92938965,92939410-92939495,92940477-92940631,92940713-92940777,92940926-92941112,92941417-92941680,92941771-92941904,92942051-92942240,92942323-92942382,92942469-92942720,92942803-92943061,92943129-92943334,92943464-92943514,92943602-92943892_segs:1-68,69-154,155-309,310-374,375-561,562-825,826-959,960-1149,1150-1209,1210-1461,…	764	781	772	-30.70	-26.50	0.863192182410424	4.5	4-18,778-764	1-3,781-779[UP5]	(((((((((((((((...&...)))))))))))))))	GGCUCCCUUUAAUCCCAA&UUUGGAUUGAAGGGAGCU	2	0.00619391753225318	Know	HORVU.MOREX.r3.4HG0349510.1	A0A8I6XY31	DUF676 domain-containing protein
hv24	HORVU.MOREX.r3.7HG0650910.1_loc:7H|31483076-31484774|-_exons:31483076-31483793,31484517-31484774_segs:1-258,259-976:805	miR5048_h	HORVU.MOREX.r3.7HG0650910.1_loc:7H|31483076-31484774|-_exons:31483076-31483793,31484517-31484774_segs:1-258,259-976	794	814	805	-32.10	-25.90	0.806853582554517	7	4-11,811-804;13-21,802-794	1-3,814-812[UP5];12-12,803-803[SIL]	(((((((((.((((((((...&...)))))))).)))))))))	UCCCUCUGUUCCUAAAUACUU&AAUUAUUUAGGUACAGAGGGA	0	0.0240787968578818	Know	HORVU.MOREX.r3.7HG0650910.1	F2E8R1	Predicted protein
hv24	HORVU.MOREX.r3.1HG0028230.1_loc:1H|130123336-130125128|-_exons:130123336-130123716,130124191-130125128_segs:1-938,939-1319:559	miR-153H	HORVU.MOREX.r3.1HG0028230.1_loc:1H|130123336-130125128|-_exons:130123336-130123716,130124191-130125128_segs:1-938,939-1319	547	568	559	-42.40	-33.70	0.794811320754717	4.5	3-15,566-554;16-21,552-547	1-2,568-567[UP5];x-x,553-553[BULt]	((((((.(((((((((((((..&..)))))))))))))-))))))	GGGGAUGUGAAGUCUGGUCCAG&UCGGACCAGGCUUCA-AUCCCU	4	0.0316633124766272	New	HORVU.MOREX.r3.1HG0028230.1	A0A8I6WG20	FLZ-type domain-containing protein
hv24	HORVU.MOREX.r3.1HG0054030.1_loc:1H|360818199-360830435|-_exons:360818199-360818559,360818636-360818712,360818841-360818958,360819043-360819171,360819884-360819947,360820025-360820130,360820209-360820280,360820784-360820864,360821052-360821125,360821243-360824643,360825215-360825444,360825529-360825624,360826200-360826247,360826325-360826399,360826487-360826570,360826653-360826747,360827204-360827…	miR-79H	HORVU.MOREX.r3.1HG0054030.1_loc:1H|360818199-360830435|-_exons:360818199-360818559,360818636-360818712,360818841-360818958,360819043-360819171,360819884-360819947,360820025-360820130,360820209-360820280,360820784-360820864,360821052-360821125,360821243-360824643,360825215-360825444,360825529-360825624,360826200-360826247,360826325-360826399,360826487-360826570,360826653-360826747,360827204-360827…	6297	6316	6307	-50.40	-37.00	0.734126984126984	4.5	1-10,6316-6307;13-20,6305-6298	11-12,6306-6306[AILq];21-21,6297-6297[UP3]	.((((((((.-((((((((((&))))))))))..)))))))).	UUCGACGGGC-CGGGGUCGGG&CCCGGCCCCGAACCCGUCGGU	1	0.0351978268824618	New	HORVU.MOREX.r3.1HG0054030.1	A0A8I6W650	DNA-repair protein Xrcc1 N-terminal domain-containing protein		GO:0005634 - CC:nucleus; GO:0003684 - MF:damaged D binding; GO:0000012 - BP:single strand break repair
hv24	HORVU.MOREX.r3.2HG0116730.1_loc:2H|55152980-55159139|+_exons:55152980-55155178,55155329-55155649,55155749-55155835,55155920-55156519,55156632-55156796,55156922-55157216,55157327-55157541,55157642-55157947,55158196-55158259,55158500-55158739,55159030-55159139_segs:1-2199,2200-2520,2521-2607,2608-3207,3208-3372,3373-3667,3668-3882,3883-4188,4189-4252,4253-4492,4493-4602:4091	miR-207H	HORVU.MOREX.r3.2HG0116730.1_loc:2H|55152980-55159139|+_exons:55152980-55155178,55155329-55155649,55155749-55155835,55155920-55156519,55156632-55156796,55156922-55157216,55157327-55157541,55157642-55157947,55158196-55158259,55158500-55158739,55159030-55159139_segs:1-2199,2200-2520,2521-2607,2608-3207,3208-3372,3373-3667,3668-3882,3883-4188,4189-4252,4253-4492,4493-4602	4081	4100	4091	-26.60	-21.50	0.808270676691729	8	2-18,4099-4083	1-1,4100-4100[UP5];19-20,4082-4081[UP3]	..(((((((((((((((((.&.)))))))))))))))))..	CUGCGUUCAUGUUUGGGCAU&UUGUCUAGAUAUGAAUGUUU	2	0.0115821162640161	New	HORVU.MOREX.r3.2HG0116730.1	A0A8I6X2G7	ABC transporter C family member 10		GO:0016020 - CC:membrane; GO:0140359 - MF:ABC-type transporter activity; GO:0005524 - MF:ATP binding; GO:0016887 - MF:ATP hydrolysis activity
hv24	HORVU.MOREX.r3.2HG0117480.1_loc:2H|58745321-58751415|+_exons:58745321-58746169,58750396-58750569,58750722-58750835,58750972-58751073,58751186-58751255,58751348-58751415_segs:1-849,850-1023,1024-1137,1138-1239,1240-1309,1310-1377:84	miR-88H	HORVU.MOREX.r3.2HG0117480.1_loc:2H|58745321-58751415|+_exons:58745321-58746169,58750396-58750569,58750722-58750835,58750972-58751073,58751186-58751255,58751348-58751415_segs:1-849,850-1023,1024-1137,1138-1239,1240-1309,1310-1377	64	93	84	-42.60	-28.26	0.663380281690141	12	1-10,93-84;12-16,82-78;18-23,70-65	11-11,83-83[SIL];17-17,77-71[AILt];24-24,64-64[UP3]	.((((((.......(((((.((((((((((&)))))))))).)))))------.)))))).	UCCGUUCGCGCCUCGGUAGUGUCGUCGUCG&CGACGAUGACUCUACU------AGAAUGGU	3	0.0166472844578783	New	HORVU.MOREX.r3.2HG0117480.1	A0A8I6WAQ3	3-oxoacyl-[acyl-carrier-protein] synthase		GO:0004315 - MF:3-oxoacyl-[acyl-carrier-protein] synthase activity; GO:0006633 - BP:fatty acid biosynthetic process
hv24	HORVU.MOREX.r3.2HG0117660.1_loc:2H|59277021-59279831|-_exons:59277021-59277579,59277686-59277788,59277903-59277934,59278019-59278236,59278345-59278460,59278558-59278801,59278890-59278977,59279063-59279134,59279263-59279338,59279462-59279831_segs:1-370,371-446,447-518,519-606,607-850,851-966,967-1184,1185-1216,1217-1319,1320-1878:1687	miR-54H	HORVU.MOREX.r3.2HG0117660.1_loc:2H|59277021-59279831|-_exons:59277021-59277579,59277686-59277788,59277903-59277934,59278019-59278236,59278345-59278460,59278558-59278801,59278890-59278977,59279063-59279134,59279263-59279338,59279462-59279831_segs:1-370,371-446,447-518,519-606,607-850,851-966,967-1184,1185-1216,1217-1319,1320-1878	1679	1698	1687	-32.90	-26.70	0.811550151975684	7	3-6,1696-1693;7-18,1690-1679	1-2,1698-1697[UP5];x-x,1692-1691[BULt]	((((((((((((..((((..&..))))--))))))))))))	AACCUCAGACUUAGGCCCUG&AUGGGC--AAGUCUGAGGUU	3	0.0244358284034798	New	HORVU.MOREX.r3.2HG0117660.1	A0A8I6WH69	4-hydroxy-7-methoxy-3-oxo-3,4-dihydro-2H-1,4-benzoxazin-2-yl glucosidebeta-D-glucosidase		GO:0008422 - MF:beta-glucosidase activity; GO:0005975 - BP:carbohydrate metabolic process
hv24	HORVU.MOREX.r3.2HG0118580.1_loc:2H|62695115-62696987|-_exons:62695115-62696987_segs:1-1873:16	miR-206H	HORVU.MOREX.r3.2HG0118580.1_loc:2H|62695115-62696987|-_exons:62695115-62696987_segs:1-1873	1	25	16	-40.70	-26.90	0.660933660933661	4.5	1-17,25-9;18-21,7-4;23-24,2-1	x-x,8-8[BULt];22-22,3-3[SIL]	((.((((.(((((((((((((((((&)))))))))))))))))-)))).))	GUCUUUUAUGUCCGUACAGACCCAA&UUGGGUCUGUGUGGAUA-AAAACAC	1	0.00512239525503322	New	HORVU.MOREX.r3.2HG0118580.1	F2DRZ4	Glycosyltransferase (EC 2.4.1.-)		GO:0008194 - MF:UDP-glycosyltransferase activity
hv24	HORVU.MOREX.r3.2HG0118580.1_loc:2H|62695115-62696987|-_exons:62695115-62696987_segs:1-1873:60	miR-206H	HORVU.MOREX.r3.2HG0118580.1_loc:2H|62695115-62696987|-_exons:62695115-62696987_segs:1-1873	45	69	60	-40.70	-27.20	0.668304668304668	4.5	1-17,69-53;18-21,51-48;23-24,46-45	x-x,52-52[BULt];22-22,47-47[SIL]	((.((((.(((((((((((((((((&)))))))))))))))))-)))).))	GUCUUUUAUGUCCGUACAGACCCAA&UUGGGUCUGUGUGGAUA-AAAACAC	1	0.00372798624701298	New	HORVU.MOREX.r3.2HG0118580.1	F2DRZ4	Glycosyltransferase (EC 2.4.1.-)		GO:0008194 - MF:UDP-glycosyltransferase activity
hv24	HORVU.MOREX.r3.2HG0122480.1_loc:2H|82327148-82328987|+_exons:82327148-82328987_segs:1-1840:1760	miR-107H	HORVU.MOREX.r3.2HG0122480.1_loc:2H|82327148-82328987|+_exons:82327148-82328987_segs:1-1840	1747	1769	1760	-36.90	-25.00	0.677506775067751	9	1-2,1769-1768;4-8,1766-1762;10-13,1760-1757;16-22,1754-1748	3-3,1767-1767[SIL];9-9,1761-1761[SIL];14-15,1756-1755[SIL];23-23,1747-1747[UP3]	.(((((((..((((.(((((.((&)).))))).))))..))))))).	CGUCCGUCGGUCAUUAGUCCCGG&CUUGGAUUUAUGAAAGACGGACA	3	0.0415235566378809	New	HORVU.MOREX.r3.2HG0122480.1	A0A8I6XAZ7	Glycosyltransferase (EC 2.4.1.-)		GO:0035251 - MF:UDP-glucosyltransferase activity
hv24	HORVU.MOREX.r3.2HG0149120.1_loc:2H|308875539-308907839|+_exons:308875539-308875769,308876962-308877055,308880039-308880124,308896808-308896857,308896942-308897011,308897092-308897173,308897262-308897668,308898142-308898669,308907291-308907839_segs:1-231,232-325,326-411,412-461,462-531,532-613,614-1020,1021-1548,1549-2097:1776	miR-25H	HORVU.MOREX.r3.2HG0149120.1_loc:2H|308875539-308907839|+_exons:308875539-308875769,308876962-308877055,308880039-308880124,308896808-308896857,308896942-308897011,308897092-308897173,308897262-308897668,308898142-308898669,308907291-308907839_segs:1-231,232-325,326-411,412-461,462-531,532-613,614-1020,1021-1548,1549-2097	1760	1785	1776	-36.50	-27.00	0.73972602739726	4.5	2-13,1784-1773;14-18,1764-1760	1-1,1785-1785[UP5];x-x,1772-1765[BULt]	(((((........((((((((((((.&.))))))))))))--------)))))	UGGGUGCCCUCCAUGAGUAGGUCGGC&ACCGACCUACUCG--------ACCCA	1	0.0103340694197519	New	HORVU.MOREX.r3.2HG0149120.1	A0A8I6WK48	Uncharacterized protein		GO:0005634 - CC:nucleus; GO:0048573 - BP:photoperiodism, flowering; GO:0006396 - BP:R processing
hv24	HORVU.MOREX.r3.2HG0158810.1_loc:2H|400701127-400705554|-_exons:400701127-400702713,400702825-400703071,400704027-400705554_segs:1-1528,1529-1775,1776-3362:1672	miR-47H	HORVU.MOREX.r3.2HG0158810.1_loc:2H|400701127-400705554|-_exons:400701127-400702713,400702825-400703071,400704027-400705554_segs:1-1528,1529-1775,1776-3362	1662	1681	1672	-36.60	-27.40	0.748633879781421	7	2-12,1680-1670;14-18,1669-1665	1-1,1681-1681[UP5];13-13,x-x[BULq];19-21,1664-1662[UP3]	...(((((-(((((((((((.&.))))))))))).)))))...	AGGGAGGC-GUCGGUCGUGAA&AUCAUGACUGACAGCCUCAUU	3	0.0201165068282656	New	HORVU.MOREX.r3.2HG0158810.1	A0A8I6WSK7	Clp R domain-containing protein
hv24	HORVU.MOREX.r3.2HG0178690.1_loc:2H|545183230-545185954|+_exons:545183230-545183452,545184068-545184211,545184306-545185954_segs:1-223,224-367,368-2016:1760	miR-195H	HORVU.MOREX.r3.2HG0178690.1_loc:2H|545183230-545185954|+_exons:545183230-545183452,545184068-545184211,545184306-545185954_segs:1-223,224-367,368-2016	1746	1771	1760	-36.00	-25.38	0.705	4.5	3-8,1769-1764;11-24,1759-1746	1-2,1771-1770[UP5];9-10,1763-1760[AILt]	((((((((((((((....((((((..&..))))))--..))))))))))))))	GAUUUUUGCUGUCGCUGUUCCGUCUG&UUGACGGA--UUUGAUAGUAAAAGUC	2	0.00310176925237404	New	HORVU.MOREX.r3.2HG0178690.1	M0YGP1	S-adenosylmethionine decarboxylase proenzyme (EC 4.1.1.50)		GO:0004014 - MF:adenosylmethionine decarboxylase activity; GO:0008295 - BP:spermidine biosynthetic process; GO:0006597 - BP:spermine biosynthetic process
hv24	HORVU.MOREX.r3.3HG0232050.1_loc:3H|28373294-28373985|+_exons:28373294-28373985_segs:1-692:466	miR-111H	HORVU.MOREX.r3.3HG0232050.1_loc:3H|28373294-28373985|+_exons:28373294-28373985_segs:1-692	457	475	466	-33.80	-28.20	0.834319526627219	4	1-2,475-474;4-18,472-458	3-3,473-473[SIL];19-19,457-457[UP3]	.(((((((((((((((.((&)).))))))))))))))).	CGUGUUUUCAGCACCCAUC&GAAGGGUGCUGAGAAUACU	4	0.0182179718886413	New	HORVU.MOREX.r3.3HG0232050.1	F2E5G1	Predicted protein		GO:0016020 - CC:membrane	12
hv24	HORVU.MOREX.r3.3HG0241540.1_loc:3H|79498066-79500595|+_exons:79498066-79498403,79498520-79498568,79499774-79499836,79500154-79500218,79500334-79500595_segs:1-338,339-387,388-450,451-515,516-777:703	miR-112H	HORVU.MOREX.r3.3HG0241540.1_loc:3H|79498066-79500595|+_exons:79498066-79498403,79498520-79498568,79499774-79499836,79500154-79500218,79500334-79500595_segs:1-338,339-387,388-450,451-515,516-777	692	712	703	-30.30	-21.20	0.6996699669967	6	2-6,711-707;8-21,705-692	1-1,712-712[UP5];7-7,706-706[SIL]	((((((((((((((.(((((.&.))))).))))))))))))))	CGCGUGUUCUUGUUUAACUUG&GAAGUUUAAUGAGAACAUGUG	3	0.0261582212519313	New	HORVU.MOREX.r3.3HG0241540.1	F2CTB3	Predicted protein		GO:0003676 - MF:nucleic acid binding
hv24	HORVU.MOREX.r3.3HG0251160.2_loc:3H|153564651-153568027|+_exons:153564651-153564885,153565199-153565944,153566535-153568027_segs:1-235,236-981,982-2474:263	miR-233H	HORVU.MOREX.r3.3HG0251160.2_loc:3H|153564651-153568027|+_exons:153564651-153564885,153565199-153565944,153566535-153568027_segs:1-235,236-981,982-2474	249	274	263	-37.90	-27.58	0.727704485488127	14	1-4,274-271;7-22,266-251	5-6,270-267[AILt];23-24,250-249[UP3]	..((((((((((((((((....((((&))))--..))))))))))))))))..	CCGGUAGCGGUCCAUGGAGAUGGAGA&UUUU--GAUCUAUGGACUGCUAUCAU	1	0.00233162285136501	New	HORVU.MOREX.r3.3HG0251160.2	A0A287KPJ1	Uncharacterized protein		GO:0009707 - CC:chloroplast outer membrane - IBA:GO_Central.; GO:0030941 - MF:chloroplast targeting sequence binding - IBA:GO_Central.; GO:0045036 - BP:protein targeting to chloroplast - IBA:GO_Central.
hv24	HORVU.MOREX.r3.3HG0285070.1_loc:3H|463381220-463382380|+_exons:463381220-463381414,463381520-463382380_segs:1-195,196-1056:953	miR-232H	HORVU.MOREX.r3.3HG0285070.1_loc:3H|463381220-463382380|+_exons:463381220-463381414,463381520-463382380_segs:1-195,196-1056	942	962	953	-28.60	-29.20	1	4.5	1-21,962-942	NA	(((((((((((((((((((((&)))))))))))))))))))))	AGGGUCUACAUACGGAGCAAA&UUUGUUCCGUAUGUAGAUUUU	4	0.00915085501810176	New	HORVU.MOREX.r3.3HG0285070.1	F2E3C6	Predicted protein
hv24	HORVU.MOREX.r3.3HG0310780.1_loc:3H|575376531-575380473|+_exons:575376531-575377343,575378603-575378733,575379531-575380473_segs:1-813,814-944,945-1887:1282	miR-160H	HORVU.MOREX.r3.3HG0310780.1_loc:3H|575376531-575380473|+_exons:575376531-575377343,575378603-575378733,575379531-575380473_segs:1-813,814-944,945-1887	1272	1291	1282	-37.20	-34.60	0.93010752688172	1	1-13,1291-1279;15-20,1277-1272	14-14,1278-1278[SIL]	((((((.(((((((((((((&))))))))))))).))))))	GUGCUCUCUCUCUUCUGUCA&UGACAGAAGAGAGUGAGCAC	4	0.0136948326644872	New	HORVU.MOREX.r3.3HG0310780.1	F2CWS4	Predicted protein		GO:0005634 - CC:nucleus; GO:0003677 - MF:D binding; GO:0046872 - MF:metal ion binding
hv24	HORVU.MOREX.r3.4HG0349510.1_loc:4H|92938898-92943892|+_exons:92938898-92938965,92939410-92939495,92940477-92940631,92940713-92940777,92940926-92941112,92941417-92941680,92941771-92941904,92942051-92942240,92942323-92942382,92942469-92942720,92942803-92943061,92943129-92943334,92943464-92943514,92943602-92943892_segs:1-68,69-154,155-309,310-374,375-561,562-825,826-959,960-1149,1150-1209,1210-1461,…	miR-226H	HORVU.MOREX.r3.4HG0349510.1_loc:4H|92938898-92943892|+_exons:92938898-92938965,92939410-92939495,92940477-92940631,92940713-92940777,92940926-92941112,92941417-92941680,92941771-92941904,92942051-92942240,92942323-92942382,92942469-92942720,92942803-92943061,92943129-92943334,92943464-92943514,92943602-92943892_segs:1-68,69-154,155-309,310-374,375-561,562-825,826-959,960-1149,1150-1209,1210-1461,…	761	781	772	-37.80	-29.00	0.767195767195767	4.5	4-19,778-763	1-3,781-779[UP5];20-21,762-761[UP3]	..((((((((((((((((...&...))))))))))))))))..	AUGGGCUCCCUUUAAUCCCAA&UUUGGAUUGAAGGGAGCUCUG	2	0.0184668963808283	New	HORVU.MOREX.r3.4HG0349510.1	A0A8I6XY31	DUF676 domain-containing protein
hv24	HORVU.MOREX.r3.4HG0392860.1_loc:4H|508625758-508634872|-_exons:508625758-508626249,508626622-508626682,508626759-508626972,508627920-508628045,508628942-508629311,508629434-508629744,508630120-508630219,508630875-508630931,508631813-508631860,508633640-508633726,508634855-508634872_segs:1-18,19-105,106-153,154-210,211-310,311-621,622-991,992-1117,1118-1331,1332-1392,1393-1884:1777	miR-232H	HORVU.MOREX.r3.4HG0392860.1_loc:4H|508625758-508634872|-_exons:508625758-508626249,508626622-508626682,508626759-508626972,508627920-508628045,508628942-508629311,508629434-508629744,508630120-508630219,508630875-508630931,508631813-508631860,508633640-508633726,508634855-508634872_segs:1-18,19-105,106-153,154-210,211-310,311-621,622-991,992-1117,1118-1331,1332-1392,1393-1884	1766	1786	1777	-28.60	-27.40	0.958041958041958	4.5	1-18,1786-1769	19-21,1768-1766[UP3]	...((((((((((((((((((&))))))))))))))))))...	UGUGUCUACAUACGGAGCAAA&UUUGUUCCGUAUGUAGAUUUU	3	0.00704345996823186	New	HORVU.MOREX.r3.4HG0392860.1	M0UMP6	AAA+ ATPase domain-containing protein		GO:0005634 - CC:nucleus; GO:0005524 - MF:ATP binding; GO:0006281 - BP:D repair; GO:0031347 - BP:regulation of defense response; GO:0006282 - BP:regulation of D repair
hv24	HORVU.MOREX.r3.4HG0401670.1_loc:4H|556972746-556973662|+_exons:556972746-556972820,556972907-556973662_segs:1-75,76-831:623	miR-54H	HORVU.MOREX.r3.4HG0401670.1_loc:4H|556972746-556973662|+_exons:556972746-556972820,556972907-556973662_segs:1-75,76-831	615	631	623	-32.90	-23.70	0.720364741641337	4.5	1-6,631-626;9-17,624-616	7-8,625-625[AILq];18-18,615-615[UP3]	.(((((((((.-((((((&))))))..))))))))).	CGCCUCGGACG-GUCCGU&AUGGGCAAGUCUGAGGUU	1	0.0497265038800158	New	HORVU.MOREX.r3.4HG0401670.1	A0A8I6Y3I9	No apical meristem-associated C-terminal domain-containing protein
hv24	HORVU.MOREX.r3.4HG0404380.1_loc:4H|567108972-567110911|+_exons:567108972-567110911_segs:1-1940:650	miR-71H	HORVU.MOREX.r3.4HG0404380.1_loc:4H|567108972-567110911|+_exons:567108972-567110911_segs:1-1940	639	661	650	-44.20	-34.80	0.787330316742081	8	1-9,661-653;10-10,650-650;12-20,648-640	x-x,652-651[BULt];11-11,649-649[SIL];21-21,639-639[UP3]	.(((((((((.(..(((((((((&)))))))))--).))))))))).	GCCGUCGCCGCGCAGGUCGUGUG&CACACGACU--CUCGGCGACGGA	4	0.0449245213751437	New	HORVU.MOREX.r3.4HG0404380.1	F2DIZ6	Predicted protein		GO:0016020 - CC:membrane; GO:0055085 - BP:transmembrane transport	11
hv24	HORVU.MOREX.r3.5HG0499490.1_loc:5H|502215188-502219250|+_exons:502215188-502215720,502216826-502216850,502217442-502217571,502217669-502217799,502217870-502217958,502218714-502218790,502218884-502219250_segs:1-533,534-558,559-688,689-819,820-908,909-985,986-1352:1237	miR-113H	HORVU.MOREX.r3.5HG0499490.1_loc:5H|502215188-502219250|+_exons:502215188-502215720,502216826-502216850,502217442-502217571,502217669-502217799,502217870-502217958,502218714-502218790,502218884-502219250_segs:1-533,534-558,559-688,689-819,820-908,909-985,986-1352	1227	1246	1237	-37.90	-28.90	0.762532981530343	4.5	3-12,1244-1235;14-19,1233-1228	1-2,1246-1245[UP5];13-13,1234-1234[SIL];20-20,1227-1227[UP3]	.((((((.((((((((((..&..)))))))))).)))))).	AGCACUUGACCGGGCCAUGU&GAAUGGUCCGGUGAAGUGUC	0	0.0156672086749028	New	HORVU.MOREX.r3.5HG0499490.1	F2ECG8	Predicted protein		GO:0017025 - MF:TBP-class protein binding; GO:0070897 - BP:transcription preinitiation complex assembly
hv24	HORVU.MOREX.r3.5HG0503730.1_loc:5H|511571424-511573090|-_exons:511571424-511573090_segs:1-1667:1589	miR-232H	HORVU.MOREX.r3.5HG0503730.1_loc:5H|511571424-511573090|-_exons:511571424-511573090_segs:1-1667	1579	1598	1589	-28.60	-25.40	0.888111888111888	3	1-16,1598-1583;18-21,1582-1579	17-17,x-x[BULq]	((((-((((((((((((((((&)))))))))))))))).))))	GAGA-CUACAUACGGAGCAAA&UUUGUUCCGUAUGUAGAUUUU	4	0.0449245213751437	New	HORVU.MOREX.r3.5HG0503730.1	A0A8I6XJ93	3-ketoacyl-CoA synthase (EC 2.3.1.-)		GO:0016020 - CC:membrane; GO:0016747 - MF:acyltransferase activity, transferring groups other than amino-acyl groups; GO:0006633 - BP:fatty acid biosynthetic process
hv24	HORVU.MOREX.r3.5HG0518060.1_loc:5H|545214108-545216083|-_exons:545214108-545216083_segs:1-1976:1576	miR-6H	HORVU.MOREX.r3.5HG0518060.1_loc:5H|545214108-545216083|-_exons:545214108-545216083_segs:1-1976	1564	1586	1576	-39.90	-30.80	0.771929824561404	9	3-9,1584-1578;10-11,1576-1575;14-22,1572-1564	1-2,1586-1585[UP5];x-x,1577-1577[BULt];12-13,1574-1573[SIL]	(((((((((..((.(((((((..&..)))))))-))..)))))))))	GAUGGACGUGUUGACGGCUCGCC&AACGAGCUG-CAUAACGUCCAUC	4	0.0361040492775471	New	HORVU.MOREX.r3.5HG0518060.1	D3WYW3	Glycosyltransferase (EC 2.4.1.-)		GO:0035251 - MF:UDP-glucosyltransferase activity - IBA:GO_Central.
hv24	HORVU.MOREX.r3.5HG0537090.1_loc:5H|584871306-584876761|+_exons:584871306-584871568,584871894-584871999,584872511-584872571,584872641-584872936,584874204-584874343,584874427-584874501,584874585-584874675,584875669-584875872,584875971-584876015,584876340-584876761_segs:1-263,264-369,370-430,431-726,727-866,867-941,942-1032,1033-1236,1237-1281,1282-1703:1600	miR-74H	HORVU.MOREX.r3.5HG0537090.1_loc:5H|584871306-584876761|+_exons:584871306-584871568,584871894-584871999,584872511-584872571,584872641-584872936,584874204-584874343,584874427-584874501,584874585-584874675,584875669-584875872,584875971-584876015,584876340-584876761_segs:1-263,264-369,370-430,431-726,727-866,867-941,942-1032,1033-1236,1237-1281,1282-1703	1592	1610	1600	-32.70	-30.30	0.926605504587156	2	1-3,1610-1608;4-18,1606-1592	x-x,1607-1607[BULt]	(((((((((((((((.(((&)))-)))))))))))))))	UCGAAUCCGUGCGACUAUG&CAU-GUCGCACGGAUUCGA	4	0.0227203682543791	New	HORVU.MOREX.r3.5HG0537090.1	A0A8I6XWP1	Transducin beta-like protein 2		GO:0016020 - CC:membrane	23
hv24	HORVU.MOREX.r3.6HG0610240.2_loc:6H|480524073-480529361|-_exons:480524073-480524393,480524894-480525126,480525391-480525606,480525725-480525958,480526112-480526216,480526292-480526746,480527139-480527333,480527670-480528072,480528819-480529361_segs:1-543,544-946,947-1141,1142-1596,1597-1701,1702-1935,1936-2151,2152-2384,2385-2705:2586	miR-35H	HORVU.MOREX.r3.6HG0610240.2_loc:6H|480524073-480529361|-_exons:480524073-480524393,480524894-480525126,480525391-480525606,480525725-480525958,480526112-480526216,480526292-480526746,480527139-480527333,480527670-480528072,480528819-480529361_segs:1-543,544-946,947-1141,1142-1596,1597-1701,1702-1935,1936-2151,2152-2384,2385-2705	2578	2597	2586	-32.50	-23.50	0.723076923076923	4.5	2-7,2596-2591;9-18,2587-2578	1-1,2597-2597[UP5];8-8,2590-2588[AILt]	((((((((((...((((((.&.))))))--.))))))))))	GGUUUGUCAACAACCUUGCA&AGCAAGG--AUUGACAGACC	1	0.0095251613068339	New	HORVU.MOREX.r3.6HG0610240.2	A0A8I6YD66	Chloride channel protein		GO:0016020 - CC:membrane; GO:0005247 - MF:voltage-gated chloride channel activity
hv6	HORVU.MOREX.r3.1HG0028230.1_loc:1H|130123336-130125128|-_exons:130123336-130123716,130124191-130125128_segs:1-938,939-1319:559	miR5051_c	HORVU.MOREX.r3.1HG0028230.1_loc:1H|130123336-130125128|-_exons:130123336-130123716,130124191-130125128_segs:1-938,939-1319	547	568	559	-44.10	-35.90	0.8140589569161	4.5	3-16,566-553;17-21,551-547	1-2,568-567[UP5];x-x,552-552[BULt]	(((((.((((((((((((((..&..))))))))))))))-)))))	GGGGAUGUGAAGUCUGGUCCAG&UCGGACCAGGCUUCAU-UCCCC	4	0.0360010680176985	Know	HORVU.MOREX.r3.1HG0028230.1	A0A8I6WG20	FLZ-type domain-containing protein
hv6	HORVU.MOREX.r3.1HG0073060.2_loc:1H|460561384-460569120|+_exons:460561384-460561444,460562005-460562841,460563390-460563590,460563668-460563865,460564162-460564260,460564791-460564894,460565738-460565903,460566089-460566556,460566697-460566837,460567069-460567128,460567488-460567618,460567697-460567830,460567921-460568126,460568419-460569120_segs:1-61,62-898,899-1099,1100-1297,1298-1396,1397-1500,…	miR156_d	HORVU.MOREX.r3.1HG0073060.2_loc:1H|460561384-460569120|+_exons:460561384-460561444,460562005-460562841,460563390-460563590,460563668-460563865,460564162-460564260,460564791-460564894,460565738-460565903,460566089-460566556,460566697-460566837,460567069-460567128,460567488-460567618,460567697-460567830,460567921-460568126,460568419-460569120_segs:1-61,62-898,899-1099,1100-1297,1298-1396,1397-1500,…	2997	3014	3005	-28.30	-28.50	1	1	2-18,3013-2997	1-1,3014-3014[UP5]	(((((((((((((((((.&.)))))))))))))))))	CCCUCUGUACCUAAAUAC&UUAUUUAGGUACAGAGGG	4	0.00811469494222417	Know	HORVU.MOREX.r3.1HG0073060.2	A0A8I6WLB2	PCI domain-containing protein
hv6	HORVU.MOREX.r3.2HG0152530.1_loc:2H|350854760-350864878|-_exons:350854760-350855164,350863434-350864878_segs:1-1445,1446-1850:621	miR6201_a	HORVU.MOREX.r3.2HG0152530.1_loc:2H|350854760-350864878|-_exons:350854760-350855164,350863434-350864878_segs:1-1445,1446-1850	609	632	621	-45.30	-30.00	0.662251655629139	4.5	1-8,632-625;10-12,621-619;14-18,618-614;19-22,612-609	9-9,624-622[AILt];13-13,x-x[BULq];x-x,613-613[BULt]	((((.(((((-(((...((((((((&))))))))--.))).)))))-))))	CGGUAGUGAG-GCCCGACGGGGUCA&UGACCCUG--AGGCACUCAU-ACCG	0	0.0191482312634159	Know	HORVU.MOREX.r3.2HG0152530.1	F2DRU6	Predicted protein
hv6	HORVU.MOREX.r3.2HG0205070.1_loc:2H|636227973-636228476|-_exons:636227973-636228476_segs:1-504:97	miR166_c	HORVU.MOREX.r3.2HG0205070.1_loc:2H|636227973-636228476|-_exons:636227973-636228476_segs:1-504	87	106	97	-34.30	-23.80	0.693877551020408	6	2-4,105-103;6-10,101-97;11-19,95-87	1-1,106-106[UP5];5-5,102-102[SIL];x-x,96-96[BULt]	(((((((((.(((((.(((.&.))).)))))-)))))))))	AGAGCUCCCGUUCAAGUCAU&UUGGAUUGAA-GGGAGCUCU	1	0.0449577716329775	Know	HORVU.MOREX.r3.2HG0205070.1	A0A8I7B8A8	Uncharacterized protein
hv6	HORVU.MOREX.r3.4HG0349510.1_loc:4H|92938898-92943892|+_exons:92938898-92938965,92939410-92939495,92940477-92940631,92940713-92940777,92940926-92941112,92941417-92941680,92941771-92941904,92942051-92942240,92942323-92942382,92942469-92942720,92942803-92943061,92943129-92943334,92943464-92943514,92943602-92943892_segs:1-68,69-154,155-309,310-374,375-561,562-825,826-959,960-1149,1150-1209,1210-1461,…	miR166_c	HORVU.MOREX.r3.4HG0349510.1_loc:4H|92938898-92943892|+_exons:92938898-92938965,92939410-92939495,92940477-92940631,92940713-92940777,92940926-92941112,92941417-92941680,92941771-92941904,92942051-92942240,92942323-92942382,92942469-92942720,92942803-92943061,92943129-92943334,92943464-92943514,92943602-92943892_segs:1-68,69-154,155-309,310-374,375-561,562-825,826-959,960-1149,1150-1209,1210-1461,…	762	780	771	-34.30	-29.00	0.845481049562682	4.5	3-18,778-763	1-2,780-779[UP5];19-19,762-762[UP3]	.((((((((((((((((..&..)))))))))))))))).	UGGGCUCCCUUUAAUCCCA&UUGGAUUGAAGGGAGCUCU	4	0.0320658231434936	Know	HORVU.MOREX.r3.4HG0349510.1	A0A8I6XY31	DUF676 domain-containing protein
hv6	HORVU.MOREX.r3.4HG0349510.1_loc:4H|92938898-92943892|+_exons:92938898-92938965,92939410-92939495,92940477-92940631,92940713-92940777,92940926-92941112,92941417-92941680,92941771-92941904,92942051-92942240,92942323-92942382,92942469-92942720,92942803-92943061,92943129-92943334,92943464-92943514,92943602-92943892_segs:1-68,69-154,155-309,310-374,375-561,562-825,826-959,960-1149,1150-1209,1210-1461,…	miR168_j	HORVU.MOREX.r3.4HG0349510.1_loc:4H|92938898-92943892|+_exons:92938898-92938965,92939410-92939495,92940477-92940631,92940713-92940777,92940926-92941112,92941417-92941680,92941771-92941904,92942051-92942240,92942323-92942382,92942469-92942720,92942803-92943061,92943129-92943334,92943464-92943514,92943602-92943892_segs:1-68,69-154,155-309,310-374,375-561,562-825,826-959,960-1149,1150-1209,1210-1461,…	763	781	772	-33.60	-28.60	0.851190476190476	4.5	4-19,778-763	1-3,781-779[UP5]	((((((((((((((((...&...))))))))))))))))	GGGCUCCCUUUAAUCCCAA&UUUGGAUUGAAGGGAGCUC	3	0.00630949265596226	Know	HORVU.MOREX.r3.4HG0349510.1	A0A8I6XY31	DUF676 domain-containing protein
hv6	HORVU.MOREX.r3.6HG0583650.1_loc:6H|244626440-244661332|-_exons:244626440-244627432,244635081-244635317,244648357-244648468,244648585-244648862,244654376-244654588,244655222-244655750,244656011-244656156,244661013-244661332_segs:1-320,321-466,467-995,996-1208,1209-1486,1487-1598,1599-1835,1836-2828:2801	miR156_d	HORVU.MOREX.r3.6HG0583650.1_loc:6H|244626440-244661332|-_exons:244626440-244627432,244635081-244635317,244648357-244648468,244648585-244648862,244654376-244654588,244655222-244655750,244656011-244656156,244661013-244661332_segs:1-320,321-466,467-995,996-1208,1209-1486,1487-1598,1599-1835,1836-2828	2793	2810	2801	-28.30	-23.90	0.84452296819788	3	2-9,2809-2802;11-18,2800-2793	1-1,2810-2810[UP5];10-10,2801-2801[SIL]	((((((((.((((((((.&.)))))))).))))))))	CCCUCUGUUCCUAAAUAU&UUAUUUAGGUACAGAGGG	2	0.0488649409935925	Know	HORVU.MOREX.r3.6HG0583650.1	A0A287U2E2	Cyclic nucleotide-binding domain-containing protein		GO:0016020 - CC:membrane; GO:0005249 - MF:voltage-gated potassium channel activity
hv6	HORVU.MOREX.r3.6HG0627770.1_loc:6H|547618525-547623153|+_exons:547618525-547618705,547618793-547618864,547619013-547619092,547619182-547619407,547619505-547619537,547619622-547619704,547620481-547620553,547620767-547621100,547621231-547621562,547621706-547622025,547622153-547622516,547622587-547623153_segs:1-181,182-253,254-333,334-559,560-592,593-675,676-748,749-1082,1083-1414,1415-1734,1735-209…	miR159_g	HORVU.MOREX.r3.6HG0627770.1_loc:6H|547618525-547623153|+_exons:547618525-547618705,547618793-547618864,547619013-547619092,547619182-547619407,547619505-547619537,547619622-547619704,547620481-547620553,547620767-547621100,547621231-547621562,547621706-547622025,547622153-547622516,547622587-547623153_segs:1-181,182-253,254-333,334-559,560-592,593-675,676-748,749-1082,1083-1414,1415-1734,1735-209…	1861	1878	1869	-34.20	-28.50	0.833333333333333	4	1-3,1878-1876;5-9,1874-1870;11-18,1868-1861	4-4,1875-1875[SIL];10-10,1869-1869[SIL]	((((((((.(((((.(((&))).))))).))))))))	GAGUGAGUGGAGCCCACA&UGUUGGCUCGACUCACUC	3	0.00473586149776484	Know	HORVU.MOREX.r3.6HG0627770.1	A0A8I6XYZ2	Diphthine--ammonia ligase (EC 6.3.1.14) (Diphthamide synthase) (Diphthamide synthetase)			6
hv6	HORVU.MOREX.r3.7HG0650910.1_loc:7H|31483076-31484774|-_exons:31483076-31483793,31484517-31484774_segs:1-258,259-976:805	miR5048_h	HORVU.MOREX.r3.7HG0650910.1_loc:7H|31483076-31484774|-_exons:31483076-31483793,31484517-31484774_segs:1-258,259-976	794	814	805	-32.10	-25.90	0.806853582554517	7	4-11,811-804;13-21,802-794	1-3,814-812[UP5];12-12,803-803[SIL]	(((((((((.((((((((...&...)))))))).)))))))))	UCCCUCUGUUCCUAAAUACUU&AAUUAUUUAGGUACAGAGGGA	0	0.0233533518299806	Know	HORVU.MOREX.r3.7HG0650910.1	F2E8R1	Predicted protein
hv6	HORVU.MOREX.r3.1HG0028230.1_loc:1H|130123336-130125128|-_exons:130123336-130123716,130124191-130125128_segs:1-938,939-1319:559	miR-153H	HORVU.MOREX.r3.1HG0028230.1_loc:1H|130123336-130125128|-_exons:130123336-130123716,130124191-130125128_segs:1-938,939-1319	547	568	559	-42.40	-33.70	0.794811320754717	4.5	3-15,566-554;16-21,552-547	1-2,568-567[UP5];x-x,553-553[BULt]	((((((.(((((((((((((..&..)))))))))))))-))))))	GGGGAUGUGAAGUCUGGUCCAG&UCGGACCAGGCUUCA-AUCCCU	4	0.0281145137782336	New	HORVU.MOREX.r3.1HG0028230.1	A0A8I6WG20	FLZ-type domain-containing protein
hv6	HORVU.MOREX.r3.1HG0029270.1_loc:1H|134940385-134949653|+_exons:134940385-134940581,134943779-134943912,134944013-134944038,134944886-134944975,134945637-134945725,134949322-134949653_segs:1-197,198-331,332-357,358-447,448-536,537-868:650	miR-216H	HORVU.MOREX.r3.1HG0029270.1_loc:1H|134940385-134949653|+_exons:134940385-134940581,134943779-134943912,134944013-134944038,134944886-134944975,134945637-134945725,134949322-134949653_segs:1-197,198-331,332-357,358-447,448-536,537-868	638	659	650	-34.20	-25.50	0.745614035087719	9	3-16,657-644;18-21,642-639	1-2,659-658[UP5];17-17,643-643[SIL];22-22,638-638[UP3]	.((((.((((((((((((((..&..)))))))))))))).)))).	CGUGGAGCAAAGCUGGACUGCA&UUUAGUCCGGUUUUGUAUCACA	1	0.00407793221841335	New	HORVU.MOREX.r3.1HG0029270.1	A0A8I6WG48	UBC core domain-containing protein		GO:0005524 - MF:ATP binding; GO:0016740 - MF:transferase activity
hv6	HORVU.MOREX.r3.1HG0071320.1_loc:1H|454990174-454990860|+_exons:454990174-454990860_segs:1-687:459	miR-121H	HORVU.MOREX.r3.1HG0071320.1_loc:1H|454990174-454990860|+_exons:454990174-454990860_segs:1-687	449	468	459	-31.60	-27.60	0.873417721518987	6	1-12,468-457;13-18,454-449	x-x,456-455[BULt]	((((((..((((((((((((&))))))))))))--))))))	UGUCGACUUCGUCGCCGUCC&GGACGGUGACGA--UUGAUA	4	0.0438236252753648	New	HORVU.MOREX.r3.1HG0071320.1	A0A8I6WS95	Uncharacterized protein
hv6	HORVU.MOREX.r3.1HG0072890.1_loc:1H|460230585-460232544|+_exons:460230585-460230728,460230841-460231094,460231196-460232544_segs:1-144,145-398,399-1747:698	miR-229H	HORVU.MOREX.r3.1HG0072890.1_loc:1H|460230585-460232544|+_exons:460230585-460230728,460230841-460231094,460231196-460232544_segs:1-144,145-398,399-1747	686	707	698	-32.20	-22.40	0.695652173913043	4.5	2-17,706-691	1-1,707-707[UP5];18-22,690-686[UP3]	.....((((((((((((((((.&.)))))))))))))))).....	CAGGACUUUUUUUAGUCCCAAC&UUUGGGACUAAAGAAAGAAGUU	2	0.0193797539400675	New	HORVU.MOREX.r3.1HG0072890.1	A0A8I6WLA6	Transcription factor CBF/NF-Y/archaeal histone domain-containing protein		GO:0016602 - CC:CCAAT-binding factor complex; GO:0001228 - MF:D-binding transcription activator activity, R polymerase II-specific; GO:0046982 - MF:protein heterodimerization activity; GO:0043565 - MF:sequence-specific D binding
hv6	HORVU.MOREX.r3.1HG0093450.1_loc:1H|511626130-511628905|-_exons:511626130-511626784,511627324-511627735,511627827-511627864,511627976-511628028,511628149-511628540,511628782-511628905_segs:1-124,125-516,517-569,570-607,608-1019,1020-1674:1312	miR-231H	HORVU.MOREX.r3.1HG0093450.1_loc:1H|511626130-511628905|-_exons:511626130-511626784,511627324-511627735,511627827-511627864,511627976-511628028,511628149-511628540,511628782-511628905_segs:1-124,125-516,517-569,570-607,608-1019,1020-1674	1302	1321	1312	-27.70	-28.40	1	4.5	1-20,1321-1302	NA	((((((((((((((((((((&))))))))))))))))))))	GGGUCUACAUACGGAGCAAA&UUUGUUCCGUAUGUAGAUUU	4	0.012147315812379	New	HORVU.MOREX.r3.1HG0093450.1	A0A8I6WNN2	Nuclease associated modular domain-containing protein		GO:0003677 - MF:D binding
hv6	HORVU.MOREX.r3.3HG0251160.1_loc:3H|153564329-153568027|+_exons:153564329-153564404,153565199-153568027_segs:1-76,77-2905:104	miR-233H	HORVU.MOREX.r3.3HG0251160.1_loc:3H|153564329-153568027|+_exons:153564329-153564404,153565199-153568027_segs:1-76,77-2905	90	115	104	-37.90	-27.58	0.727704485488127	14	1-4,115-112;7-22,107-92	5-6,111-108[AILt];23-24,91-90[UP3]	..((((((((((((((((....((((&))))--..))))))))))))))))..	CCGGUAGCGGUCCAUGGAGAUGGAGA&UUUU--GAUCUAUGGACUGCUAUCAU	0	0.00581390217202882	New	HORVU.MOREX.r3.3HG0251160.1	A0A287KPJ8	Uncharacterized protein
hv6	HORVU.MOREX.r3.3HG0251160.2_loc:3H|153564651-153568027|+_exons:153564651-153564885,153565199-153565944,153566535-153568027_segs:1-235,236-981,982-2474:263	miR-233H	HORVU.MOREX.r3.3HG0251160.2_loc:3H|153564651-153568027|+_exons:153564651-153564885,153565199-153565944,153566535-153568027_segs:1-235,236-981,982-2474	249	274	263	-37.90	-27.58	0.727704485488127	14	1-4,274-271;7-22,266-251	5-6,270-267[AILt];23-24,250-249[UP3]	..((((((((((((((((....((((&))))--..))))))))))))))))..	CCGGUAGCGGUCCAUGGAGAUGGAGA&UUUU--GAUCUAUGGACUGCUAUCAU	2	0.0155340845684355	New	HORVU.MOREX.r3.3HG0251160.2	A0A287KPJ1	Uncharacterized protein		GO:0009707 - CC:chloroplast outer membrane - IBA:GO_Central.; GO:0030941 - MF:chloroplast targeting sequence binding - IBA:GO_Central.; GO:0045036 - BP:protein targeting to chloroplast - IBA:GO_Central.
hv6	HORVU.MOREX.r3.3HG0285070.1_loc:3H|463381220-463382380|+_exons:463381220-463381414,463381520-463382380_segs:1-195,196-1056:953	miR-232H	HORVU.MOREX.r3.3HG0285070.1_loc:3H|463381220-463382380|+_exons:463381220-463381414,463381520-463382380_segs:1-195,196-1056	942	962	953	-28.60	-29.20	1	4.5	1-21,962-942	NA	(((((((((((((((((((((&)))))))))))))))))))))	AGGGUCUACAUACGGAGCAAA&UUUGUUCCGUAUGUAGAUUUU	4	0.0161635416104431	New	HORVU.MOREX.r3.3HG0285070.1	F2E3C6	Predicted protein
hv6	HORVU.MOREX.r3.3HG0310750.1_loc:3H|575080319-575081506|-_exons:575080319-575081506_segs:1-1188:457	miR-34H	HORVU.MOREX.r3.3HG0310750.1_loc:3H|575080319-575081506|-_exons:575080319-575081506_segs:1-1188	447	466	457	-40.30	-29.40	0.729528535980149	4.5	2-2,465-465;5-14,462-453;15-19,451-447	1-1,466-466[UP5];3-4,464-463[SIL];x-x,452-452[BULt]	(((((.((((((((((..(.&.)..))))))))))-)))))	GGAGCGCCGCGUCAGCAGCG&AGAGGCUGACGUGG-GCUCU	1	0.0495184179147918	New	HORVU.MOREX.r3.3HG0310750.1	A0A8I7BAW0	Ice-structuring glycoprotein-like
hv6	HORVU.MOREX.r3.3HG0318560.1_loc:3H|592818991-592820493|+_exons:592818991-592819416,592819498-592820493_segs:1-426,427-1422:1206	miR-232H	HORVU.MOREX.r3.3HG0318560.1_loc:3H|592818991-592820493|+_exons:592818991-592819416,592819498-592820493_segs:1-426,427-1422	1195	1215	1206	-28.60	-29.80	1	4.5	1-21,1215-1195	NA	(((((((((((((((((((((&)))))))))))))))))))))	GGAGUCUACAUACGGAGCAAA&UUUGUUCCGUAUGUAGAUUUU	4	0.012147315812379	New	HORVU.MOREX.r3.3HG0318560.1	A0A8I6X8R9	Uncharacterized protein		GO:0005576 - CC:extracellular region; GO:0019953 - BP:sexual reproduction
hv6	HORVU.MOREX.r3.4HG0332520.1_loc:4H|3361149-3364547|-_exons:3361149-3361506,3361622-3361694,3362158-3362229,3363926-3363994,3364093-3364226,3364333-3364547_segs:1-215,216-349,350-418,419-490,491-563,564-921:728	miR-216H	HORVU.MOREX.r3.4HG0332520.1_loc:4H|3361149-3364547|-_exons:3361149-3361506,3361622-3361694,3362158-3362229,3363926-3363994,3364093-3364226,3364333-3364547_segs:1-215,216-349,350-418,419-490,491-563,564-921	715	737	728	-34.20	-28.00	0.818713450292398	4.5	2-18,736-720;19-22,718-715	1-1,737-737[UP5];x-x,719-719[BULt]	((((.(((((((((((((((((.&.)))))))))))))))))-))))	UGUGUGUGCAGAACCGGAUUGAC&UUUAGUCCGGUUUUGUAU-CACA	2	0.000782493826869235	New	HORVU.MOREX.r3.4HG0332520.1	A0A8I6XVX7	Histidine-containing phosphotransfer protein	Functions as a two-component phosphorelay mediators between cytokinin sensor histidine kinases and response regulators (B-type ARRs). Plays an important role in propagating cytokinin signal transduction.	GO:0005829 - CC:cytosol; GO:0005634 - CC:nucleus; GO:0009927 - MF:histidine phosphotransfer kinase activity; GO:0043424 - MF:protein histidine kinase binding; GO:0009736 - BP:cytokinin-activated signaling pathway; GO:0000160 - BP:phosphorelay signal transduction system
hv6	HORVU.MOREX.r3.4HG0349510.1_loc:4H|92938898-92943892|+_exons:92938898-92938965,92939410-92939495,92940477-92940631,92940713-92940777,92940926-92941112,92941417-92941680,92941771-92941904,92942051-92942240,92942323-92942382,92942469-92942720,92942803-92943061,92943129-92943334,92943464-92943514,92943602-92943892_segs:1-68,69-154,155-309,310-374,375-561,562-825,826-959,960-1149,1150-1209,1210-1461,…	miR-226H	HORVU.MOREX.r3.4HG0349510.1_loc:4H|92938898-92943892|+_exons:92938898-92938965,92939410-92939495,92940477-92940631,92940713-92940777,92940926-92941112,92941417-92941680,92941771-92941904,92942051-92942240,92942323-92942382,92942469-92942720,92942803-92943061,92943129-92943334,92943464-92943514,92943602-92943892_segs:1-68,69-154,155-309,310-374,375-561,562-825,826-959,960-1149,1150-1209,1210-1461,…	761	781	772	-37.80	-29.00	0.767195767195767	4.5	4-19,778-763	1-3,781-779[UP5];20-21,762-761[UP3]	..((((((((((((((((...&...))))))))))))))))..	AUGGGCUCCCUUUAAUCCCAA&UUUGGAUUGAAGGGAGCUCUG	3	0.0195852965989505	New	HORVU.MOREX.r3.4HG0349510.1	A0A8I6XY31	DUF676 domain-containing protein
hv6	HORVU.MOREX.r3.4HG0411240.1_loc:4H|591039017-591045429|-_exons:591039017-591039348,591039475-591039525,591039607-591039729,591040180-591040248,591041045-591041173,591041252-591041461,591041590-591041821,591041899-591042080,591043027-591043149,591043611-591044702,591044790-591045005,591045121-591045429_segs:1-309,310-525,526-1617,1618-1740,1741-1922,1923-2154,2155-2364,2365-2493,2494-2562,2563-268…	miR-72H	HORVU.MOREX.r3.4HG0411240.1_loc:4H|591039017-591045429|-_exons:591039017-591039348,591039475-591039525,591039607-591039729,591040180-591040248,591041045-591041173,591041252-591041461,591041590-591041821,591041899-591042080,591043027-591043149,591043611-591044702,591044790-591045005,591045121-591045429_segs:1-309,310-525,526-1617,1618-1740,1741-1922,1923-2154,2155-2364,2365-2493,2494-2562,2563-268…	2817	2836	2826	-39.10	-25.80	0.659846547314578	7	1-4,2836-2833;5-10,2831-2826;12-17,2824-2819	x-x,2832-2832[BULt];11-11,2825-2825[SIL];18-19,2818-2817[UP3]	..((((((.((((((.((((&))))-)))))).))))))..	GCGGUCGGAUAGGUCGGGUG&CACC-GACCUACUCGACCCA	1	0.0490744372186498	New	HORVU.MOREX.r3.4HG0411240.1	A0A8I6XII0	Small-subunit processome Utp12 domain-containing protein
hv6	HORVU.MOREX.r3.5HG0435960.1_loc:5H|53297753-53298130|+_exons:53297753-53298130_segs:1-378:338	miR-78H	HORVU.MOREX.r3.5HG0435960.1_loc:5H|53297753-53298130|+_exons:53297753-53298130_segs:1-378	329	349	338	-43.00	-32.80	0.762790697674419	6	1-5,349-345;6-18,342-330	x-x,344-343[BULt];19-19,329-329[UP3]	.(((((((((((((..(((((&)))))--))))))))))))).	GAGUCUACCGCCCGAUUUGGG&CCCAA--CGGGCGGUGGGCUA	1	0.0141426088108801	New	HORVU.MOREX.r3.5HG0435960.1	A0A8I6YD91	Protein TAR1		GO:0043457 - BP:regulation of cellular respiration
hv6	HORVU.MOREX.r3.5HG0533960.1_loc:5H|579051481-579058119|-_exons:579051481-579051966,579052112-579052174,579052626-579052742,579052896-579053012,579053087-579053179,579053299-579053403,579053584-579053700,579054351-579054446,579055333-579055487,579056872-579056975,579057056-579057138,579057214-579058119_segs:1-906,907-989,990-1093,1094-1248,1249-1344,1345-1461,1462-1566,1567-1659,1660-1776,1777-189…	miR-69H	HORVU.MOREX.r3.5HG0533960.1_loc:5H|579051481-579058119|-_exons:579051481-579051966,579052112-579052174,579052626-579052742,579052896-579053012,579053087-579053179,579053299-579053403,579053584-579053700,579054351-579054446,579055333-579055487,579056872-579056975,579057056-579057138,579057214-579058119_segs:1-906,907-989,990-1093,1094-1248,1249-1344,1345-1461,1462-1566,1567-1659,1660-1776,1777-189…	642	662	653	-43.80	-31.90	0.728310502283105	11	5-15,658-648;18-21,645-642	1-4,662-659[UP5];16-17,647-646[SIL]	((((..(((((((((((....&....)))))))))))..))))	CCCGGGGCCGGGGGUCGGCCG&CACACGACUCUCGGCAACGGG	4	0.020163438992419	New	HORVU.MOREX.r3.5HG0533960.1	A0A8I6XZU4	NAC domain-containing protein		GO:0003677 - MF:D binding; GO:0006355 - BP:regulation of D-templated transcription
hv6	HORVU.MOREX.r3.6HG0627770.1_loc:6H|547618525-547623153|+_exons:547618525-547618705,547618793-547618864,547619013-547619092,547619182-547619407,547619505-547619537,547619622-547619704,547620481-547620553,547620767-547621100,547621231-547621562,547621706-547622025,547622153-547622516,547622587-547623153_segs:1-181,182-253,254-333,334-559,560-592,593-675,676-748,749-1082,1083-1414,1415-1734,1735-209…	miR-180H	HORVU.MOREX.r3.6HG0627770.1_loc:6H|547618525-547623153|+_exons:547618525-547618705,547618793-547618864,547619013-547619092,547619182-547619407,547619505-547619537,547619622-547619704,547620481-547620553,547620767-547621100,547621231-547621562,547621706-547622025,547622153-547622516,547622587-547623153_segs:1-181,182-253,254-333,334-559,560-592,593-675,676-748,749-1082,1083-1414,1415-1734,1735-209…	1861	1878	1869	-34.20	-28.50	0.833333333333333	4	1-3,1878-1876;5-9,1874-1870;11-18,1868-1861	4-4,1875-1875[SIL];10-10,1869-1869[SIL]	((((((((.(((((.(((&))).))))).))))))))	GAGUGAGUGGAGCCCACA&UGUUGGCUCGACUCACUC	3	0.00473586149776484	New	HORVU.MOREX.r3.6HG0627770.1	A0A8I6XYZ2	Diphthine--ammonia ligase (EC 6.3.1.14) (Diphthamide synthase) (Diphthamide synthetase)
hv6	HORVU.MOREX.r3.7HG0683560.1_loc:7H|200929505-200934780|+_exons:200929505-200929850,200930059-200930808,200932515-200932672,200934275-200934780_segs:1-346,347-1096,1097-1254,1255-1760:1715	miR-216H	HORVU.MOREX.r3.7HG0683560.1_loc:7H|200929505-200934780|+_exons:200929505-200929850,200930059-200930808,200932515-200932672,200934275-200934780_segs:1-346,347-1096,1097-1254,1255-1760	1702	1724	1715	-34.20	-25.20	0.736842105263158	9	4-16,1721-1709;17-22,1707-1702	1-3,1724-1722[UP5];x-x,1708-1708[BULt]	((((((.(((((((((((((...&...)))))))))))))-))))))	UGUGGUAACAGGACUGGACUUCU&UUUAGUCCGGUUUUGU-AUCACA	0	0.0152272659663085	New	HORVU.MOREX.r3.7HG0683560.1	F2CRF5	Predicted protein		GO:0005634 - CC:nucleus - IBA:GO_Central.; GO:0043565 - MF:sequence-specific D binding - IBA:GO_Central.; GO:0006355 - BP:regulation of D-templated transcription - IBA:GO_Central.; GO:0060962 - BP:regulation of ribosomal protein gene transcription by R polymerase II
hv6	HORVU.MOREX.r3.7HG0749440.1_loc:7H|623211868-623214210|-_exons:623211868-623212428,623212836-623214210_segs:1-1375,1376-1936:665	miR-227H	HORVU.MOREX.r3.7HG0749440.1_loc:7H|623211868-623214210|-_exons:623211868-623212428,623212836-623214210_segs:1-1375,1376-1936	655	675	665	-30.70	-25.80	0.840390879478827	5	1-7,675-669;8-20,667-655	x-x,668-668[BULt]	(((((((((((((.(((((((&)))))))-)))))))))))))	GAUGCUCCCUUCAGAUUCAGA&UUUGGAU-UGAAGGGAGUAUU	4	0.020163438992419	New	HORVU.MOREX.r3.7HG0749440.1	A0A8I7BFS2	F-box domain-containing protein			17
