# Supplementary material for: Comprehensive Profiling of the miRNome and Degradome Reveals Regulatory Signatures of Seed Aging and Germination
Source: Int J Mol Sci. 2025 Sep 23;26(19):9292. doi: 10.3390/ijms26199292 (PMC12525370; doi:10.3390/ijms26199292)
Supplement: Supplementary file 1 [file ijms-26-09292-s001.zip › Supplementary File F4.xlsx]

## Sheet: all new miRNA
Table S4: The average level of expression of novel miRNAs identified in the tested seed samples
New miRNA ID	Mature sequence of miRNA	Averaged level of expression RPM									Chromosome	Sequence	miRNA*	Hairpin Sequence	Start	End	Orientation	Abundance	sRNA length	Hairpin Length	Hairpin Start	Hairpin End	Hairpin Structure	Genomic Hits	Minimum Free Energy(MFE)	Adjusted MFE	P_Val
		Lv6	Lv12	Lv24	Hv6	Hv12	Hv24	Rc6	Rc12	Rc24
miR-1H	AAAATACGGTCTGTATCTTGGTAC	0.114849	0.141297	0.0584762	0.036464	0	0	0.281339	0.221184	0.121547	3H dna:primary_assembly primary_assembly:MorexV3_psedomolecles_assembly:3H:1:621516506:1 REF	AAAATACGGTCTGTATCTTGGTAC	NO	TGCAAAATACGGTCTGTATCTTGGTACGTATTTGCAAAAAATTTGAAAGATGATATCAACTTGTGAATACGGTCCGAATTGTGATAGTCTTTTGCA	537616056	537616079	- [Negative strand]	6	24	96	537615986	537616081	(((<<<<-<<-<<<---<<-<<<<--<(((((..(((.....((((.........)))).)))..))))))..))))))...))).)).)))))))	2	-24.4	-25.4167	0.049505
miR-2H	AAACTGTGGCTGTCAAATTTTGGT	0.0695704	0.0467809	0	0	0	0	0	0.0476998	0	1H dna:primary_assembly primary_assembly:MorexV3_psedomolecles_assembly:1H:1:516505932:1 REF	AAACTGTGGCTGTCAAATTTTGGT	NO	TGAGCCATAGCAACAATAAAGTGTGGCAAGCCAAAGTGTGACAAAAACCAAACATATGTCAACTAAACTGTGGCTGTCAAATTTTGGTTTGGCAAAGTGTGGCTGA	446141971	446141994	+ [Positive strand]	2	24	106	446141906	446142011	(.(((((((((.....((((((.(((((.((((.(((.(((((.............)))))...-->>>->>>>>>>>>->>>>>>--...))....))))))).)	1	-32.32	-30.4906	0.049505
miR-4H	AAAGGATGACCGATTTATGAACAT	0.04618	0.0227895	0	0	0	0	0.0233905	0	0	4H dna:primary_assembly primary_assembly:MorexV3_psedomolecles_assembly:4H:1:610333535:1 REF	AAAGGATGACCGATTTATGAACAT	NO	ATACCGACACACTAATGGTCGATGTTGTTCTATTCTTCTCCCGATCTGTTTGTCAGCAAAGGATGACCGATTTATGAACATATTATGTGTCGGTAT	172322772	172322795	+ [Positive strand]	2	24	96	172322714	172322809	(((((((((((.(((((.(((..((((.((.((((((((..(((.....)))..)).->>>>>>>>->>>>--->>>--->)))))))))))))))	1	-28	-29.1667	0.049505
miR-5H	AACGACTGCGTGAACTCCGAGTGC	0.045579	0.0683685	0.0227895	0.0350857	0	0	0.164528	0.234116	0	5H dna:primary_assembly primary_assembly:MorexV3_psedomolecles_assembly:5H:1:588218686:1 REF	AACGACTGCGTGAACTCCGAGTGC	NO	GGGTACGGCAACGACTGCGTGAACTCCGAGTGCTACCGCGCTTGATGCACCGGGATATGCAGACGCTGGCGACCT	65305390	65305413	+ [Positive strand]	3	24	75	65305380	65305454	((((.((.(<-<<-<<<<<<<---<<<<-<<<<.............)))))))).))))))).)).)).))))))	1	-29.72	-39.6267	0.949505
miR-6H	AACGAGCTGCATAACGTCCATC	0	0	0.059395	0	0	0	0	0.0486187	0	5H dna:primary_assembly primary_assembly:MorexV3_psedomolecles_assembly:5H:1:588218686:1 REF	AACGAGCTGCATAACGTCCATC	NO	GCGCCGATGAGCGTTAAGCAGCTGGTTGGGGCCGCACCAGCTGGAGTGTGCAACTGGTACGGCCCCAACGAGCTGCATAACGTCCATCCGCGC	583106250	583106271	+ [Positive strand]	3	22	93	583106183	583106275	((((.((((..(((((.((((((.((((((((((.(((((.((.......)).))))).)))))))>>>->>>>>>->>>>>-->>>>.))))	1	-65.5	-70.4301	0.049505
miR-7H	AACGGGCTTGGCGGAATCAGCGGGA	0	0.125342	0	0.0233905	0.103454	0	0	0	0	CAJHDD010000057.1 dna:primary_assembly primary_assembly:MorexV3_psedomolecles_assembly:CAJHDD010000057.1:1:123980:1 REF	AACGGGCTTGGCGGAATCAGCGGGA	ACCCTGTTGAGCTTGACTCTAGTCC(33) GACCCTGTTGAGCTTGACTCTAGTCC(17) CCCTGTTGAGCTTGACTCTAGTCC(40) ACCCTGTTGAGCTTGACTCTAGTC(26) ACCCTGTTGAGCTTGACTCTAGTCCG(24) GACCCTGTTGAGCTTGACTCTAGTC(2) CCCTGTTGAGCTTGACTCTAGTCCG(48) AGACCCTGTTGAGCTTGACTCTAGTC(13) CCTGTTGAGCTTGACTCTAGTCCG(25) GACCCTGTTGAGCTTGACTCTAGT(11) CCCTGTTGAGCTTGACTCTAGTCCGA(26) AGACCCTGTTGAGCTTGACTCTAGT(7) CCTGTTGAGCTTGACTCTAGTCCGA(23) AAGACCCTGTT…	CAAGGGAACGGGCTTGGCGGAATCAGCGGGAAAGAAGACCCTGTTGAGCTTGACTCTAGTCCGACTTTG	2428	2452	+ [Positive strand]	4	25	69	2421	2489	(((((.--<<<<<<-<<<<<--<<<<<<<<-........}}}}}}}}==}}}=}}==}}}}}}=}))))	1	-24.8	-35.942	0.949556
miR-8H	AACTTGTAGAGGTGATTTGGT	0	0	0	0	0	0	0	0.0233905	0.167868	2H dna:primary_assembly primary_assembly:MorexV3_psedomolecles_assembly:2H:1:665585731:1 REF	NO	CGGGGTGAAATGAAAACTTGTAGAGGTGATTTGGTGATCACCGAATCTCTTGTATTCGGTGCACACCAAATCACTTCCACATGCTTTCGTTTTGTCTTG	16821618	16821638	+ [Positive strand]	2	21	99	16821603	16821701	(((((..(((((((<-<-<<<-<<<<<<<<<<<<<(..(((((((((....).))))))))..)))))))))))))).))).).))))))))..)))))	1	-49.7	-50.202	43.4343	0.009901
											2H dna:primary_assembly primary_assembly:MorexV3_psedomolecles_assembly:2H:1:665585731:1 REF	CAAATCACTTCCACATGCTTT(1)	CGGGGTGAAATGAAAACTTGTAGAGGTGATTTGGTGATCACCGAATCTCTTGTATTCGGTGCACACCAAATCACTTCCACATGCTTTCGTTTTGTCTTG	16821618	16821638	+ [Positive strand]	9	21	99	16821603	16821701	(((((..(((((((<-<-<<<-<<<<<<<<<<<<<(..(((((((((....).))))))))..)))}}}}}}}}}}}=}}}=}=}}})))))..)))))	1	-49.7	-50.202	43.4343	0.009901
miR-9H	AAGACGTGTAGAAGCTCACAACCC	0	0.04618	0	0	0	0	0	0	0	5H dna:primary_assembly primary_assembly:MorexV3_psedomolecles_assembly:5H:1:588218686:1 REF	NO	CCAAAAGACGTGTAGAAGCTCACAACCCATTAGGGTTATGACCTAGGGTCATTTTGATCTTTGCACGCGAGTGG	558685585	558685608	+ [Positive strand]	2	24	74	558685580	558685653	(((.--<-<<<<<<<<-<-<<<-<<<<<....))))).(((((...)))))...))).))))))))))...)))	1	-24.1	-32.5676	47.2973	0.009901
miR-10H	AAGCATAATCGCTGAGGGCT	2.82777	0	0	1.19116	0	0	0	0	0	4H dna:primary_assembly primary_assembly:MorexV3_psedomolecles_assembly:4H:1:610333535:1 REF	NO	GTTCTGTTAGCCCAGTGATGGCACATCTTTGAGACCTGAGAATTTTCTCCCTTGATGAAAATCATAAGCATAATCGCTGAGGGCTCTACAGAAT	423800777	423800796	+ [Positive strand]	98	20	94	423800711	423800804	(((((((.(((((((((((.((...............((((....))))...((((....)))).-->>--->>>>>>-->>>>>..)))))))	1	-29.7	-31.5957	42.5532	0.009901
miR-11H	AAGGACCCTGATGTCTTTGACGTG	0	0	0.0243093	0	0	0	0.0233905	0.059395	0.0243093	1H dna:primary_assembly primary_assembly:MorexV3_psedomolecles_assembly:1H:1:516505932:1 REF	NO	GCTAAGGACCCTGATGTCTTTGACGTGGCTTGGTACCAGACGCCTGAGGTCTAGTACCAAACGCCAAAAACATTGGCATCTGGATGACGTGGCACATATTATCAAAAAATATTTATGTGATCTGCTAGGACAAGATGCCAAGGTCCCTGGCGTTCGGTATCAAGGCGTCTGACCCTTTGTCACGTGAGAGACTCAATGGGTTAGC	494014033	494014056	- [Negative strand]	3	24	205	494013854	494014058	(((<---<<<<<<<-<<<<<<-<<<<<((..((...(((((((((...(....(((((.(((((((...((.(((((((((...((.(.((((((((((...............)))))...))))).).))))))))))).))...))))))).)))))).)))))))))..))...))))))).)))))))))..))))))))	1	-86.56	-42.2244	48.2927	0.009901
miR-12H	AAGTGTTCGGATCGCGGT	0	0	0	0	0	0	0.0607734	0	0.163326	5H dna:primary_assembly primary_assembly:MorexV3_psedomolecles_assembly:5H:1:588218686:1 REF	NO	CTGCCCTTTGTACACACCGCCCGTCGCTCCTACCGATTGAATGGTCCAGTGAAGTGTTCGGATCGCGGTGACGGGGGCAG	53711618	53711635	- [Negative strand]	9	18	80	53711606	53711685	((((((((.((...(((((((((.(((((((((((......))))..)).)->>>>-->>>--->>>>>)))))))))))	4	-31.3	-39.125	61.25	0.049505
miR-13H	AAGTTGATGGAAGTTTGA	0.489664	0.0706483	0.04618	0.19675	0	0.0486187	0.0584936	0.0243093	0.0350857	1H dna:primary_assembly primary_assembly:MorexV3_psedomolecles_assembly:1H:1:516505932:1 REF	NO	TGAGTGATTGAAGTTGATGGAAGTTTGAAAGTTTTAAACTAAGAGGGAATATCATGACTTTCCCCATTGCTCTTGAATTCAAATTCTTTCCAACTCAATTCACTCA	343247520	343247537	+ [Positive strand]	4	18	106	343247509	343247614	((((((((((<-<<<<--<<<<-<<<<<(...(((((..(((..(((((..........)))))..)))...)))))))))))))))...)))))))).)))))))	1	-28.6	-26.9811	33.9623	0.029703
miR-14H	AAGTTTGGAAATTCGAGGAGC	0	0	0	0	0	0	0	0	0.0598545	5H dna:primary_assembly primary_assembly:MorexV3_psedomolecles_assembly:5H:1:588218686:1 REF	NO	GTGAAGTTTGGAAATTCGAGGAGCCCGCGGCAAAAAGACAAATTCAGGCATGAACAGTGCTGTTTTTAAATGTTTCTCACAGGCCTGATTTTTTTCCACGAGCTCCTTGAATGTCCAAACTTCAC	206597094	206597114	+ [Positive strand]	2	21	125	206597090	206597214	(((<<<<<<<<<-<<<<<<<<<<<.((.((.(((((((.....((((((..(((((....))))).....(((.....))).))))))))))))))).)).))))))))))).))))))))))))	1	-56.8	-45.44	43.2	0.009901
miR-15H	AATAAAGGCGTGTGGACGAAGTGC	0	0.0470988	0	0	0	0	0.0233905	0.0341843	0	3H dna:primary_assembly primary_assembly:MorexV3_psedomolecles_assembly:3H:1:621516506:1 REF	NO	GTGGCAAAATGGATGGTAATAAAGGCGTGTGGACGAAGTGCAAACTCTCACACGTGTGGGTGTTATCTTTTTCCTAATCCAAAAGCTAACGCCCATACGTGCGGACGTTTGCAATTTGCCCACACGCCTTCATTATCATTTTTTTGCCAC	518426492	518426515	- [Negative strand]	2	24	150	518426382	518426531	(((((((((.(((((((<<<-<<<<<<<<<<<-<<<<-<<<((((((.(.(((((((((((((((.(((((.........))))).))))))))))))))).))).))))))).)))).))))))))))).)))))))))))))))))))	1	-85.5	-57	45.3333	0.009901
miR-16H	ACACGAACTGGGACTAATGATGCC	0.0467809	0.0227895	0	0.0243093	0	0	0.04618	0.0592535	0	7H dna:primary_assembly primary_assembly:MorexV3_psedomolecles_assembly:7H:1:632540561:1 REF	NO	CATCCTTTTAGTCCCGTTTCGTGTCACGAATCGGTACTGTAGGTTCAACACGAACTGGGACTAATGATG	571900684	571900707	+ [Positive strand]	2	24	69	571900636	571900704	((((...(((((((((.(((((((...(((((.........))))).>>>>>>>->>>>>>>>>->>>>	1	-28.9	-41.8841	46.3768	0.009901
miR-17H	ACACGCGTGATGTGGTCTCTA	0.0592535	0.118649	0.0243093	0.199137	0.327906	0.131864	0.045579	0.0233905	0	5H dna:primary_assembly primary_assembly:MorexV3_psedomolecles_assembly:5H:1:588218686:1 REF	ATGTAGGCTACTAAACGCAT(1)	CACGCGTGATGTGGTCTCTATGGACGCCTCCTTCGAGTAAACCTCCCGTGCATTGCACGGGCGGATGCTCGGTTGGCTTGACCGATGTAGGCTACTAAACGCATG	53359330	53359350	- [Negative strand]	7	21	105	53359244	53359348	<<-<<<<---<<<<<<<-<<(((..(((....(((((((..((.(((((((...))))))).)).)))))))..)))....)).}}}=}}}}}}}===}}}}=})	1	-46.9	-44.6667	57.1429	0.009901
											5H dna:primary_assembly primary_assembly:MorexV3_psedomolecles_assembly:5H:1:588218686:1 REF	GATGTAGGCTACTAAACGCAT(1)	CACGCGTGATGTGGTCTCTATGGACGCCTCCTTCGAGTAAACCTCCCGTGCATTGCACGGGCGGATGCTCGGTTGGCTTGACCGATGTAGGCTACTAAACGCATG	53359330	53359350	- [Negative strand]	2	21	105	53359244	53359348	<<-<<<<---<<<<<<<-<<(((..(((....(((((((..((.(((((((...))))))).)).)))))))..)))....))=}}}=}}}}}}}===}}}}=})	1	-46.9	-44.6667	57.1429	0.009901
											5H dna:primary_assembly primary_assembly:MorexV3_psedomolecles_assembly:5H:1:588218686:1 REF	CGATGTAGGCTACTAAACGCAT(2) GATGTAGGCTACTAAACGCA(1) GATGTAGGCTACTAAACGCATG(1)	CACGCGTGATGTGGTCTCTATGGACGCCTCCTTCGAGTAAACCTCCCGTGCATTGCACGGGCGGATGCTCGGTTGGCTTGACCGATGTAGGCTACTAAACGCATG	53359330	53359350	- [Negative strand]	4	21	105	53359244	53359348	<<-<<<<---<<<<<<<-<<(((..(((....(((((((..((.(((((((...))))))).)).)))))))..)))....)}=}}}=}}}}}}}===}}}}=})	1	-46.9	-44.6667	57.1429	0.019802
											5H dna:primary_assembly primary_assembly:MorexV3_psedomolecles_assembly:5H:1:588218686:1 REF	NO	CACGCGTGATGTGGTCTCTATGGACGCCTCCTTCGAGTAAACCTCCCGTGCATTGCACGGGCGGATGCTCGGTTGGCTTGACCGATGTAGGCTACTAAACGCATG	53359330	53359350	- [Negative strand]	4	21	105	53359244	53359348	<<-<<<<---<<<<<<<-<<(((..(((....(((((((..((.(((((((...))))))).)).)))))))..)))....)).))).)))))))...)))).))	1	-46.9	-44.6667	57.1429	0.009901
											5H dna:primary_assembly primary_assembly:MorexV3_psedomolecles_assembly:5H:1:588218686:1 REF	GATGTAGGCTACTAAACGCATG(2)	CACGCGTGATGTGGTCTCTATGGACGCCTCCTTCGAGTAAACCTCCCGTGCATTGCACGGGCGGATGCTCGGTTGGCTTGACCGATGTAGGCTACTAAACGCATG	53359330	53359350	- [Negative strand]	2	21	105	53359244	53359348	<<-<<<<---<<<<<<<-<<(((..(((....(((((((..((.(((((((...))))))).)).)))))))..)))....))=}}}=}}}}}}}===}}}}=}}	1	-46.9	-44.6667	57.1429	0.009901
miR-18H	ACACGCGTGATGTGGTCTCTCG	0.0835629	0.107095	0	1.59242	0.50063	0.189438	0.04618	0	0.045579	1H dna:primary_assembly primary_assembly:MorexV3_psedomolecles_assembly:1H:1:516505932:1 REF	CCGATGTAGGCTACTAAACGCAT(2)	CACGCGTGATGTGGTCTCTCGGGACGCCTCCTTCGAGTAAACCTCCCGTGCATTGCACGGACGGATGCTTGGTTGGCTTGACCGATGTAGGCTACTAAACGCATG	132544535	132544556	- [Negative strand]	7	22	105	132544450	132544554	<<-<<<<---<<<<<<<<<<<(...(((....(((((((..((..((((((...))))))..)).)))))))..)))....}}}}=}=}}}}}}}===}}}}=})	1	-46.9	-44.6667	57.1429	0.009901
											1H dna:primary_assembly primary_assembly:MorexV3_psedomolecles_assembly:1H:1:516505932:1 REF	CCGATGTAGGCTACTAAACGCAT(2) CGATGTAGGCTACTAAACGCA(3) CGATGTAGGCTACTAAACGCATG(1)	CACGCGTGATGTGGTCTCTCGGGACGCCTCCTTCGAGTAAACCTCCCGTGCATTGCACGGACGGATGCTTGGTTGGCTTGACCGATGTAGGCTACTAAACGCATG	132544535	132544556	- [Negative strand]	4	22	105	132544450	132544554	<<-<<<<---<<<<<<<<<<<(...(((....(((((((..((..((((((...))))))..)).)))))))..)))....)}}}=}=}}}}}}}===}}}}=))	1	-44.8	-42.6667	57.1429	0.009901
											1H dna:primary_assembly primary_assembly:MorexV3_psedomolecles_assembly:1H:1:516505932:1 REF	CGATGTAGGCTACTAAACGCATG(1)	CACGCGTGATGTGGTCTCTCGGGACGCCTCCTTCGAGTAAACCTCCCGTGCATTGCACGGACGGATGCTTGGTTGGCTTGACCGATGTAGGCTACTAAACGCATG	132544535	132544556	- [Negative strand]	11	22	105	132544450	132544554	<<-<<<<---<<<<<<<<<<<(...(((....(((((((..((..((((((...))))))..)).)))))))..)))....)}}}=}=}}}}}}}===}}}}=}}	1	-44.8	-42.6667	57.1429	0.009901
											1H dna:primary_assembly primary_assembly:MorexV3_psedomolecles_assembly:1H:1:516505932:1 REF	NO	CACGCGTGATGTGGTCTCTCGGGACGCCTCCTTCGAGTAAACCTCCCGTGCATTGCACGGACGGATGCTTGGTTGGCTTGACCGATGTAGGCTACTAAACGCATG	132544535	132544556	- [Negative strand]	8	22	105	132544450	132544554	<<-<<<<---<<<<<<<<<<<(...(((....(((((((..((..((((((...))))))..)).)))))))..)))....)))).).)))))))...)))).))	1	-44.8	-42.6667	57.1429	0.009901
											1H dna:primary_assembly primary_assembly:MorexV3_psedomolecles_assembly:1H:1:516505932:1 REF	CGATGTAGGCTACTAAACGCAT(1) CCGATGTAGGCTACTAAACGCAT(1) CGATGTAGGCTACTAAACGCA(1)	CACGCGTGATGTGGTCTCTCGGGACGCCTCCTTCGAGTAAACCTCCCGTGCATTGCACGGACGGATGCTTGGTTGGCTTGACCGATGTAGGCTACTAAACGCATG	132544535	132544556	- [Negative strand]	5	22	105	132544450	132544554	<<-<<<<---<<<<<<<<<<<(...(((....(((((((..((..((((((...))))))..)).)))))))..)))....)}}}=}=}}}}}}}===}}}}=})	1	-44.8	-42.6667	57.1429	0.009901
miR-19H	ACACGCGTGATGTGGTCTCTCTA	4.22602	0	0	8.91391	5.80519	1.20395	0.273474	0	0	2H dna:primary_assembly primary_assembly:MorexV3_psedomolecles_assembly:2H:1:665585731:1 REF	CCGATGTAGGCTACTAAACGCAT(2) ACCGATGTAGGCTACTAAACGCAT(2) CCGATGTAGGCTACTAAACGCA(1) ACCGATGTAGGCTACTAAACGCA(4) GACCGATGTAGGCTACTAAACGCA(3) ACCGATGTAGGCTACTAAACGC(1) GACCGATGTAGGCTACTAAACGC(3)	GGTGACACACGCGTGATGTGGTCTCTCTAGACGCCTCCGTCGAGTAAACCTCCCGTGCATTGCACGGGCGGATGCTCGGTTGGCTTGACCGATGTAGGCTACTAAACGCATGAGCACC	158767444	158767466	- [Negative strand]	14	23	118	158767354	158767471	((((.(-<<-<<<<---<<<<<<<<<<--((.(((....(((((((..((.(((((((...))))))).)).)))))))..))))).===}}=}=}}}}}}}===}}}}=)).)))))	6	-49.3	-41.7797	58.4746	0.019802
											6H dna:primary_assembly primary_assembly:MorexV3_psedomolecles_assembly:6H:1:561794515:1 REF	CCGATGTAGGCTACTAAACGCAT(2) ACCGATGTAGGCTACTAAACGCAT(2) CCGATGTAGGCTACTAAACGCA(1)	CACGCGTGATGTGGTCTCTCTAGACGCCTCCTTCGAGTAAACCTCCCGTGCATTGCACGGGCGGATGCTCGGTTGGCTTGACCGATGTAGGCTACTAAACGCATG	82427352	82427374	- [Negative strand]	14	23	105	82427268	82427372	<<-<<<<---<<<<<<<<<<--((.(((....(((((((..((.(((((((...))))))).)).)))))))..)))))..==}}=}=}}}}}}}===}}}}=})	6	-91.1	-86.7619	57.1429	0.009901
											2H dna:primary_assembly primary_assembly:MorexV3_psedomolecles_assembly:2H:1:665585731:1 REF	CCGATGTAGGCTACTAAACGCAT(6) ACCGATGTAGGCTACTAAACGCAT(14) CGATGTAGGCTACTAAACGCAT(2) CCGATGTAGGCTACTAAACGCA(8) CCGATGTAGGCTACTAAACGCATG(3) ACCGATGTAGGCTACTAAACGCA(11) CGATGTAGGCTACTAAACGCATG(2) GATGTAGGCTACTAAACGCATG(1) ACCGATGTAGGCTACTAAACGC(3) TGACCGATGTAGGCTACTAAACGC(2) GACCGATGTAGGCTACTAAACG(2) GATGTAGGCTACTAAACGCATGAG(1) TGACCGATGTAGGCTACTAAACG(9) TTGACCGATGTAGGCTACTAAACG(4) TGACCGATGTAGGCTACTA…	GGTGACACACGCGTGATGTGGTCTCTCTAGACGCCTCCGTCGAGTAAACCTCCCGTGCATTGCACGGGCGGATGCTCGGTTGGCTTGACCGATGTAGGCTACTAAACGCATGAGCACC	158767444	158767466	- [Negative strand]	8	23	118	158767354	158767471	((((.(-<<-<<<<---<<<<<<<<<<--((.(((....(((((((..((.(((((((...))))))).)).)))))))..))))).===}}=}=}}}}}}}===}}}}=}).)))))	6	-49.3	-41.7797	58.4746	0.009901
											6H dna:primary_assembly primary_assembly:MorexV3_psedomolecles_assembly:6H:1:561794515:1 REF	CCGATGTAGGCTACTAAACGCAT(6) ACCGATGTAGGCTACTAAACGCAT(14) CGATGTAGGCTACTAAACGCAT(2) CCGATGTAGGCTACTAAACGCA(8) CCGATGTAGGCTACTAAACGCATG(3)	CACGCGTGATGTGGTCTCTCTAGACGCCTCCTTCGAGTAAACCTCCCGTGCATTGCACGGGCGGATGCTCGGTTGGCTTGACCGATGTAGGCTACTAAACGCATG	82341204	82341226	- [Negative strand]	8	23	105	82341120	82341224	<<-<<<<---<<<<<<<<<<--((.(((....(((((((..((.(((((((...))))))).)).)))))))..))))).===}}=}=}}}}}}}===}}}}=})	6	-44.2	-42.0952	57.1429	0.009901
											2H dna:primary_assembly primary_assembly:MorexV3_psedomolecles_assembly:2H:1:665585731:1 REF	CCGATGTAGGCTACTAAACGCAT(4) ACCGATGTAGGCTACTAAACGCAT(9) CCGATGTAGGCTACTAAACGCA(16) CCGATGTAGGCTACTAAACGCATG(1) ACCGATGTAGGCTACTAAACGCA(8) GACCGATGTAGGCTACTAAACGCA(6) ACCGATGTAGGCTACTAAACGC(4) GACCGATGTAGGCTACTAAACGC(2) TGACCGATGTAGGCTACTAAACGC(1) TGACCGATGTAGGCTACTAAACG(1)	GGTGACACACGCGTGATGTGGTCTCTCTAGACGCCTCCGTCGAGTAAACCTCCCGTGCATTGCACGGGCGGATGCTCGGTTGGCTTGACCGATGTAGGCTACTAAACGCATGAGCACC	158767444	158767466	- [Negative strand]	15	23	118	158767354	158767471	((((.(-<<-<<<<---<<<<<<<<<<--((.(((....(((((((..((.(((((((...))))))).)).)))))))..)))))..==}}=}=}}}}}}}===}}}}=)).)))))	6	-49.3	-41.7797	58.4746	0.019802
											6H dna:primary_assembly primary_assembly:MorexV3_psedomolecles_assembly:6H:1:561794515:1 REF	CCGATGTAGGCTACTAAACGCAT(4) ACCGATGTAGGCTACTAAACGCAT(9) CCGATGTAGGCTACTAAACGCA(16) CCGATGTAGGCTACTAAACGCATG(1)	CACGCGTGATGTGGTCTCTCTAGACGCCTCCTTCGAGTAAACCTCCCGTGCATTGCACGGGCGGATGCTCGGTTGGCTTGACCGATGTAGGCTACTAAACGCATG	82341204	82341226	- [Negative strand]	15	23	105	82341120	82341224	<<-<<<<---<<<<<<<<<<--((.(((....(((((((..((.(((((((...))))))).)).)))))))..)))))..==}}=}=}}}}}}}===}}}}=))	6	-44.2	-42.0952	57.1429	0.009901
											2H dna:primary_assembly primary_assembly:MorexV3_psedomolecles_assembly:2H:1:665585731:1 REF	CCGATGTAGGCTACTAAACGCAT(2) CCGATGTAGGCTACTAAACGCA(2) CCGATGTAGGCTACTAAACGCATG(1) TTGACCGATGTAGGCTACTAAACG(1)	GGTGACACACGCGTGATGTGGTCTCTCTAGACGCCTCCGTCGAGTAAACCTCCCGTGCATTGCACGGGCGGATGCTCGGTTGGCTTGACCGATGTAGGCTACTAAACGCATGAGCACC	158767444	158767466	- [Negative strand]	10	23	118	158767354	158767471	((((.(-<<-<<<<---<<<<<<<<<<--((.(((....(((((((..((.(((((((...))))))).)).)))))))..)))))..==}}=}=}}}}}}}===}}}}=}).)))))	6	-49.3	-41.7797	58.4746	0.009901
											5H dna:primary_assembly primary_assembly:MorexV3_psedomolecles_assembly:5H:1:588218686:1 REF	ACCGATGTAGGCTACTAAACGCAT(3) CCGATGTAGGCTACTAAACGCA(2) CCGATGTAGGCTACTAAACGCATG(1) ACCGATGTAGGCTACTAAACGCA(1) CGATGTAGGCTACTAAACGCATG(1) TGACCGATGTAGGCTACTAAACG(1)	GTTGACACACGCGTGATGTGGTCTCTCTAGACGCCTGCTTCGAGTAAACCTCCCGTGCATTGCATGGGCGGATGCTTGGTTGGCTTGACCGATGTAGGCTACTAAACGCATGAGCAGC	53746861	53746883	- [Negative strand]	44	23	118	53746771	53746888	((((.(-<<-<<<<---<<<<<<<<<<--((.(((....(((((((..((.(((((((...))))))).)).)))))))..))))).===}}=}=}}}}}}}===}}}}=}).)))))	6	-43.7	-37.0339	55.0847	0.039604
											5H dna:primary_assembly primary_assembly:MorexV3_psedomolecles_assembly:5H:1:588218686:1 REF	CCGATGTAGGCTACTAAACGCAT(8) ACCGATGTAGGCTACTAAACGCAT(8) CCGATGTAGGCTACTAAACGCA(4) CCGATGTAGGCTACTAAACGCATG(3) ACCGATGTAGGCTACTAAACGCA(4) CGATGTAGGCTACTAAACGCATG(1) GACCGATGTAGGCTACTAAACGCA(3) ACCGATGTAGGCTACTAAACGC(3) TGACCGATGTAGGCTACTAAACG(3) ATGTAGGCTACTAAACGCATGAGC(1)	GTTGACACACGCGTGATGTGGTCTCTCTAGACGCCTGCTTCGAGTAAACCTCCCGTGCATTGCATGGGCGGATGCTTGGTTGGCTTGACCGATGTAGGCTACTAAACGCATGAGCAGC	53746861	53746883	- [Negative strand]	124	23	118	53746771	53746888	((((.(-<<-<<<<---<<<<<<<<<<--((.(((....(((((((..((.(((((((...))))))).)).)))))))..)))))..==}}=}=}}}}}}}===}}}}=}).)))))	6	-88.2	-74.7458	55.0847	0.009901
miR-20H	ACACGCGTGATGTGGTCTCTCTGGG	0	0.107554	0	0.222209	0.0512764	0.0607734	0	0	0	5H dna:primary_assembly primary_assembly:MorexV3_psedomolecles_assembly:5H:1:588218686:1 REF	NO	GGGTGACACACGCGTGATGTGGTCTCTCTGGGCGCCTCTTTCGAGTAAACCTCCCGTGCATTGCACGGGCGGATGCTCGGTTGGCTTGACCGATGTAGGCCATTAAACGCATGAGCAACTT	53677732	53677756	- [Negative strand]	5	25	121	53677642	53677762	((((..(-<<-<<<<---<<<<<<<<--<<<-.(((....(((((((..((.(((((((...))))))).)).)))))))..)))....)))..).)))))))...)))).)).)..))))	2	-51.2	-42.3141	57.0248	0.009901
miR-21H	ACACGCGTGATGTGGTCTCTCTGT	0	0	0	0.0578752	0	0	0.0233905	0	0	5H dna:primary_assembly primary_assembly:MorexV3_psedomolecles_assembly:5H:1:588218686:1 REF	ACCGATGTAGGCTACTAAACGCAT(16) GACCGATGTAGGCTACTAAACGCAT(3) CCGATGTAGGCTACTAAACGCAT(29) ACCGATGTAGGCTACTAAACGCA(12) ACCGATGTAGGCTACTAAACGCATG(8) GACCGATGTAGGCTACTAAACGCA(4) CCGATGTAGGCTACTAAACGCATG(3) TGACCGATGTAGGCTACTAAACGCA(14) CGATGTAGGCTACTAAACGCATG(5) CCGATGTAGGCTACTAAACGCATGA(1) TGACCGATGTAGGCTACTAAACGC(4) CGATGTAGGCTACTAAACGCATGA(1) TTGACCGATGTAGGCTACTAAACGC(4) TGACCGATGTAGGCTACTAAACG(3) TT…	GGGTGACACACGCGTGATGTGGTCTCTCTGTACGCCTCCTTCGAGTAAACCTCCCGTGCATTGCACGGGCGGATGCTCGGTTGGCTTGACCGATGTAGGCTACTAAACGCATGAGCAGCT	53407826	53407849	- [Negative strand]	2	24	120	53407736	53407855	((.((.(-<<-<<<<---<<<<<<<<<<-<<..(((....(((((((..((.(((((((...))))))).)).)))))))..)))...)}=}}=}=}}}}}}}===}}}}=}).))).))	1	-50	-41.6667	57.5	0.009901
											5H dna:primary_assembly primary_assembly:MorexV3_psedomolecles_assembly:5H:1:588218686:1 REF	ACCGATGTAGGCTACTAAACGCAT(8) GACCGATGTAGGCTACTAAACGCAT(2) CCGATGTAGGCTACTAAACGCAT(8) ACCGATGTAGGCTACTAAACGCA(4) ACCGATGTAGGCTACTAAACGCATG(7) GACCGATGTAGGCTACTAAACGCA(3) CCGATGTAGGCTACTAAACGCATG(3) TGACCGATGTAGGCTACTAAACGCA(1) CGATGTAGGCTACTAAACGCATG(1) TGACCGATGTAGGCTACTAAACG(3) TTGACCGATGTAGGCTACTAAAC(1) GATGTAGGCTACTAAACGCATGAGC(3)	GGGTGACACACGCGTGATGTGGTCTCTCTGTACGCCTCCTTCGAGTAAACCTCCCGTGCATTGCACGGGCGGATGCTCGGTTGGCTTGACCGATGTAGGCTACTAAACGCATGAGCAGCT	53407826	53407849	- [Negative strand]	3	24	120	53407736	53407855	((.((.(-<<-<<<<---<<<<<<<<<<-<<..(((....(((((((..((.(((((((...))))))).)).)))))))..)))...}}=}}=}=}}}}}}}===}}}}=}).))).))	1	-50	-41.6667	57.5	0.019802
miR-22H	ACACGCGTGATGTGGTCTCTT	0.260688	0.296551	0.0569738	0.457987	0.495672	0.179563	0.164069	0	0.045579	2H dna:primary_assembly primary_assembly:MorexV3_psedomolecles_assembly:2H:1:665585731:1 REF	NO	CACGCGTGATGTGGTCTCTTTGGACGCCTCCTTCGAGTAAACCTCCCGTGCATTGCACGGGCGGATGATCGGTTGGCTTGACCGATGTAGGCTACAAACGCATG	158817319	158817339	+ [Positive strand]	9	21	104	158817319	158817422	<<-<<<<--<<<<<<<<<-<(((..(((....((((.....((.(((((((...))))))).))....))))..)))....)))).).)))))))).)))).))	3	-44	-42.3077	56.7308	0.009901
miR-23H	ACATCTATGGCACCTGAGGGCA	0.151931	0	0	0	0	0	0	0	0	1H dna:primary_assembly primary_assembly:MorexV3_psedomolecles_assembly:1H:1:516505932:1 REF	NO	AAGGGAGATCATTTCTTGTGTCATCAATGAATGCTACATCTATGGCACCTGAGGGCATGATGTTTCTT	25676163	25676184	+ [Positive strand]	4	22	68	25676127	25676194	(((..(.(((((((((((((((((..(((......->>>-->>>>>>>-->>>>>->)))).)..)))	3	-20.6	-30.2941	41.1765	0.049505
											1H dna:primary_assembly primary_assembly:MorexV3_psedomolecles_assembly:1H:1:516505932:1 REF	NO	AAAAGGGAGATCATATCTTGTGCCATCAATGAATGCCTACATCTATGGCACCTGAGGGCATGATGTTTTTTTT	25680876	25680897	+ [Positive strand]	4	22	73	25680837	25680909	((((((((.(((((..((((((((((..(((.......->>>-->>>>>>>--->>>-->)))).))))))))	3	-34.4	-47.1233	39.726	0.029703
miR-24H	ACCCTGTTGAGCTTGACTCTAGTCT	0	1.16075	0	0	0	0.243093	0	0	0	1H dna:primary_assembly primary_assembly:MorexV3_psedomolecles_assembly:1H:1:516505932:1 REF	NO	GTCTACTATCCAGCGAAACCACAGCCAAGGGAACGGGCTTGGTAGAATCAGCGGGGAAAGAAGACCCTGTTGAGCTTGACTCTAGTCTGAC	132332258	132332282	- [Negative strand]	5	25	91	132332254	132332344	(((.((((((.(((...((((.((((..(....).))))))))....(((((((((.......->>>>>>>>>>>>->>--->>>>--)))	4	-31.4	-34.5055	52.7473	0.009901
											5H dna:primary_assembly primary_assembly:MorexV3_psedomolecles_assembly:5H:1:588218686:1 REF	GCGGGCTTGGCGGAATCAGCGGGGAA(1) GCGGGCTTGGCGGAATCAGCGGGG(1)	CAAGGGAGCGGGCTTGGCGGAATCAGCGGGGAAAGAAGACCCTGTTGAGCTTGACTCTAGTCTGACTTTG	53612394	53612418	- [Negative strand]	5	25	70	53612386	53612455	(((((..={{{{{{={{{{{=={{{{{{{{{==.....->>>>>>>>>-->>>->>-->>>>>).)))))	4	-27.4	-39.1429	55.7143	0.009901
											5H dna:primary_assembly primary_assembly:MorexV3_psedomolecles_assembly:5H:1:588218686:1 REF	NO	CCAAGGGAACGGGCTTGGCGGAATCAGCGGGGAAAGAAGACCCTGTTGAGCTTGACTCTAGTCTGACTTTGTG	53760748	53760772	- [Negative strand]	5	25	73	53760738	53760810	((((((...((((((.(((((..(((((((((.......->>>>>>>>>-->>>->>-->>>>>).))))).)	4	-27.2	-37.2603	54.7945	0.019802
											CAJHDD010000015.1 dna:primary_assembly primary_assembly:MorexV3_psedomolecles_assembly:CAJHDD010000015.1:1:273511:1 REF	NO	CAAGGGAACGGGCTTGGCGGAATCAGCGGGGAAAGAAGACCCTGTTGAGCTTGACTCTAGTCTGACTTTG	251313	251337	+ [Positive strand]	5	25	70	251274	251343	(((((...((((((.(((((..(((((((((.......->>>>>>>>>-->>>->>-->>>>>).)))))	4	-26.3	-37.5714	54.2857	0.009901
											5H dna:primary_assembly primary_assembly:MorexV3_psedomolecles_assembly:5H:1:588218686:1 REF	AGCGGGCTTGGCGGAATCAGCGGG(1)	CAAGGGAGCGGGCTTGGCGGAATCAGCGGGGAAAGAAGACCCTGTTGAGCTTGACTCTAGTCTGACTTTG	53612394	53612418	- [Negative strand]	22	25	70	53612386	53612455	(((((.=={{{{{{={{{{{=={{{{{{{{(.......->>>>>>>>>-->>>->>-->>>>>).)))))	4	-27.4	-39.1429	55.7143	0.039604
miR-25H	ACCGACCTACTCGACCCA	0.0935619	0.0467809	0.132323	0.130662	0	0	0.0850827	0.488693	0.0233905	6H dna:primary_assembly primary_assembly:MorexV3_psedomolecles_assembly:6H:1:561794515:1 REF	TGGGCCGGGTCGGCCGGTC(2) TTGGGCCGGGTCGGCCGG(1) GGGCCGGGTCGGCCGGTC(9) CTTGGGCCGGGTCGGCCG(2) CCTTGGGCCGGGTCGGCC(1)	GTTGGACCTTGGGCCGGGTCGGCCGGTCCGCCTCATGGCGAGCACCGACCTACTCGACCCATCGGCCGGC	82436132	82436149	- [Negative strand]	21	18	70	82436122	82436191	(((((.((.({{{={{{{{={{={{{{{((((....)))).).>>>>->>->>>>>->>>>..)))))))	1	-37.9	-54.1429	72.8571	0.049505
											6H dna:primary_assembly primary_assembly:MorexV3_psedomolecles_assembly:6H:1:561794515:1 REF	TGGGCCGGGTCGGCCGGT(1) TTGGGCCGGGTCGGCCGG(1) CCTTGGGCCGGGTCGGCC(1)	GTTGGACCTTGGGCCGGGTCGGCCGGTCCGCCTCATGGCGAGCACCGACCTACTCGACCCATCGGCCGGC	82436132	82436149	- [Negative strand]	7	18	70	82436122	82436191	(((((.((.{{{{={{{{{={{={{{{(((((....)))).).>>>>->>->>>>>->>>>..)))))))	1	-37.9	-54.1429	72.8571	0.009901
											6H dna:primary_assembly primary_assembly:MorexV3_psedomolecles_assembly:6H:1:561794515:1 REF	TGGGCCGGGTCGGCCGGT(1) TTGGGCCGGGTCGGCCGGT(1) TGGGCCGGGTCGGCCGGTC(5) GGGCCGGGTCGGCCGGTC(5) CTTGGGCCGGGTCGGCCG(1) CCTTGGGCCGGGTCGGCC(1) GCCGGGTCGGCCGGTCCG(1)	GTTGGACCTTGGGCCGGGTCGGCCGGTCCGCCTCATGGCGAGCACCGACCTACTCGACCCATCGGCCGGC	82436132	82436149	- [Negative strand]	7	18	70	82436122	82436191	(((((.((.{{{{={{{{{={{={{{{{((((....)))).).>>>>->>->>>>>->>>>..)))))))	1	-37.9	-54.1429	72.8571	0.009901
miR-26H	ACCGACCTACTCGACCCC	0.214984	0.0341843	0	0	0	0	0	0	0.2165	CAJHDD010000269.1 dna:primary_assembly primary_assembly:MorexV3_psedomolecles_assembly:CAJHDD010000269.1:1:52007:1 REF	TGGGCCGGGTCGGCCGGTC(2) TGGGCCGGGTCGGCCGGT(1) TTGGGCCGGGTCGGCCGGT(3) TTGGGCCGGGTCGGCCGG(3) CTTGGGCCGGGTCGGCCG(1) CCGGGTCGGCCGGTCCGC(1) CCGGGTCGGCCGGTCCGCC(3)	GTTGGACCTTGGGCCGGGTCGGCCGGTCCGCCTCACGGCGAGCACCGACCTACTCGACCCCTTCGGCCGGC	44192	44209	- [Negative strand]	19	18	71	44181	44251	(((((.((=={{{={{{{{={{={{{{(((((....)))).).>>>>->>->>>>>->>>-...)))))))	1	-34.7	-48.8732	74.6479	0.049505
											CAJHDD010000269.1 dna:primary_assembly primary_assembly:MorexV3_psedomolecles_assembly:CAJHDD010000269.1:1:52007:1 REF	CCGGGTCGGCCGGTCCGCC(3)	GTTGGACCTTGGGCCGGGTCGGCCGGTCCGCCTCACGGCGAGCACCGACCTACTCGACCCCTTCGGCCGGC	44192	44209	- [Negative strand]	3	18	71	44181	44251	(((((.((..(((={{{{{={{={{{{{{{{{....)))).).>>>>->>->>>>>->>>-...)))))))	1	-34.7	-48.8732	74.6479	0.039604
											CAJHDD010000269.1 dna:primary_assembly primary_assembly:MorexV3_psedomolecles_assembly:CAJHDD010000269.1:1:52007:1 REF	GGGCCGGGTCGGCCGGTC(5) TGGGCCGGGTCGGCCGGTC(3) GGGCCGGGTCGGCCGGTCC(1) TGGGCCGGGTCGGCCGGT(1) TTGGGCCGGGTCGGCCGGT(1) CCGGGTCGGCCGGTCCGCC(1)	GTTGGACCTTGGGCCGGGTCGGCCGGTCCGCCTCACGGCGAGCACCGACCTACTCGACCCCTTCGGCCGGC	44192	44209	- [Negative strand]	13	18	71	44181	44251	(((((.((..{{{={{{{{={{={{{{{((((....)))).).>>>>->>->>>>>->>>-...)))))))	1	-34.7	-48.8732	74.6479	0.029703
miR-27H	ACCGGAGGAAGGTGGGGA	0.294219	0	0	0	0	0	0.036464	0	0	5H dna:primary_assembly primary_assembly:MorexV3_psedomolecles_assembly:5H:1:588218686:1 REF	NO	GGACTGCTAGTGAGAACCGGAGGAAGGTGGGGATGACGTCAAAAGTTCCTCTTGTGGCAGCCCCACTTTGCTGCATATCTAGCTGATCGGTTC	382961825	382961842	+ [Positive strand]	3	18	93	382961809	382961901	((((((.((((.(((---<-<<-<<<<<<<<<-....((((.(((.....))).))))..))))))))).)).)...))).))))..))))))	1	-33.8	-36.3441	53.7634	0.029703
miR-28H	ACGCCAAGCCGTAGATCTGAGCCGC	0	0	0	0.555963	0	0	0	0	0	3H dna:primary_assembly primary_assembly:MorexV3_psedomolecles_assembly:3H:1:621516506:1 REF	NO	GGAACTGAGCGGCGAGGGACTGGCGCGGTGTCCTGTCATGGGTTCCAGCGACGCCAAGCCGTAGATCTGAGCCGCCGTCTTCAGTTCC	190888157	190888181	- [Negative strand]	6	25	88	190888143	190888230	(((((((((((((..(((.(((((..(((((((((..........))).)>>>>>-->>>-->>->>>-->>>>>.....))))))))	5	-40.8	-46.3636	64.7727	0.039604
											7H dna:primary_assembly primary_assembly:MorexV3_psedomolecles_assembly:7H:1:632540561:1 REF	NO	GAGGGACTGGCGCGGTGTCTTGTCATGGGTTCCAGGGACGCCAAGCCGTAGATCTGAGCCGCCGTCTCCAGTTCCTC	157132670	157132694	+ [Positive strand]	6	25	77	157132632	157132708	((((((((((.((((((.((((((((((.((...((.--->>>>->>>>->>>-->>>->>>)).).))))))))))	5	-34.2	-44.4156	63.6364	0.019802
											7H dna:primary_assembly primary_assembly:MorexV3_psedomolecles_assembly:7H:1:632540561:1 REF	NO	GGAACTGAGCGGCGAGGAACTGGCGCGGTGTCCTGTCATGGGTTCCAGCGACGCCAAGCCGTAGATCTGAGCCGCCGTCTTCAGTTCC	569271892	569271916	+ [Positive strand]	6	25	88	569271841	569271928	(((((((((((((..(((.(((((..(((((((((..........))).)>>>>>-->>>-->>->>>-->>>>>.....))))))))	5	-41.7	-47.3864	63.6364	0.009901
miR-29H	ACGGACCGGGAATCGCCCA	0.0578752	0	0.0233905	0	0	0	0.0233905	0.0486187	0	5H dna:primary_assembly primary_assembly:MorexV3_psedomolecles_assembly:5H:1:588218686:1 REF	NO	GGGGGTCCCGGCCCCGAACCCGTCGGCTGTTGGCGGATTGCTCGAGCTGCTCACGCGGCGAGAGCGGGTCGCCGCGTGCCGGCCGGGGGACGGACCGGGAATCGCCC	53193776	53193794	- [Negative strand]	2	19	107	53193776	53193882	(((((((((((..(((..((((((((((((.((((..((((((..(((((....)))))..))))))..))))))).))))))..))).->>>->>>>>->>>->>>	1	-66.9	-62.5234	77.5701	0.019802
miR-30H	ACGGACCGGGAATCGCCCT	0	0	0.0350857	0.0486187	0	0.0243093	0.152214	0.0949576	0.0243093	5H dna:primary_assembly primary_assembly:MorexV3_psedomolecles_assembly:5H:1:588218686:1 REF	NO	GGGGGTCCCGGCCCCGAACCCGTCGGCTGTTGGCGGATTGCTCGAGCTGCTCACGCGGCGAGAGCGGGTCGCCGCGTGCCGGTCGGGGGACGGACCGGGAATCGCCC	53523029	53523047	- [Negative strand]	2	19	107	53523029	53523135	(((((((((((..(((..((((((((((((.((((..((((((..(((((....)))))..))))))..))))))).))))).))))..->>>->>>>>->>>->>>	1	-66.6	-62.243	76.6355	0.009901
miR-31H	ACGGGCTTGGCGGAATCAGCA	0	0.0486187	0.0943392	0.0584762	0	0.0243093	0	0	0	2H dna:primary_assembly primary_assembly:MorexV3_psedomolecles_assembly:2H:1:665585731:1 REF	CTGTTGAGCTTGACTCTAGTCC(2) TGTTGAGCTTGACTCTAGTCCG(1) CTGTTGAGCTTGACTCTAGTC(1) CCTGTTGAGCTTGACTCTAGT(4) TTGAGCTTGACTCTAGTCCGA(1) CCCTGTTGAGCTTGACTCTAGT(3) CCTGTTGAGCTTGACTCTAG(1) TTGAGCTTGACTCTAGTCCGAC(1) ACCCTGTTGAGCTTGACTCTAG(3)	CCAAGGGAACGGGCTTGGCGGAATCAGCAGGGAAAGAAGACCCTGTTGAGCTTGACTCTAGTCCGACTTTGTG	158790786	158790806	+ [Positive strand]	2	21	73	158790777	158790849	((((((..-<<<<<<-<<<<<--<<<<<<(((........)}}}}}}}}==}}}=}}==}}}))).))))).)	1	-30.1	-41.2329	54.7945	0.019802
											2H dna:primary_assembly primary_assembly:MorexV3_psedomolecles_assembly:2H:1:665585731:1 REF	TGTTGAGCTTGACTCTAGTCC(1) CTGTTGAGCTTGACTCTAGTCC(9) GTTGAGCTTGACTCTAGTCC(1) TGTTGAGCTTGACTCTAGTCCG(1) CTGTTGAGCTTGACTCTAGTC(4) CCTGTTGAGCTTGACTCTAGTC(8) TTGAGCTTGACTCTAGTCCG(1) CTGTTGAGCTTGACTCTAGT(3) GTTGAGCTTGACTCTAGTCCGA(1) CCTGTTGAGCTTGACTCTAGT(8) TTGAGCTTGACTCTAGTCCGA(1) CCCTGTTGAGCTTGACTCTAGT(6) TGAGCTTGACTCTAGTCCGA(1) CCTGTTGAGCTTGACTCTAG(2) CCCTGTTGAGCTTGACTCTAG(12) TGAGCTTGACTCTAGTCCGAC(2…	CCAAGGGAACGGGCTTGGCGGAATCAGCAGGGAAAGAAGACCCTGTTGAGCTTGACTCTAGTCCGACTTTGTG	158790786	158790806	+ [Positive strand]	3	21	73	158790777	158790849	((((((..-<<<<<<-<<<<<--<<<<<<(((........}}}}}}}}}==}}}=}}==}})))).))))).)	1	-30.1	-41.2329	54.7945	0.009901
											2H dna:primary_assembly primary_assembly:MorexV3_psedomolecles_assembly:2H:1:665585731:1 REF	CTGTTGAGCTTGACTCTAGTCC(1) TGTTGAGCTTGACTCTAGTCCG(2) CTGTTGAGCTTGACTCTAGTC(1) CCTGTTGAGCTTGACTCTAGTC(1) TTGAGCTTGACTCTAGTCCG(1) CTGTTGAGCTTGACTCTAGT(5) GTTGAGCTTGACTCTAGTCCGA(1) CCTGTTGAGCTTGACTCTAGT(4) CCCTGTTGAGCTTGACTCTAGT(2) TGAGCTTGACTCTAGTCCGA(2) TTGAGCTTGACTCTAGTCCGAC(1) CCCTGTTGAGCTTGACTCTAG(6) ACCCTGTTGAGCTTGACTCTAG(7) GAGCTTGACTCTAGTCCGAC(1) TGAGCTTGACTCTAGTCCGACT(1)	CCAAGGGAACGGGCTTGGCGGAATCAGCAGGGAAAGAAGACCCTGTTGAGCTTGACTCTAGTCCGACTTTGTG	158790786	158790806	+ [Positive strand]	2	21	73	158790777	158790849	((((((..-<<<<<<-<<<<<--<<<<<<(((.......=}}}}}}}}}==}}}=}}==}})))).))))).)	1	-30.1	-41.2329	54.7945	0.009901
											2H dna:primary_assembly primary_assembly:MorexV3_psedomolecles_assembly:2H:1:665585731:1 REF	TGTTGAGCTTGACTCTAGTCC(1) CTGTTGAGCTTGACTCTAGTCC(33) GTTGAGCTTGACTCTAGTCC(1) TGTTGAGCTTGACTCTAGTC(3) TGTTGAGCTTGACTCTAGTCCG(1) CTGTTGAGCTTGACTCTAGTC(29) CCTGTTGAGCTTGACTCTAGTC(44) CTGTTGAGCTTGACTCTAGT(8) CCTGTTGAGCTTGACTCTAGT(32) CCCTGTTGAGCTTGACTCTAGT(54) CCTGTTGAGCTTGACTCTAG(19) TTGAGCTTGACTCTAGTCCGAC(3) CCCTGTTGAGCTTGACTCTAG(34) TGAGCTTGACTCTAGTCCGAC(1) ACCCTGTTGAGCTTGACTCTAG(31) GAGCTTGACTCTAG…	CCAAGGGAACGGGCTTGGCGGAATCAGCAGGGAAAGAAGACCCTGTTGAGCTTGACTCTAGTCCGACTTTGTG	158790786	158790806	+ [Positive strand]	5	21	73	158790777	158790849	((((((..-<<<<<<-<<<<<--<<<<<<(((........}}}}}}}}}==}}}=}}==}}}))).))))).)	1	-30.1	-41.2329	54.7945	0.009901
miR-32H	ACGGTCCGTCTGCCTCTTTTGAGC	0	0	0.0233905	0	0	0	0	0.0584936	0	2H dna:primary_assembly primary_assembly:MorexV3_psedomolecles_assembly:2H:1:665585731:1 REF	NO	GGAGTGCCAAGGGCGGCAGGCACGACAGGTGCCCTAGACCCGGGGTATCACGGTCCGTCTGCCTCTTTTGAGCCAGCC	393264039	393264062	- [Negative strand]	2	24	78	393264033	393264110	((...((((((((.(((((((..(((.((((((((......))))))))--->>>->>>>>>>->>>>>>->>...))	1	-37.2	-47.6923	66.6667	0.039604
miR-33H	ACGGTCTGTCCGGACGTTTGTGAC	0.0233905	0.116051	0.0467809	0	0	0	0.0710903	0.0940387	0.0486187	7H dna:primary_assembly primary_assembly:MorexV3_psedomolecles_assembly:7H:1:632540561:1 REF	NO	GTCCAGACGTTTGAGGCCCGTTTGAGGGGACCGGGTTAATTTTTTATGACCGACCAATGATTGAACGGTCTGTCCGGACGTTTGTGAC	90097681	90097704	+ [Positive strand]	2	24	88	90097616	90097703	(((((((((((((.((((((((..(.((...(((..(((....)))...))).)).....)..)>>>>--->>>>>>>>>>>>>->>>	1	-31.5	-35.7955	51.1364	0.019802
miR-34H	AGAGGCTGACGTGGGCTCT	0.104356	0.269679	0	0.651414	0.311264	0.105257	0.0575747	0.0569738	0.0689695	7H dna:primary_assembly primary_assembly:MorexV3_psedomolecles_assembly:7H:1:632540561:1 REF	NO	GGAAAAAGAGGAGGAGATAGCGTCGGGCTCGGCCATGGAGACCTGTAGTCTGATACCAAGTTGGAGAGAATAATTTTTGATGTACAAAAGATTACATGGATGGGTTTATATGGGGAGAGTTGCCACATCCTATACATGTGCCAGAGGCTGACGTGGGCTCTCCCGAGATCC	13310890	13310908	- [Negative strand]	4	19	171	13310879	13311049	(((......((..(((...(((((((.((((((((((......((((((((........((..((((......))))..)).......)))))))).((((((((................))).)))))....)))).)))->>>->>>>>>>--->>>-.))....)))	1	-60.45	-35.3509	48.538	0.019802
miR-35H	AGCAAGGATTGACAGACC	0.782055	0.440534	0.210514	1.36622	0.817753	0.0935619	0	0	0.202035	1H dna:primary_assembly primary_assembly:MorexV3_psedomolecles_assembly:1H:1:516505932:1 REF	NO	TAGCAAGGATTGACAGACCGAGAGCTCTTTCTTGATTCTATGGGTGGTGGTGCATGGCCGTTCTTAGTTGGTGGAGCGATTTGTCTGGTTAATTCCGTTA	132171272	132171289	- [Negative strand]	9	18	100	132171190	132171289	(<<<--<<<<<<<<<<<<-((..(((((..((.....(((.(..((((.(....).))))..).)))..)).)))))..)).)))).)))))))).))))	5	-31.1	-31.1	47	0.049505
											5H dna:primary_assembly primary_assembly:MorexV3_psedomolecles_assembly:5H:1:588218686:1 REF	NO	AGGTCCGGACATAGCAAGGATTGACAGACCGAGAGCTCTTTCTTGATTCTATGGGTGGTGGTGTATGGCCGTTCTTAGTTGGTGGAGCGATTTGTCTGGTTAATTCCGTTAACAAACGAGACCT	53568631	53568648	- [Negative strand]	9	18	124	53568536	53568659	(((((((....(<<<--<<<<<<<<<<<<-((..(((((..((.....(((.(..((((.(....).))))..).)))..)).)))))..)).)))).)))))))).)))).....)).)))))	5	-40.5	-32.6613	47.5806	0.039604
miR-36H	AGCAAGGATTGACAGACTA	1.00432	1.02946	0.280686	0.466006	0	0.176241	0.152038	0.280686	0.145856	2H dna:primary_assembly primary_assembly:MorexV3_psedomolecles_assembly:2H:1:665585731:1 REF	NO	TAGCAAGGATTGACAGACCGAGAGCTCTTTCTTGATTCTATGGGTGGTGGTGCATGGCCGTTCTTAGTTGGTGGAGCGATTTGTCTGGTTAATTCCGTTA	158819947	158819965	+ [Positive strand]	7	19	100	158819945	158820044	(<<<--<<<<<<<<<<<<-<(..(((((..((.....(((.(..((((.(....).))))..).)))..)).)))))..)).)))).)))))))).))))	4	-30.7	-30.7	45	0.049505
miR-37H	AGCCTGCCTGACTGTGAGACCG	0	0	0	0	0	0	0.0972374	0.227723	0	2H dna:primary_assembly primary_assembly:MorexV3_psedomolecles_assembly:2H:1:665585731:1 REF	NO	ATGGTGTAAGCCTGCCTGACTGTGAGACCGACTGGTCGAACAGAGACGAAAGTCGGCCATAGTGATCCAGGAGTCCCGT	9511815	9511836	+ [Positive strand]	7	22	79	9511806	9511884	((((.(.(--<<<<--<-<<<<<<-<-<<<(((.(((.......)))...))))))))))))).)..))))..))))))	5	-29.4	-37.2152	55.6962	0.009901
miR-38H	AGCGGGGTAGAGGAATTGGTCGACT	0.528966	0	0	0	0.315771	0	0	0	0	1H dna:primary_assembly primary_assembly:MorexV3_psedomolecles_assembly:1H:1:516505932:1 REF	NO	AGAAGCGGGGTAGAGGAATTGGTCGACTCATCAGGCTCATGATCTGAAGATAGCGGGTTCGAATCCTATCCCCGTCTCT	42334247	42334271	+ [Positive strand]	18	25	79	42334243	42334321	(((--<<<<<---<<<<-<<<<<<<--<(.((((((....).))))).))...)))..)))).))))..)))))..)))	13	-29.3	-37.0886	51.8987	0.049505
miR-39H	AGCGGGGTAGAGGAATTGGTT	0	0	0	0.059395	0	0	0	0	0	2H dna:primary_assembly primary_assembly:MorexV3_psedomolecles_assembly:2H:1:665585731:1 REF	NO	CGGGGTAGAGGAATTGGTTGACTCATCAGGCTCATAACCTGAAGACAGCAAGTTCGAATCCTGCCCCG	239480666	239480686	+ [Positive strand]	3	21	68	239480667	239480734	<<<<<<<<<-<<<<<-<<<(..((.(((((.......))))).)))))).)))))...).))))))))	1	-26.7	-39.2647	52.9412	0.019802
miR-40H	AGGACGAGTCGATCTTGAACGGAT	0.0233905	0.0227895	0.0938798	0	0	0	0.0350857	0	0.0486187	3H dna:primary_assembly primary_assembly:MorexV3_psedomolecles_assembly:3H:1:621516506:1 REF	NO	GTATCGACTCAAGATCGGTTTGTTTCTCGATCGAGCTAAAAAAAAGTCCGTACTTAACTCATTACTTTTCGAGTCGATCTCGAGTCGAGCCAAAGGACGAGTCGATCTTGAACGGATGC	361719826	361719849	+ [Positive strand]	3	24	119	361719732	361719850	(((((...(((((((((..((((((((((((((((........((((....)))).((((..........))))....))))).)))))....->>>>>>-->>>>>>>>>--->>>))	1	-37.6	-31.5966	44.5378	0.029703
miR-41H	AGGATCATTGTCGTGACT	0	0	0	0.0701714	0	0	0	0.072928	0.188395	CAJHDD010000037.1 dna:primary_assembly primary_assembly:MorexV3_psedomolecles_assembly:CAJHDD010000037.1:1:147512:1 REF	NO	GGAGAAGTCGTAACAAGGTTTCCGTAGGTGAACCTGCGGAAGGATCATTGTCGTGACTCTGACC	146854	146871	+ [Positive strand]	4	18	64	146813	146876	(((((.((((..((((((((((((((((....))))))))-->>>>->>>>-->>>>>))..))	2	-26.7	-41.7188	51.5625	0.009901
miR-42H	AGGATTCCCCTAGTAACGGT	0	0	0	0	0	0	0	0.142816	0.06927	5H dna:primary_assembly primary_assembly:MorexV3_psedomolecles_assembly:5H:1:588218686:1 REF	NO	AGGATTCCCCTAGTAACGGTGAGCGAACCGGGAACAGCCCAGCTTGAGAATCGGGCGGCTGTGCCGTGCGAATTGTAGTCTGGAGAGGCGTCCT	53604958	53604977	- [Negative strand]	3	20	94	53604883	53604976	<<<<<-<<<<<<<--<<<<<..(((...(((..((((((..(((((.....))))))))))).))))))..)))))...)))).).)).)))))	2	-37.7	-40.1064	59.5745	0.029703
miR-43H	AGTGTGTGTCTCCTGTTGCTC	0	0.266162	0.316725	0	0	0	0.0837044	0.221802	0.0827855	6H dna:primary_assembly primary_assembly:MorexV3_psedomolecles_assembly:6H:1:561794515:1 REF	NO	TGTACGTGAGTGTGTGTCTCCTGTTGCTCCATCCCTGCATCTTCCACTGTAGATCTTGCAGGATGGAGCAACAGGAGACATACACTCACGTACA	25208673	25208693	+ [Positive strand]	5	21	94	25208664	25208757	((((((((<<<<<<<<<<<<<<<<<<<<<(((((.(((((((........)))...))))))))))))))))))))))))))))))))))))))	1	-72.9	-77.5532	50	0.009901
miR-44H	ATAGTTTGTTTGATGGTACGTGCA	0	0	0.0598545	0	0	0	0	0	0.0243093	6H dna:primary_assembly primary_assembly:MorexV3_psedomolecles_assembly:6H:1:561794515:1 REF	TGCAAGTATGAACCAATTTGAACT(4) GTGCAAGTATGAACCAATTTGAACT(1) GCAAGTATGAACCAATTTGAACT(5) TGCAAGTATGAACCAATTTGAAC(2) TGCAAGTATGAACCAATTTGAACTG(6) GTGCAAGTATGAACCAATTTGAAC(1) GCAAGTATGAACCAATTTGAACTG(9) TGTGCAAGTATGAACCAATTTGAAC(4) CAAGTATGAACCAATTTGAACTG(6) GCAAGTATGAACCAATTTGAACTGT(6) TGTGCAAGTATGAACCAATTTGAA(1) CAAGTATGAACCAATTTGAACTGT(20) AAGTATGAACCAATTTGAACTGT(12) TGTGCAAGTATGAACCAATTTGA(1) CAAGTA…	GCATGTGCAAGTATGAACCAATTTGAACTGTGAAACTGCGAATGGCTCATTAAATCAGTTATAGTTTGTTTGATGGTACGTGCACGTGC	82014707	82014730	- [Negative strand]	2	24	89	82014701	82014789	((((((({{={{{{={=={{{=={{{{{{{{{..((((..((((...))))....)))))>>>>>>>>->>>->->>>>->>>>)))))	1	-27.6	-31.0112	40.4494	0.039604
											6H dna:primary_assembly primary_assembly:MorexV3_psedomolecles_assembly:6H:1:561794515:1 REF	TGCAAGTATGAACCAATTTGAACT(50) GTGCAAGTATGAACCAATTTGAACT(12) GCAAGTATGAACCAATTTGAACT(29) TGCAAGTATGAACCAATTTGAAC(8) TGCAAGTATGAACCAATTTGAACTG(35) GTGCAAGTATGAACCAATTTGAAC(4) GCAAGTATGAACCAATTTGAACTG(25) TGTGCAAGTATGAACCAATTTGAAC(10) CAAGTATGAACCAATTTGAACTG(15) GTGCAAGTATGAACCAATTTGAA(1) GCAAGTATGAACCAATTTGAACTGT(18) TGTGCAAGTATGAACCAATTTGAA(2) CAAGTATGAACCAATTTGAACTGT(24) ATGTGCAAGTATGAACCAATTTGAA(…	GCATGTGCAAGTATGAACCAATTTGAACTGTGAAACTGCGAATGGCTCATTAAATCAGTTATAGTTTGTTTGATGGTACGTGCACGTGC	82014707	82014730	- [Negative strand]	2	24	89	82014701	82014789	(((((((((={{{{={=={{{=={{{{{{{{{..((((..((((...))))....)))))>>>>>>>>->>>->->>>>->>>>)))))	1	-27.6	-31.0112	40.4494	0.019802
miR-45H	ATATGAACCGTCTGCTGAAGAAGC	0.0827855	0.280455	0.0233905	0.0698884	0.0526285	0.04618	0.331318	0.301106	0.167886	1H dna:primary_assembly primary_assembly:MorexV3_psedomolecles_assembly:1H:1:516505932:1 REF	NO	CGGTTCAAAAAAAATTACATATGAACCGTCTGCTGAAGAAGCGTTTTTTGTCTCAGATGGTTCAAAAATTAGGTATTTTTATATTTGAACCG	91258481	91258504	+ [Positive strand]	3	24	92	91258462	91258553	(((((((((.((((.(((---<<<<<<<<<<<--<<-<<<<-...)))).)).)))))))))))........))).))))...)))))))))	1	-28.2	-30.6522	32.6087	0.009901
miR-46H	ATATGGACCGTCTGCTGGAGAAGC	0.4912	0.941213	0	0	0	0	1.45892	1.20456	0	1H dna:primary_assembly primary_assembly:MorexV3_psedomolecles_assembly:1H:1:516505932:1 REF	NO	TTTTACATATGGACCGTCTGCTGGAGAAGCGTTTTTTTGCCTCAGACGGTCCAAAAGTAAGG	365955637	365955660	+ [Positive strand]	9	24	62	365955630	365955691	((((((---<<<<<<<<<<<--<<<<<<<-...))))).)).)))))))))))...))))))	6	-25.7	-41.4516	45.1613	0.009901
											2H dna:primary_assembly primary_assembly:MorexV3_psedomolecles_assembly:2H:1:665585731:1 REF	NO	GTTTTGGACCAGATGCACCTCGTGATGTAAATTTCCACCGCGAGGTGTTGCGTTTTACATCACGAGGAGGCCGCGGTCCAATTTTTTTTACATATGGACCGTCTGCTGGAGAAGC	17669927	17669950	+ [Positive strand]	9	24	115	17669835	17669949	(((((...((((..((.((((((((((((((.(..((((....))))..)...))))))))))))))..)).((((((((...........--->>>>>>>>--->>>>->>>>>	6	-50.24	-43.687	49.5652	0.009901
											5H dna:primary_assembly primary_assembly:MorexV3_psedomolecles_assembly:5H:1:588218686:1 REF	NO	TACATATGGACCGTCTGCTGGAGAAGCATTTTTTGCCTCAGACGGTCCAAAAGTTAGGTATTTTTACATTTGGACCGTCTATTGGAGGTGCTCTAAGCAAATCTGTGACCATTGTA	331032557	331032580	+ [Positive strand]	9	24	116	331032553	331032668	(((<-<<<<<<-<--<<<<--<<<-<<((((((......((((((((((((.((...........)).))))))))))))...))))))))))).))))...).))..))))))))	6	-38.1	-32.8448	42.2414	0.009901
miR-47H	ATCATGACTGACAGCCTCATT	0	0	0.0227895	0	0	0	0.0598545	0	0	5H dna:primary_assembly primary_assembly:MorexV3_psedomolecles_assembly:5H:1:588218686:1 REF	TGAAGCTGCCAGCATGATCT(4)	GAGTGAAGCTGCCAGCATGATCTAGCTTTGATTCGCTTCTGCTTGTGAATCCTTGTTAGATCATGACTGACAGCCTCATTT	42176675	42176695	- [Negative strand]	2	21	81	42176673	42176753	((({{{={{{{={{{{{{{{{{{(((...(((((((........)))))))...)))))>>>>>>->>>->>>>->>>>>)	1	-40.7	-50.2469	44.4444	0.009901
miR-48H	ATCGGATCTCTGTGCGTAAAGCCG	0.0341843	0.0350857	0.0350857	0	0	0	0.0341843	0.0809652	0	3H dna:primary_assembly primary_assembly:MorexV3_psedomolecles_assembly:3H:1:621516506:1 REF	CGGTCTAACTACTCACACGCGGTT(1)	ATCGGATCTCTGTGCGTAAAGCCGTCCATAGTTGTCCGGTCTAACTACTCACACGCGGTTCGGT	167215656	167215679	+ [Positive strand]	4	24	64	167215655	167215718	<<<<<<<<-<<<<<-<<<-<<<<<..((....))..}}}=}}===}}}=}}}}=}=}}}}))))	1	-20.6	-32.1875	53.125	0.019802
											3H dna:primary_assembly primary_assembly:MorexV3_psedomolecles_assembly:3H:1:621516506:1 REF	NO	ATCGGATCTCTGTGCGTAAAGCCGTCCATAGTTGTCCGGTCTAACTACTCACACGCGGTTCGGT	167215656	167215679	+ [Positive strand]	3	24	64	167215655	167215718	<<<<<<<<-<<<<<-<<<-<<<<<..((....))..))).))...))).)))).).))))))))	1	-20.6	-32.1875	53.125	0.019802
miR-49H	ATCTCTAAGCAATAACACACTGTAG	0	0.0701714	0.0243093	0	0.0526285	0	0.095859	0.036464	0.0607734	1H dna:primary_assembly primary_assembly:MorexV3_psedomolecles_assembly:1H:1:516505932:1 REF	NO	CCTTCTTGCATGTGGAGTTCTCGGAAGATTGTGGTTTTTTCTTCTAATCTCTAAGCAATAACACACTGTAGGGAGG	103495937	103495961	+ [Positive strand]	3	25	76	103495890	103495965	((((((((((((((..(((((..((.(((((.((........))))>>>>>-->>->>>-->>>>->>>>>)))))	1	-25.6	-33.6842	42.1053	0.009901
miR-50H	ATCTGCTGTAGAAAAATAGGC	0.0569738	0.0233905	0	0	0	0	0.0926604	0.0227895	0.144937	1H dna:primary_assembly primary_assembly:MorexV3_psedomolecles_assembly:1H:1:516505932:1 REF	NO	GCGCTGAACTTACTCTATAATCTGCTGTAGAAAAATAGGCACAAAAGTAGGAAAAGTTGGTTATTTAAATGGTAAATGGGATCATCATAATCTACCACAATACGCCATTTGCCAACCAGCTTTTGCCTGTTTTATTGGTTGGCTAACCACCCTTTCCTGCTTCTGTGCCTATTCTTCTACAGAAGATTATAAATAAATTCAGCAC	298278555	298278575	+ [Positive strand]	5	21	205	298278535	298278739	(.((((((.(((...((((<<<<-<<<<<<<<-<<<<<<<(((.((((((((((.(.((((((...(((((((...(((...............)))......)))))))((((((((((....)).........)))))))))))))).).)))))))))).)))))))))).)))))))).))))))))..))).)))))).)	1	-84.06	-41.0049	37.561	0.009901
miR-51H	ATGACGATCTGTAGTATACAATAC	0.0350857	0.133701	0	0	0	0	0.118507	0	0.109392	5H dna:primary_assembly primary_assembly:MorexV3_psedomolecles_assembly:5H:1:588218686:1 REF	NO	CATCTTGTATTGTGTACTACAGGCCGTCGTACATATACAATACAAGGTGAATATACATTGTATATGTATGACGATCTGTAGTATACAATACGAGATG	498795657	498795680	+ [Positive strand]	9	24	97	498795589	498795685	((((((((((((((((((((((..(((((((((((((((((...............)))))))))))>>>>>>-->>>>>>>>>>>>>>>>))))))	1	-57.36	-59.134	35.0515	0.009901
miR-52H	ATGACTAGTACTTGTTGGACGTGT	0	0.0243093	0	0	0	0	0.0470988	0.0470988	0	2H dna:primary_assembly primary_assembly:MorexV3_psedomolecles_assembly:2H:1:665585731:1 REF	NO	GCCACACATGTAAGTGGGGATGACTAGTACTTGTTGGACGTGTGGCACGAAGTAGCCGCGCCCATACGTTTGAACAATTGTATTGTTCATCCACACACAATCCATATGGGC	617147931	617147954	- [Negative strand]	2	24	111	617147862	617147972	(((.((.(((...(((.((<<<<-<<<<<<<<<<--<<<<<<<(((.((.......)).).)))))))))..).)))..)))))).))))))...)))....))).)))))	1	-41.9	-37.7478	48.6487	0.009901
											2H dna:primary_assembly primary_assembly:MorexV3_psedomolecles_assembly:2H:1:665585731:1 REF	NO	GTGGGGATGACTAGTACTTGTTGGACGTGTGGCACGAAGTAGCCGCGCCCATACGTTTGAACAATTGTATTGTTCATCCACAC	617147931	617147954	- [Negative strand]	2	24	83	617147877	617147959	(((.((<<<<-<<<<<<<<<<--<<<<<<<(((.((.......)).).)))))))))..).)))..)))))).)))))).)))	1	-34.9	-42.0482	49.3976	0.009901
miR-53H	ATGGAGGTAGACGGAAACGGA	0.13854	0.289428	0	0.0584762	0.102553	0	0.271481	0.22106	0.0350857	5H dna:primary_assembly primary_assembly:MorexV3_psedomolecles_assembly:5H:1:588218686:1 REF	TGTTTCCGTCTACCTCCATGG(1)	CACCGCCAATACATCTCTGTTTCCGTCTACCTCCATGGCGCTGCCGTCTACCTCCAGGGGGATTATGGAGGTAGACGGAAACGGAGATGTATTGGCTGTG	86631205	86631225	+ [Positive strand]	6	21	100	86631140	86631239	(((.((((((((((((({{{{{{{{{{{{{{{{{{{{{(...))).((..((....))..))..>>>>>>>>>>>>>>>>>>>>>))))))))))).)))	2	-69.7	-69.7	55	0.009901
											5H dna:primary_assembly primary_assembly:MorexV3_psedomolecles_assembly:5H:1:588218686:1 REF	NO	CACCGCCAATACATCTCTGTTTCCGTCTACCTCCATGGCGCTGCCGTCTACCTCCAGGGGGATTATGGAGGTAGACGGAAACGGAGATGTATTGGCTGTG	86631205	86631225	+ [Positive strand]	3	21	100	86631140	86631239	(((.(((((((((((((((((((((((((((((((((((...))).((..((....))..))..>>>>>>>>>>>>>>>>>>>>>))))))))))).)))	2	-69.7	-69.7	55	0.009901
											5H dna:primary_assembly primary_assembly:MorexV3_psedomolecles_assembly:5H:1:588218686:1 REF	TGTTTCCGTCTACCTCCATG(1) TGTTTCCGTCTACCTCCATGG(1)	CACCGCCAATACATCTCTGTTTCCGTCTACCTCCATGGCGCTGCCGTCTACCTCCAGGGGGATTATGGAGGTAGACGGAAACGGAGATGTATTGGCTGTG	86631205	86631225	+ [Positive strand]	13	21	100	86631140	86631239	(((.((((((((((((({{{{{{{{{{{{{{{{{{{{((...))).((..((....))..))..>>>>>>>>>>>>>>>>>>>>>))))))))))).)))	2	-69.7	-69.7	55	0.009901
											5H dna:primary_assembly primary_assembly:MorexV3_psedomolecles_assembly:5H:1:588218686:1 REF	TCTGTTTCCGTCTACCTCCAT(1)	CACCGCCAATACATCTCTGTTTCCGTCTACCTCCATGGCGCTGCCGTCTACCTCCAGGGGGATTATGGAGGTAGACGGAAACGGAGATGTATTGGCTGTG	86631205	86631225	+ [Positive strand]	6	21	100	86631140	86631239	(((.((((((((((({{{{{{{{{{{{{{{{{{{{{(((...))).((..((....))..))..>>>>>>>>>>>>>>>>>>>>>))))))))))).)))	2	-69.7	-69.7	55	0.009901
miR-54H	ATGGGCAAGTCTGAGGTT	0.325879	0.772979	0.233905	0.394032	0.410211	0.0607734	0.394633	0.344246	0.627123	1H dna:primary_assembly primary_assembly:MorexV3_psedomolecles_assembly:1H:1:516505932:1 REF	NO	TGTGATCTAAATTAGGAGCTTGTAATTTGTTCTGAAACATTGTCTGAAATACCAATGATGCTAAGCCCAACGTTTAGAGGCGCATATGGCTCCAGGATCCTGTTTACAGGATGAACCTGCCTGGAGGCGCTGTATCCACATGACATCCATGGGCAAGTCTGAGGTTCTTGATGATCACA	480738992	480739009	+ [Positive strand]	5	18	179	480738843	480739021	(((((((...(((((((((((...((((((((........((((((..((((........((((((.....)))))).(((((......(((((((((((((....)))))).......))))))))))))))))...)).))))...-->>>>>>>>--->>>>>)))))))))))))	3	-57.83	-32.3073	44.6927	0.009901
											7H dna:primary_assembly primary_assembly:MorexV3_psedomolecles_assembly:7H:1:632540561:1 REF	NO	CATTTGGAGGTGCAGATGACTCCAGGATCCTGTTTACAGGATGAACCTACCTGGAGGCGCTGTGTCTGCATGACATTCATGGGCAAGTCTGAGGTTCTTGATG	578907848	578907865	+ [Positive strand]	15	18	103	578907769	578907871	((((.((((.(.(((((..(((((((((((((....)))))).......)))))))((.(.(((((.....)))))..-->->>-->>>>>->->>)).))))	3	-37.81	-36.7087	50.4854	0.049505
											7H dna:primary_assembly primary_assembly:MorexV3_psedomolecles_assembly:7H:1:632540561:1 REF	GTGCAGATGACTCCAGGA(1)	CATTTGGAGGTGCAGATGACTCCAGGATCCTGTTTACAGGATGAACCTACCTGGAGGCGCTGTGTCTGCATGACATTCATGGGCAAGTCTGAGGTTCTTGATG	578907848	578907865	+ [Positive strand]	11	18	103	578907769	578907871	((((.((((={={{{{{=={{{{{{{{(((((....)))))).......)))))))((.(.(((((.....)))))..-->->>-->>>>>->->>)).))))	3	-69.91	-67.8738	50.4854	0.009901
miR-55H	ATGGTCCGGTGAAGTGTTCA	0	0.0935619	0	0	0	0	0	0.167409	0	5H dna:primary_assembly primary_assembly:MorexV3_psedomolecles_assembly:5H:1:588218686:1 REF	NO	TTGAATGGTCCGGTGAAGTGTTCAGATCGCGGCGACGGGGGCGGTTCGCCGCCCCCGACGTCGCGAGAAGTCCATTGAACCTTATCATTTAG	52725507	52725526	- [Negative strand]	3	20	92	52725438	52725529	((((<<<<<--<<<--<<<<--<-..((((((((.(((((((((....))))))))).))))))))...)..))))..)))..)))))))))	2	-53.5	-58.1522	58.6957	0.009901
miR-56H	ATGGTCTTCAAAGTTCTCTGATTG	4.51919	3.44883	0	3.82468	0	0.584762	0.450392	0.310964	0.0341843	6H dna:primary_assembly primary_assembly:MorexV3_psedomolecles_assembly:6H:1:561794515:1 REF	NO	GTAGCTATATCTCCTCAATGTGTAGCGGTGATGCTTGAACAAAATGAGGAGACTATATGATCTGAAAGTATCTGCTGTTGATACAACCATACATGGTCTTCAAAGTTCTCTGATTGTTTATTGTAGCTTGTAACTGCACATGTTGGGTTTGTTATGTTGTATGATGTGGCTAT	487238751	487238774	+ [Positive strand]	3	24	173	487238658	487238830	(((((((((((..((((((((((.(((((...(((((((((..((.((..((((...(((.......(((((.......))))).((((...->>>>-->>>->>>>-->>->>>>))))....))).....)))))))))))))))...............)))))))))))	2	-47.83	-27.6474	37.5723	0.029703
miR-57H	ATGTGGCCTGATATGTATG	0.290613	0.0341843	0.142181	0	0	0	0.11575	0.238958	0.0486187	1H dna:primary_assembly primary_assembly:MorexV3_psedomolecles_assembly:1H:1:516505932:1 REF	NO	CCAACTGTATGCATCTCATGTTTTGTCCAAACTATTTGCGAGTACTTTTCAGAGTACTCACTCGCTTGTTGATGTGGCCTGATATGTATGAAGGAGG	172032526	172032544	- [Negative strand]	9	19	97	172032518	172032614	((..((.(((((((.(((.((..((((..(((.....(.((((((((....)))))))).)......))))>>>-->>->>>->>>>>>>.))..))	2	-26.9	-27.732	42.268	0.049505
miR-58H	ATTAAGACATCTGAGGAGCTCTC	0	0	0	0	0	0	0.0598545	0.0341843	0	4H dna:primary_assembly primary_assembly:MorexV3_psedomolecles_assembly:4H:1:610333535:1 REF	NO	CTCTGAATTTTAACTTATTAAGACATCTGAGGAGCTCTCATCAAAAAGACAAATTAGGATCTATAAAAAAGATTAGCTGTTCAAGAACTGTTCTGACTCAATTTGTTTTTTTATCGAGAGCTGCTCAGATGTTCAAATAAATTAAAATTTAAAG	536902407	536902429	+ [Positive strand]	2	23	154	536902390	536902543	((.((((((((((.((<<<--<<<<<<<<<<-<<<<<<<...(((((((((((((..(((((.......))))).((.(((....))).))........)))))))))))))...))))))).))))))))))..))))).)))))))))).))	1	-52.4	-34.026	29.2208	0.009901
miR-59H	ATTAGTAACTCGCCACACATAT	0.291712	0.128382	0.0486187	0.205106	0	0.0683685	0	0	0	7H dna:primary_assembly primary_assembly:MorexV3_psedomolecles_assembly:7H:1:632540561:1 REF	NO	ATGTCTGGGAGTTTCGCTGATAGCGCCTTCTTTCCTAGTGGAGGTGCTTCATTAGTAACTCGCCACACAT	578908773	578908794	+ [Positive strand]	6	22	70	578908722	578908791	((((.((((((((..(((((((((((((((.........)))))))))..>>>>>>>>>>>->>>->>>>	1	-29.3	-41.8571	48.5714	0.009901
											7H dna:primary_assembly primary_assembly:MorexV3_psedomolecles_assembly:7H:1:632540561:1 REF	ATGTCTGGGAGTTTCGCTGATA(1)	ATGTCTGGGAGTTTCGCTGATAGCGCCTTCTTTCCTAGTGGAGGTGCTTCATTAGTAACTCGCCACACAT	578908773	578908794	+ [Positive strand]	18	22	70	578908722	578908791	{{{{={{{{{{{{=={{{{{{{((((((((.........)))))))))..>>>>>>>>>>>->>>->>>>	1	-29.3	-41.8571	48.5714	0.009901
											7H dna:primary_assembly primary_assembly:MorexV3_psedomolecles_assembly:7H:1:632540561:1 REF	TGTCTGGGAGTTTCGCTGATA(1)	ATGTCTGGGAGTTTCGCTGATAGCGCCTTCTTTCCTAGTGGAGGTGCTTCATTAGTAACTCGCCACACAT	578908773	578908794	+ [Positive strand]	4	22	70	578908722	578908791	({{{={{{{{{{{=={{{{{{{((((((((.........)))))))))..>>>>>>>>>>>->>>->>>>	1	-29.3	-41.8571	48.5714	0.009901
miR-60H	ATTAGTCTACTGTAGTGTATCAGT	0	0	0	0.0227895	0	0	0.0476998	0	0	3H dna:primary_assembly primary_assembly:MorexV3_psedomolecles_assembly:3H:1:621516506:1 REF	NO	TAGTCTACTGTAGTGTATCAGTTTTTCAGTTTTCAATCTCAAGACTGGAAATGAATGTGAACCGTTGATATAGTCCATCGTATGGTTCAAAATGGTGGGACTTGCATCTACAGTACTA	450727064	450727087	- [Negative strand]	2	24	118	450726967	450727084	<<<<--<<<<<<<<<<<--<<<(((((((((((.......)))))))))).......((((((((((((.......)))).)))))))).........)))))))).)))))))))))	1	-32.9	-27.8814	37.2881	0.009901
miR-61H	ATTGCGATCTGACTGTGAAATACC	0.0809652	0.0341843	0	0	0	0	0.106034	0.0243093	0.036464	2H dna:primary_assembly primary_assembly:MorexV3_psedomolecles_assembly:2H:1:665585731:1 REF	NO	TTGCAACCCTACTATGAATATTTGCAGTTGTGACCCGACTTTGCATACTTGCAATTGCGATCTGACTGTGAAATACCTATAGTTGCGA	602347314	602347337	- [Negative strand]	4	24	88	602347302	602347389	(((((.....((((((..((((((((((((.((..((...(((((....))))>--->>->>>>>>>>>->>>>>--)))))))))))	1	-23	-26.1364	40.9091	0.009901
miR-62H	ATTGTGAGGACGAGTTGCGGC	0	0.036464	0	0	0	0	0	0.0832449	0	1H dna:primary_assembly primary_assembly:MorexV3_psedomolecles_assembly:1H:1:516505932:1 REF	NO	CTAGGTTTAGGTCTCCAGACGCCGCAACTCGTCCTCACGATCCAATTTTTTTTTCCCGTTCCCGTCGCTGGATCCCGTCTCAGCCCCCCGCTGGATCCCGTTCCCGTCGCTGGATCCCGTCTCAGCCCCCCGCTGGATCCCGTTCCCGCAGGAAAAAAAATTGGATTGTGAGGACGAGTTGCGGCGTCCGGAGACCTAAACCTAG	468308486	468308506	+ [Positive strand]	4	21	205	468308321	468308525	((((((((((((((((.((((((((((((((((((((((((((((((((((((((...........(((((((...(((.((((.....((.(((......))).)).)))))))...))).)))).....((.(((......))).)).))))))))))))))>>>>>>>>>>>>>>>>>>>>>))).))))))))))))))))	2	-123.4	-60.1951	59.0244	0.009901
miR-63H	ATTTACTCAACAGGTTGTAGACGT	0.04618	0.0486187	0	0.045579	0	0	0.0243093	0.0569738	0.0486187	1H dna:primary_assembly primary_assembly:MorexV3_psedomolecles_assembly:1H:1:516505932:1 REF	NO	GCCTATTTACTCAACAGGTTGTAGACGTGTTCTTCGGTCGAGTTACCATCGTTGAGTTTGTCTTATGTGTTGGGTATGGTTGAAGGGC	459522877	459522900	+ [Positive strand]	4	24	88	459522872	459522959	((((-<<<<<<<<<<<-<<---<<<<<-.(((..((((.(......)))))..)))..))))).)).))))))))).....)).))))	1	-26	-29.5455	45.4545	0.009901
miR-64H	ATTTGCTAGGTCCGACTGTCCGAG	0.0233905	0.045579	0.0575747	0.0233905	0	0	0.0470988	0.04618	0	3H dna:primary_assembly primary_assembly:MorexV3_psedomolecles_assembly:3H:1:621516506:1 REF	NO	GGGTGGTGGGATATGGGCAAGTTCGCGTGGGCCGGTGCTGCGTTTGGACTGAATAAGAGGAATGTTGGTCGGTCCATTCATTTGGATTGAATTTGCTAGGTCCGACTGTCC	467696874	467696897	- [Negative strand]	2	24	111	467696876	467696986	(((..((.((((...(((((((((.....(((....)))..(..((((((((.(((.(....).))).))))))))..).........))>>>>>>>-->>>>->>-->>>	1	-42.9	-38.6487	53.1532	0.009901
miR-65H	ATTTGTAGTGTTCGGATTGAGTTT	0.197952	0.467154	0.11773	0.391915	0.0877142	0.036464	0.573472	0.580943	0.567152	5H dna:primary_assembly primary_assembly:MorexV3_psedomolecles_assembly:5H:1:588218686:1 REF	NO	AAACTTAGTCTTGGCACTATAAATTTAAAAATGTGCATGTGAAAATATGTTCATTATAAATTTGTAGTGTTCGGATTGAGTTT	428390306	428390329	- [Negative strand]	3	24	83	428390305	428390387	(((((((((((..((((((((((((((..((((.((((((....)))))).)))).)))>>>>>>>>>>>-->>>>>>>>>>>	1	-35	-42.1687	26.506	0.009901
											5H dna:primary_assembly primary_assembly:MorexV3_psedomolecles_assembly:5H:1:588218686:1 REF	NO	ACTTTTGCAAACTTAGTCTTGGCACTATAAATTTAAAAATGTGCATGTGAAAATATGTTCATTATAAATTTGTAGTGTTCGGATTGAGTTTATAATAGT	428390306	428390329	- [Negative strand]	11	24	99	428390297	428390395	(((.(((.(((((((((((..((((((((((((((..((((.((((((....)))))).)))).)))>>>>>>>>>>>-->>>>>>>>>>>.))).)))	1	-38	-38.3838	26.2626	0.009901
miR-66H	ATTTGTGCGTGTCTGAGCCG	0.194475	0	0	0.182316	0	0.246554	0	0	0	4H dna:primary_assembly primary_assembly:MorexV3_psedomolecles_assembly:4H:1:610333535:1 REF	NO	GACAATTGTGCATTAGAGGAACTAGTTTGCGTGGCTGTGATGACAACAGGTTTACTTCTTCATACCTTAATTTCAGTTAAGGACCAAAACTGATGACTTTATTTGTGCGTGTCTGAGCCGGCGCACTTGTTTGTGTGTACAATTGTT	7685242	7685261	- [Negative strand]	6	20	147	7685214	7685360	(((((((((((((...(.((((.(((.(((.(((((..((((...((((((.....((.(((..(((((((....)))))))........))).))....>>>>>>--->>>>-->>>>>))).))).)))).))))))))))))))	4	-43.2	-29.3878	40.8163	0.029703
miR-67H	ATTTGTGCGTGTCTGAGCCGG	0.339162	0.418853	0	0.562081	0.23929	0	0	0	0	4H dna:primary_assembly primary_assembly:MorexV3_psedomolecles_assembly:4H:1:610333535:1 REF	NO	GACAATTGTGCATTAGAGGAACTAGTTTGCGTGGCTGTGATGACAACAGGTTTACTTCTTCATACCTTAATTTCAGTTAAGGACCAAAACTGATGACTTTATTTGTGCGTGTCTGAGCCGGCGCACTTGTTTGTGTGTACAATTGTT	7685241	7685261	- [Negative strand]	14	21	147	7685214	7685360	(((((((((((((...(.((((.(((.(((.(((((..((((...((((((.....((.(((..(((((((....)))))))........))).))....>>>>>>--->>>>-->>>>>>)).))).)))).))))))))))))))	4	-43.2	-29.3878	40.8163	0.039604
											4H dna:primary_assembly primary_assembly:MorexV3_psedomolecles_assembly:4H:1:610333535:1 REF	TGGCTGTGATGACAACAGGTTT(1)	GACAATTGTGCATTAGAGGAACTAGTTTGCGTGGCTGTGATGACAACAGGTTTACTTCTTCATACCTTAATTTCAGTTAAGGACCAAAACTGATGACTTTATTTGTGCGTGTCTGAGCCGGCGCACTTGTTTGTGTGTACAATTGTT	7685241	7685261	- [Negative strand]	20	21	147	7685214	7685360	(((((((((((((...(.((((.(((.(((.{{{{{=={{{{==={{{{{{==...((.(((..(((((((....)))))))........))).))....>>>>>>--->>>>-->>>>>>)).))).)))).))))))))))))))	4	-43.2	-29.3878	40.8163	0.019802
											4H dna:primary_assembly primary_assembly:MorexV3_psedomolecles_assembly:4H:1:610333535:1 REF	TGGCTGTGATGACAACAGGT(1) TGGCTGTGATGACAACAGGTTT(1)	GACAATTGTGCATTAGAGGAACTAGTTTGCGTGGCTGTGATGACAACAGGTTTACTTCTTCATACCTTAATTTCAGTTAAGGACCAAAACTGATGACTTTATTTGTGCGTGTCTGAGCCGGCGCACTTGTTTGTGTGTACAATTGTT	7685241	7685261	- [Negative strand]	6	21	147	7685214	7685360	(((((((((((((...(.((((.(((.(((.{{{{{=={{{{==={{{{{{.....((.(((..(((((((....)))))))........))).))....>>>>>>--->>>>-->>>>>>)).))).)))).))))))))))))))	4	-43.2	-29.3878	40.8163	0.029703
											4H dna:primary_assembly primary_assembly:MorexV3_psedomolecles_assembly:4H:1:610333535:1 REF	GTGGCTGTGATGACAACAGGTT(1)	GACAATTGTGCATTAGAGGAACTAGTTTGCGTGGCTGTGATGACAACAGGTTTACTTCTTCATACCTTAATTTCAGTTAAGGACCAAAACTGATGACTTTATTTGTGCGTGTCTGAGCCGGCGCACTTGTTTGTGTGTACAATTGTT	7685241	7685261	- [Negative strand]	29	21	147	7685214	7685360	(((((((((((((...(.((((.(((.(((={{{{{=={{{{==={{{{{{=....((.(((..(((((((....)))))))........))).))....>>>>>>--->>>>-->>>>>>)).))).)))).))))))))))))))	4	-43.2	-29.3878	40.8163	0.029703
miR-68H	ATTTTTAAGTCCGACTGTAGATGC	0	0.0706483	0	0	0	0	0.059395	0.0227895	0	2H dna:primary_assembly primary_assembly:MorexV3_psedomolecles_assembly:2H:1:665585731:1 REF	NO	GCGTCTGCGTAGATTAAAAAATAAAGGCTCAAAATAAACACTCTCGGTCACAGAGCGGACATGTCCGCAGACGTTTAAGAGATCATATTTTTAAGTCCGACTGTAGATGC	650364550	650364573	+ [Positive strand]	3	24	110	650364463	650364572	((((((((((.((((.(((((((....(((....(((((..(((.(....))))(((((....)))))....))))).)))....)>>>>>>->>>>-->>->>>>>>>>	1	-30.9	-28.0909	41.8182	0.029703
miR-69H	CACACGACTCTCGGCAACGGG	0.374247	0	0.653309	0	0.80333	1.2071	0.497186	1.08433	2.14527	1H dna:primary_assembly primary_assembly:MorexV3_psedomolecles_assembly:1H:1:516505932:1 REF	NO	AGAACCCACGTCGCCGAAGGCGTCAAGGAACACTGTGCCTAACCCGGGGAGATGGCTAGCTTGCTGGTCGTCCCATGTGTTGCAAATACATTTAATCCACACGACTCTCGGCAACGGGTATCT	132139974	132139994	- [Negative strand]	74	21	123	132139968	132140090	(((..((.(((.(((((..((((...(((....((((..((((.((.((.(((((((((....))))))))))).)).))))....)))).....))>-->>>->-->>>>>->>>>>..)))	3	-42.5	-34.5528	54.4715	0.029703
miR-70H	CACACGACTCTCGGCAAT	2.46293	1.86491	0.799374	1.2987	1.46275	0.665269	2.51677	3.45068	2.30455	5H dna:primary_assembly primary_assembly:MorexV3_psedomolecles_assembly:5H:1:588218686:1 REF	NO	CCACGGTGCCGAAGTCGTCAAGGAACACTGTGCCTAACCCGGGGAGATGGCTAGCTTGCTGGTCGTCCCCTGTGTTGCAAATATATTTAATCCACACGACTCTCGGCAATGG	53514753	53514770	- [Negative strand]	31	18	112	53514750	53514861	(((...((((((((((((...(((......(((..(((.(((((.(((((((((....)))))))))))))).))))))...........))>-->>>>>>->>>>>>->))	5	-46.83	-41.8125	54.4643	0.009901
miR-71H	CACACGACTCTCGGCGACGGA	0	0	0.170165	0	0.175428	0.333439	0	0.152038	0.187124	5H dna:primary_assembly primary_assembly:MorexV3_psedomolecles_assembly:5H:1:588218686:1 REF	NO	CGGCGCCGAAGGCGTCAAGGAACAATGTGCCTAACCCGGGGAGATGGCTAGCTTGCTGGTCGTCCCCTGTGTTGCAAATATATTTAATCCACACGACTCTCGGCGACG	53595129	53595149	- [Negative strand]	13	21	108	53595130	53595237	((.((((((..((((...(((..((((((..((((.(((((.(((((((((....)))))))))))))).))))....))))))...))>-->>>->-->>>>>>->>	1	-45.3	-41.9444	56.4815	0.019802
miR-72H	CACCGACCTACTCGACCCA	0.167126	0	0	0	0.156533	0.202052	0.0233905	0.0341843	0.183836	6H dna:primary_assembly primary_assembly:MorexV3_psedomolecles_assembly:6H:1:561794515:1 REF	TGGGCCGGGTCGGCCGGTC(25) TTGGGCCGGGTCGGCCGGTC(3) GGGCCGGGTCGGCCGGTC(15) TGGGCCGGGTCGGCCGGT(2) TGGGCCGGGTCGGCCGGTCC(3) CTTGGGCCGGGTCGGCCGGT(1)	GTTGGACCTTGGGCCGGGTCGGCCGGTCCGCCTCATGGCGAGCACCGACCTACTCGACCCATCGGCCGGC	82436132	82436150	- [Negative strand]	9	19	70	82436122	82436191	(((((.((.{{{{={{{{{={{={{{{{((((....)))).)->>>>->>->>>>>->>>>..)))))))	1	-37.9	-54.1429	72.8571	0.009901
											6H dna:primary_assembly primary_assembly:MorexV3_psedomolecles_assembly:6H:1:561794515:1 REF	TGGGCCGGGTCGGCCGGTC(2) TTGGGCCGGGTCGGCCGGTC(5) TGGGCCGGGTCGGCCGGT(1) TTGGGCCGGGTCGGCCGGT(3) CTTGGGCCGGGTCGGCCGGT(1) TTGGGCCGGGTCGGCCGG(3) CTTGGGCCGGGTCGGCCG(1) CCGGGTCGGCCGGTCCGC(1) CCTTGGGCCGGGTCGGCC(3) GCCGGGTCGGCCGGTCCGCC(2)	GTTGGACCTTGGGCCGGGTCGGCCGGTCCGCCTCATGGCGAGCACCGACCTACTCGACCCATCGGCCGGC	82436132	82436150	- [Negative strand]	14	19	70	82436122	82436191	(((((.((={{{{={{{{{={{={{{{{((((....)))).)->>>>->>->>>>>->>>>..)))))))	1	-37.9	-54.1429	72.8571	0.009901
											6H dna:primary_assembly primary_assembly:MorexV3_psedomolecles_assembly:6H:1:561794515:1 REF	GGGCCGGGTCGGCCGGTC(2) CTTGGGCCGGGTCGGCCGGT(1) CCTTGGGCCGGGTCGGCCGG(2) CCTTGGGCCGGGTCGGCCG(1)	GTTGGACCTTGGGCCGGGTCGGCCGGTCCGCCTCATGGCGAGCACCGACCTACTCGACCCATCGGCCGGC	82436132	82436150	- [Negative strand]	2	19	70	82436122	82436191	(((((.((.({{{={{{{{={{={{{{{((((....)))).)->>>>->>->>>>>->>>>..)))))))	1	-37.9	-54.1429	72.8571	0.019802
											6H dna:primary_assembly primary_assembly:MorexV3_psedomolecles_assembly:6H:1:561794515:1 REF	TGGGCCGGGTCGGCCGGTC(1) TTGGGCCGGGTCGGCCGGTC(1) CCGGGTCGGCCGGTCCGC(3)	GTTGGACCTTGGGCCGGGTCGGCCGGTCCGCCTCATGGCGAGCACCGACCTACTCGACCCATCGGCCGGC	82436132	82436150	- [Negative strand]	3	19	70	82436122	82436191	(((((.((.((((={{{{{={{={{{{{{{{(....)))).)->>>>->>->>>>>->>>>..)))))))	1	-37.9	-54.1429	72.8571	0.009901
											6H dna:primary_assembly primary_assembly:MorexV3_psedomolecles_assembly:6H:1:561794515:1 REF	TTGGGCCGGGTCGGCCGGT(2) CCTTGGGCCGGGTCGGCCG(1)	GTTGGACCTTGGGCCGGGTCGGCCGGTCCGCCTCATGGCGAGCACCGACCTACTCGACCCATCGGCCGGC	82436132	82436150	- [Negative strand]	6	19	70	82436122	82436191	(((((.((={{{{={{{{{={{={{{{(((((....)))).)->>>>->>->>>>>->>>>..)))))))	1	-37.9	-54.1429	72.8571	0.019802
											6H dna:primary_assembly primary_assembly:MorexV3_psedomolecles_assembly:6H:1:561794515:1 REF	NO	GTTGGACCTTGGGCCGGGTCGGCCGGTCCGCCTCATGGCGAGCACCGACCTACTCGACCCATCGGCCGGC	82436132	82436150	- [Negative strand]	4	19	70	82436122	82436191	(((((.((.((((.(((((.((.(((((((((....)))).)->>>>->>->>>>>->>>>..)))))))	1	-37.9	-54.1429	72.8571	0.019802
miR-73H	CATGGAGGTGGTCTTTGATGGAGG	0.0803642	0.22182	0.0578752	0.0598545	0	0	0.27286	0.438307	0.116952	7H dna:primary_assembly primary_assembly:MorexV3_psedomolecles_assembly:7H:1:632540561:1 REF	NO	CACCTTCTTTTTTTGGACCACTAGTCATGAAGGAATCCATAGTTTGAACATGGATGCCATGGAGGTGGTCTTTGATGGAGGAGGTG	558406544	558406567	- [Negative strand]	5	24	86	558406538	558406623	(((((((((..((.((((((((..(((((.....((((((.((....))))))))..>>>>>->>>>>>>>-->>-->>>>)))))	1	-35.8	-41.6279	45.3488	0.009901
miR-74H	CATGTCGCACGGATTCGA	1.55275	1.02918	0.350857	2.8458	0.7368	0.222209	0	0	4.59819	1H dna:primary_assembly primary_assembly:MorexV3_psedomolecles_assembly:1H:1:516505932:1 REF	NO	AGATCCAGCCCCATGTCGCACGGATTCGATCCTCGCCCACACCTTTCATTCAAATGATAAGGTTCGAAAGTGCAACTGGCAAAGTTGGTCT	132532885	132532902	- [Negative strand]	299	18	91	132532822	132532912	(((.(((((.(<<-<<-<<<<---<<<<<...........(((((((((....)))).)))))))))).)))).)))))....))))))))	1	-25.8	-28.3516	49.4505	0.039604
miR-75H	CCATGTCGCACGGATTCGA	0	0.546948	0.102553	0	0	0.125342	10.51	1.45853	0	1H dna:primary_assembly primary_assembly:MorexV3_psedomolecles_assembly:1H:1:516505932:1 REF	NO	AGATCCAGCCCCATGTCGCACGGATTCGATCCTCGCCCACACCTTTCATTCAAATGATAAGGTTCGAAAGTGCAACTGGCAAAGTTGGTCT	132532885	132532903	- [Negative strand]	453	19	91	132532822	132532912	(((.(((((.<<<-<<-<<<<---<<<<<...........(((((((((....)))).)))))))))).)))).)))))....))))))))	1	-25.8	-28.3516	49.4505	0.029703
miR-76H	CCATGTCGCACGTATTCGT	0.151437	0.197617	0.0233905	0.175145	0	0.0710903	0.0683685	0.103154	0.287273	CAJHDD010000054.1 dna:primary_assembly primary_assembly:MorexV3_psedomolecles_assembly:CAJHDD010000054.1:1:127484:1 REF	AATACGCGACGGGGCATTG(1) ATACGCGACGGGGCATTG(2)	AATACGCGACGGGGCATTGTAAGTGGCAGAGTGGCCTTGCTGCCACGATCCACTGAGATCCAGCCCCATGTCGCACGTATT	50420	50438	- [Negative strand]	2	19	81	50422	50502	({{{{{{{{{{{{{{{{{=..(((((.(..(((((......)))))..))))))..)))...)))>>-->>>>>-->>>>>	1	-35.2	-43.4568	56.7901	0.009901
											CAJHDD010000054.1 dna:primary_assembly primary_assembly:MorexV3_psedomolecles_assembly:CAJHDD010000054.1:1:127484:1 REF	AATACGCGACGGGGCATTG(7) ATACGCGACGGGGCATTG(4) AATACGCGACGGGGCATT(3) AATACGCGACGGGGCATTGT(4)	AATACGCGACGGGGCATTGTAAGTGGCAGAGTGGCCTTGCTGCCACGATCCACTGAGATCCAGCCCCATGTCGCACGTATT	50420	50438	- [Negative strand]	2	19	81	50422	50502	{{{{{{{{{{{{{{{{{{=..(((((.(..(((((......)))))..))))))..)))...)))>>-->>>>>-->>>>>	1	-35.2	-43.4568	56.7901	0.009901
											CAJHDD010000054.1 dna:primary_assembly primary_assembly:MorexV3_psedomolecles_assembly:CAJHDD010000054.1:1:127484:1 REF	ATACGCGACGGGGCATTG(1) AATACGCGACGGGGCATTGT(2)	AATACGCGACGGGGCATTGTAAGTGGCAGAGTGGCCTTGCTGCCACGATCCACTGAGATCCAGCCCCATGTCGCACGTATT	50420	50438	- [Negative strand]	6	19	81	50422	50502	{{{{{{{{{{{{{{{{{{==.(((((.(..(((((......)))))..))))))..)))...)))>>-->>>>>-->>>>>	1	-35.2	-43.4568	56.7901	0.019802
miR-77H	CCATGTCTCACGGATTCGT	0.189138	0.397708	0.104055	0.222209	0.136737	0	0.232455	0.29291	0.370995	5H dna:primary_assembly primary_assembly:MorexV3_psedomolecles_assembly:5H:1:588218686:1 REF	TGAATCCTTTGCAGACGA(9) CTGAATCCTTTGCAGACGA(8) GCTGAATCCTTTGCAGACGA(3) CTGAATCCTTTGCAGACG(7) GCTGAATCCTTTGCAGACG(1) GGCTGAATCCTTTGCAGACG(2) GGCTGAATCCTTTGCAGA(1)	GGCGGTGGGCTGAATCCTTTGCAGACGAGTTAAATACGCGACGGGGCATTGTAAGTGGCAGAGTGGCCTTGCTGCCACGACCCACTGAGATCCAGCCCCATGTCTCACGGATTCGTCCCTCCCC	53521704	53521722	- [Negative strand]	20	19	124	53521695	53521818	((.((.(((.{{{{{{{=={{={{{{==((.....)).....((((((((...(((((....(((((......)))))...)))))..)))...)))>>-->>>>>>->>>>>>>-))).))))	1	-51.2	-41.2903	59.6774	0.019802
											5H dna:primary_assembly primary_assembly:MorexV3_psedomolecles_assembly:5H:1:588218686:1 REF	TGAATCCTTTGCAGACGA(1) CTGAATCCTTTGCAGACGA(2) GCTGAATCCTTTGCAGACGA(5) GCTGAATCCTTTGCAGACG(2) GGCTGAATCCTTTGCAGACG(1) GGGCTGAATCCTTTGCAGAC(1)	GGCGGTGGGCTGAATCCTTTGCAGACGAGTTAAATACGCGACGGGGCATTGTAAGTGGCAGAGTGGCCTTGCTGCCACGACCCACTGAGATCCAGCCCCATGTCTCACGGATTCGTCCCTCCCC	53521704	53521722	- [Negative strand]	4	19	124	53521695	53521818	((.((.(({={{{{{{{=={{={{{{==((.....)).....((((((((...(((((....(((((......)))))...)))))..)))...)))>>-->>>>>>->>>>>>>-))).))))	1	-51.2	-41.2903	59.6774	0.019802
											5H dna:primary_assembly primary_assembly:MorexV3_psedomolecles_assembly:5H:1:588218686:1 REF	TGAATCCTTTGCAGACGA(2) CTGAATCCTTTGCAGACGA(1) GCTGAATCCTTTGCAGACGA(1) CTGAATCCTTTGCAGACG(4) GCTGAATCCTTTGCAGACG(2) GGCTGAATCCTTTGCAGACG(1)	GGCGGTGGGCTGAATCCTTTGCAGACGAGTTAAATACGCGACGGGGCATTGTAAGTGGCAGAGTGGCCTTGCTGCCACGACCCACTGAGATCCAGCCCCATGTCTCACGGATTCGTCCCTCCCC	53521704	53521722	- [Negative strand]	5	19	124	53521695	53521818	((.((.(((={{{{{{{=={{={{{{=.((.....)).....((((((((...(((((....(((((......)))))...)))))..)))...)))>>-->>>>>>->>>>>>>-))).))))	1	-51.2	-41.2903	59.6774	0.019802
											5H dna:primary_assembly primary_assembly:MorexV3_psedomolecles_assembly:5H:1:588218686:1 REF	CTGAATCCTTTGCAGACGA(1) GCTGAATCCTTTGCAGACGA(1) CTGAATCCTTTGCAGACG(1) GGCTGAATCCTTTGCAGACG(1)	GGCGGTGGGCTGAATCCTTTGCAGACGAGTTAAATACGCGACGGGGCATTGTAAGTGGCAGAGTGGCCTTGCTGCCACGACCCACTGAGATCCAGCCCCATGTCTCACGGATTCGTCCCTCCCC	53521704	53521722	- [Negative strand]	4	19	124	53521695	53521818	((.((.(((={{{{{{{=={{={{{{==((.....)).....((((((((...(((((....(((((......)))))...)))))..)))...)))>>-->>>>>>->>>>>>>-))).))))	1	-51.2	-41.2903	59.6774	0.019802
miR-78H	CCCAACGGGCGGTGGGCTA	0.262808	0.234734	0.0832449	0	0.0526285	0	0.158011	0	0.0350857	6H dna:primary_assembly primary_assembly:MorexV3_psedomolecles_assembly:6H:1:561794515:1 REF	NO	CTTCCCAACGGGCGGTGGGCTAAGAACATATTTCTGACGTTGATAATTCCAGGGCCCAATTATCCGGGGAAG	276650745	276650763	+ [Positive strand]	4	19	72	276650741	276650812	(((<<<--<<<<--<<<<<<<-.(((..((((.........)))).)))...))))).))..))))))))))	2	-24.4	-33.8889	51.3889	0.009901
miR-79H	CCCGGCCCCGAACCCGTCGGT	0.35637	0.462401	0.233905	0	0	0.401104	0	0.632043	0.291712	1H dna:primary_assembly primary_assembly:MorexV3_psedomolecles_assembly:1H:1:516505932:1 REF	NO	TCCCGGCCCCGAACCCGTCGGTGTTGGCGTTTTGCTCGAGCTGCTCACGCGGCGAGAGCGGGTCGCCTCGTGCCGGCCGGGGGACGGACCGGGA	132292168	132292188	- [Negative strand]	11	21	94	132292095	132292188	(<<<<<--<<<--<<<<<<<<-.(.((((.(((((((..(((((....)))))..))))))).))))..)..)))))..)))..))).))))))	4	-58.3	-62.0213	74.4681	0.009901
											1H dna:primary_assembly primary_assembly:MorexV3_psedomolecles_assembly:1H:1:516505932:1 REF	NO	TCCCGGCCCCGAACCCGTCGGTTGTTGGCGGATTGCTCGAGCTGCTCACGCGGCGAGAGCGGGTCGCCGCGTGCCGGCCGGGGGACGGACCGGGA	132445939	132445959	- [Negative strand]	11	21	95	132445865	132445959	(<<<<<--<<<--<<<<<<<<<...(((((..((((((..(((((....)))))..))))))..)))))...))))))..)))..))).))))))	4	-59.2	-62.3158	75.7895	0.009901
											5H dna:primary_assembly primary_assembly:MorexV3_psedomolecles_assembly:5H:1:588218686:1 REF	NO	GGGGGTCCCGGCCCCGAACCCGTCGGTTGTTGGCAGATTGCTCGAGCTGCTCACGCGGCGAGAGCGGGTCGCCACGTGCCGGCCGGGGGACGGACCGGGAATCGCC	53621635	53621655	- [Negative strand]	5	21	106	53621555	53621660	((.(((<<<<<--<<<--<<<<<<<<<...((((.((((((((..(((((....)))))..)))).))))))))...))))))..)))..))).))))).))).))	4	-60.6	-57.1698	74.5283	0.019802
miR-80H	CCCTGTTGAGCTTGACTCTAGTCT	0	0.316021	0	0.116952	0.615317	0	1.65387	0.615317	0	1H dna:primary_assembly primary_assembly:MorexV3_psedomolecles_assembly:1H:1:516505932:1 REF	NO	GTCTACTATCCAGCGAAACCACAGCCAAGGGAACGGGCTTGGTAGAATCAGCGGGGAAAGAAGACCCTGTTGAGCTTGACTCTAGTCTGAC	132332258	132332281	- [Negative strand]	26	24	91	132332254	132332344	(((.((((((.(((...((((.((((..(....).))))))))....(((((((((........>>>>>>>>>>>>->>--->>>>--)))	4	-31.4	-34.5055	52.7473	0.029703
											5H dna:primary_assembly primary_assembly:MorexV3_psedomolecles_assembly:5H:1:588218686:1 REF	AGCGGGCTTGGCGGAATCAGCGGGG(1) GCGGGCTTGGCGGAATCAGCGGG(1)	CAAGGGAGCGGGCTTGGCGGAATCAGCGGGGAAAGAAGACCCTGTTGAGCTTGACTCTAGTCTGACTTTG	53612394	53612417	- [Negative strand]	26	24	70	53612386	53612455	(((((.=={{{{{{={{{{{=={{{{{{{{{........>>>>>>>>>-->>>->>-->>>>>).)))))	4	-27.4	-39.1429	55.7143	0.019802
											5H dna:primary_assembly primary_assembly:MorexV3_psedomolecles_assembly:5H:1:588218686:1 REF	NO	CAAGGGAACGGGCTTGGCGGAATCAGCGGGGAAAGAAGACCCTGTTGAGCTTGACTCTAGTCTGACTTTG	53760748	53760771	- [Negative strand]	26	24	70	53760740	53760809	(((((...((((((.(((((..(((((((((........>>>>>>>>>-->>>->>-->>>>>).)))))	4	-26.3	-37.5714	54.2857	0.009901
											5H dna:primary_assembly primary_assembly:MorexV3_psedomolecles_assembly:5H:1:588218686:1 REF	NO	CAAGGGAGCGGGCTTGGCGGAATCAGCGGGGAAAGAAGACCCTGTTGAGCTTGACTCTAGTCTGACTTTG	53612394	53612417	- [Negative strand]	18	24	70	53612386	53612455	(((((...((((((.(((((..(((((((((........>>>>>>>>>-->>>->>-->>>>>).)))))	4	-27.4	-39.1429	55.7143	0.019802
											5H dna:primary_assembly primary_assembly:MorexV3_psedomolecles_assembly:5H:1:588218686:1 REF	GCGGGCTTGGCGGAATCAGCGGGG(1)	CAAGGGAGCGGGCTTGGCGGAATCAGCGGGGAAAGAAGACCCTGTTGAGCTTGACTCTAGTCTGACTTTG	53612394	53612417	- [Negative strand]	12	24	70	53612386	53612455	(((((..={{{{{{={{{{{=={{{{{{{{{........>>>>>>>>>-->>>->>-->>>>>).)))))	4	-27.4	-39.1429	55.7143	0.039604
miR-81H	CCGACCTACTCGACCCTTCGGCCA	0.036464	0	0.107112	0	0	0.045579	0	0.148132	0	5H dna:primary_assembly primary_assembly:MorexV3_psedomolecles_assembly:5H:1:588218686:1 REF	TGGACCTTGGGCCGGGTCGGCCGG(1) TTGGACCTTGGGCCGGGTCGGCCGG(3) GGACCTTGGGCCGGGTCGGCCGG(1) TGGACCTTGGGCCGGGTCGGCCGGT(3) GTTGGACCTTGGGCCGGGTCGGCC(1) ACCTTGGGCCGGGTCGGCCGGTCC(1) CCTTGGGCCGGGTCGGCCGGTCC(4) ACCTTGGGCCGGGTCGGCCGGTCCG(1)	GTTGGACCTTGGGCCGGGTCGGCCGGTCCGCCTCACGGCGAGCACCGACCTACTCGACCCTTCGGCCAGC	53810549	53810572	- [Negative strand]	3	24	70	53810546	53810615	(((((.{{=={{{={{{{{={{={{{{{{(((....)))).).)>>>->>->>>>>->>>--->>>>>))	2	-36.9	-52.7143	72.8571	0.009901
											1H dna:primary_assembly primary_assembly:MorexV3_psedomolecles_assembly:1H:1:516505932:1 REF	NO	GTTGGACCTTGGGCCGGTTCGGCCGGTCCGCCTCACGGCGAGCACCGACCTACTCGACCCTTCGGCCAGC	132246309	132246332	- [Negative strand]	13	24	70	132246306	132246375	(((((.((..(((.((((..((.(((((((((....)))).).)>>>->>->>->>->>>--->>>>>))	2	-31.4	-44.8571	71.4286	0.049505
											5H dna:primary_assembly primary_assembly:MorexV3_psedomolecles_assembly:5H:1:588218686:1 REF	TTGGACCTTGGGCCGGGTCGGCCGG(1) GGACCTTGGGCCGGGTCGGCCGGT(1) GTTGGACCTTGGGCCGGGTCGGCCG(1) GACCTTGGGCCGGGTCGGCCGGTCC(1) CCTTGGGCCGGGTCGGCCGGTCC(1)	GTTGGACCTTGGGCCGGGTCGGCCGGTCCGCCTCACGGCGAGCACCGACCTACTCGACCCTTCGGCCAGC	53810549	53810572	- [Negative strand]	4	24	70	53810546	53810615	({{{{={{=={{{={{{{{={{={{{((((((....)))).).)>>>->>->>>>>->>>--->>>>>))	2	-36.9	-52.7143	72.8571	0.009901
miR-82H	CCGACTGCATCTGTATCTTCCGGC	0.0233905	0.0706483	0	0	0	0	0.0233905	0.045579	0	1H dna:primary_assembly primary_assembly:MorexV3_psedomolecles_assembly:1H:1:516505932:1 REF	NO	GTTTGGTTGGGATTCCTTCTGGCTTCCGGCTTCGTAGCCAAAAGCTCCTATTTAGGGGCTTCCGACTGCATCTGTATCTTCCGGCCTTGTCACAGCCACAGCCTAAAGTCACAACTGCAGCCGGAAGCCCCTAAATGGGAGCTTTTGGCTTCGAAGCAGAAGCCGGAAGCTGGCTGGAAGCCCAACCAAAC	277063083	277063106	- [Negative strand]	2	24	191	277062976	277063166	(((((((((((.((((..(..((((((((((((((((((((((((((((((((((((((((<<<-<<<<<--<<<--<<<--<<<..((.......))..)))..)))..)))..))))).))))))))))))))))))))))))))))).....)).))))))))))))..)..)))).)))))))))))	1	-127.9	-66.9634	54.4503	0.009901
miR-83H	CCGGCTCCTCGGCTCGAGC	0	0.102553	0.0227895	0	0.154731	0.260971	0.0584762	0.0850827	0	6H dna:primary_assembly primary_assembly:MorexV3_psedomolecles_assembly:6H:1:561794515:1 REF	TCGAGTCGAGGAGCGCGGC(2)	CTCGGCAGGAGGAGCTCGAGTCGAGGAGCGCGGCCTCGATCCGGCTCCTCGGCTCGAGCTCCTCCTGCCGAG	402379355	402379373	- [Negative strand]	8	19	72	402379341	402379412	((((((((((((((({{{{{{{{{{{{{{={{{=......>>>>>>>>>>>>>>>>>>>)))))))))))))	1	-70.1	-97.3611	72.2222	0.009901
											6H dna:primary_assembly primary_assembly:MorexV3_psedomolecles_assembly:6H:1:561794515:1 REF	NO	CTCGGCAGGAGGAGCTCGAGTCGAGGAGCGCGGCCTCGATCCGGCTCCTCGGCTCGAGCTCCTCCTGCCGAG	402379355	402379373	- [Negative strand]	5	19	72	402379341	402379412	(((((((((((((((((((((((((((((.(((.......>>>>>>>>>>>>>>>>>>>)))))))))))))	1	-70.1	-97.3611	72.2222	0.009901
miR-84H	CCGTCGTCGACATGGCCA	0.59098	0.471485	1.14851	0.116227	0.383238	1.12303	0.643488	0.542575	0.797133	6H dna:primary_assembly primary_assembly:MorexV3_psedomolecles_assembly:6H:1:561794515:1 REF	CGGCCGCGTCGGCGGCCA(1) TCGGCCGCGTCGGCGGCC(1) CCGCGTCGGCGGCCAAAGC(1) GTCGGCCGCGTCGGCGGC(4) TGTCGGCCGCGTCGGCGGC(3) CGCGTCGGCGGCCAAAGCC(1)	GGCCGCGTCGGCGGCCAAAGCCCGGGGGCCCTAGGTGCCTCCGGTTGCCGTCGTCGACATGGCC	82337628	82337645	- [Negative strand]	31	18	64	82337628	82337691	(((((.(((((((((...((((.(((((((....).)))))))))).-->>>>>>>>>->>>>>	2	-41.5	-64.8438	76.5625	0.009901
											6H dna:primary_assembly primary_assembly:MorexV3_psedomolecles_assembly:6H:1:561794515:1 REF	CCGCGTCGGCGGCCAAAG(2) CCGCGTCGGCGGCCAAAGC(10) GTCGGCCGCGTCGGCGGC(5) CGCGTCGGCGGCCAAAGC(2) TGTCGGCCGCGTCGGCGGC(3) CGCGTCGGCGGCCAAAGCC(1)	GGCCGCGTCGGCGGCCAAAGCCCGGGGGCCCTAGGTGCCTCCGGTTGCCGTCGTCGACATGGCC	82379247	82379264	- [Negative strand]	13	18	64	82379247	82379310	(({{{={{{{{{{{{==={{{(.(((((((....).)))))))))).-->>>>>>>>>->>>>>	2	-41.5	-64.8438	76.5625	0.009901
											6H dna:primary_assembly primary_assembly:MorexV3_psedomolecles_assembly:6H:1:561794515:1 REF	CCGCGTCGGCGGCCAAAGC(5) GTCGGCCGCGTCGGCGGC(2) CGCGTCGGCGGCCAAAGC(1) TGTCGGCCGCGTCGGCGGC(6) CGCGTCGGCGGCCAAAGCC(2)	CGGCCGCGTCGGCGGCGGCCGCGTCGGCGGCCAAAGCCCGGGGGCCCTAGGTGCCTCCGGTTGCCGTCGTCGACATGGCC	82337628	82337645	- [Negative strand]	14	18	64	82337628	82337691	(((((.(((((((((...((((.(((((((....).)))))))))).-->>>>>>>>>->>>>>	2	-41.5	-64.8438	76.5625	0.009901
											6H dna:primary_assembly primary_assembly:MorexV3_psedomolecles_assembly:6H:1:561794515:1 REF	CGGCCGCGTCGGCGGCCA(1) GTCGGCCGCGTCGGCGGC(1) CGCGTCGGCGGCCAAAGC(2) TGTCGGCCGCGTCGGCGGC(2)	GGCCGCGTCGGCGGCCAAAGCCCGGGGGCCCTAGGTGCCTCCGGTTGCCGTCGTCGACATGGCC	82337628	82337645	- [Negative strand]	12	18	64	82337628	82337691	((({{={{{{{{{{{==={{{(.(((((((....).)))))))))).-->>>>>>>>>->>>>>	2	-41.5	-64.8438	76.5625	0.019802
miR-85H	CCGTGTGTCGGATTATGACTG	0	0	0	0	0	0	0.357749	0.170921	0	1H dna:primary_assembly primary_assembly:MorexV3_psedomolecles_assembly:1H:1:516505932:1 REF	CCGTTGATTCACACAATTGGT(1) GTTGATTCACACAATTGGTC(1) AACCGTTGATTCACACAATT(1) GGAACCGTTGATTCACACAATT(1)	AGAGGAACCGTTGATTCACACAATTGGTCATCGCGCTTGGTTGAAAAGCCAGTGGCGCGAAGCTACCGTGTGTCGGATTATGACTGAACGCCTCT	132167588	132167608	- [Negative strand]	5	21	95	132167578	132167672	(((((..{={{{{{{{{{{{{{=={{{{..((((((((((((....)))))..))))))).))))--->>>>>->>>>>-->>>->....)))))	4	-34.9	-36.7368	51.5789	0.009901
											1H dna:primary_assembly primary_assembly:MorexV3_psedomolecles_assembly:1H:1:516505932:1 REF	CCGTTGATTCACACAATTGGTC(2) GGAACCGTTGATTCACACAATT(1)	AGAGGAACCGTTGATTCACACAATTGGTCATCGCGCTTGGTTGAAAAGCCAGTGGCGCGAAGCTACCGTGTGTCGGATTATGACTGAACGCCTCT	132167588	132167608	- [Negative strand]	5	21	95	132167578	132167672	(((((..{={{{{{{{{{{{{{=={{{{=.((((((((((((....)))))..))))))).))))--->>>>>->>>>>-->>>->....)))))	4	-34.9	-36.7368	51.5789	0.039604
											1H dna:primary_assembly primary_assembly:MorexV3_psedomolecles_assembly:1H:1:516505932:1 REF	AACCGTTGATTCACACAATTG(1)	AGAGGAACCGTTGATTCACACAATTGGTCATCGCGCTTGGTTGAAAAGCCAGTGGCGCGAAGCTACCGTGTGTCGGATTATGACTGAACGCCTCT	132167588	132167608	- [Negative strand]	5	21	95	132167578	132167672	(((((=={={{{{{{{{{{{{{=={{((..((((((((((((....)))))..))))))).))))--->>>>>->>>>>-->>>->....)))))	4	-34.9	-36.7368	51.5789	0.009901
miR-86H	CCTAAGATGAGCTCAACA	0	0	0	0	0	0	0	0.0972374	0.336457	2H dna:primary_assembly primary_assembly:MorexV3_psedomolecles_assembly:2H:1:665585731:1 REF	NO	TGGGGAGTTTGGCTGGGGCGGCACATCTGTTAAAAGATAACGTAGGTGTCCTAAGATGAGCTCAACA	158834661	158834678	+ [Positive strand]	9	18	67	158834611	158834677	((..((((((..((((((((.(((((((......))))...)).).)))>>>->>-->>>>>>-->>	7	-20.7	-30.8955	49.2537	0.019802
											5H dna:primary_assembly primary_assembly:MorexV3_psedomolecles_assembly:5H:1:588218686:1 REF	NO	TCCGGGCGGAAGACATTGTCAAGTGGGGAGTTTGGGTGGGGCGGCACATCTGTTAAAAGATAACGCAGGTGTCCTAAGATGAGCTCAACAAGAACAGAAATATCGTGTGGA	53695227	53695244	- [Negative strand]	10	18	111	53695205	53695315	((((.((((......((((....((..(((((((..((((((.((..((((......))))...))....))>>>>--->>>>>>>-->>...)))).....)))).))))	7	-31.8	-28.6486	49.5496	0.039604
miR-87H	CCTGTTGAGCTTGACTCTAGTCCA	0	0	0	0	0.224451	0	0	0	0	CAJHDD010000017.1 dna:primary_assembly primary_assembly:MorexV3_psedomolecles_assembly:CAJHDD010000017.1:1:236926:1 REF	NO	CAAGGGAACGGGCTTGGCGGAATCAGCGGGGAAAGAAGACCCTGTTGAGCTTGACTCTAGTCCAACTTTG	85806	85829	- [Negative strand]	8	24	70	85799	85868	(((((....(((((.(((((..(((((((((........)>>>>>>>>-->>>->>-->>>>>-.)))))	2	-25.8	-36.8571	54.2857	0.039604
miR-88H	CGACGATGACTCTACTAGAATGGT	0	0.0243093	0.0841638	0	0	0	0	0	0.059395	5H dna:primary_assembly primary_assembly:MorexV3_psedomolecles_assembly:5H:1:588218686:1 REF	NO	CTCGACGATGACTCTACTAGAATGGTTTTACCGTCACAATCGTCATACTAGTGTTTATTATGCTAATGGGACCGATACGACTACTCTGCTAGGGTTGTTGTGAG	431458422	431458445	- [Negative strand]	2	24	104	431458343	431458446	((<-<<<<--<<<<<<-<<<<-<<<<.....(((....((((((.((.((((((.....)))))).)).)).))))))))))).)))).))))))..)))))))	1	-29.4	-28.2692	43.2692	0.019802
miR-89H	CGACGGACCGGGCCCAAGTCCCCA	0.0227895	0	0.0592535	0.0243093	0	0.0243093	0	0.0486187	0.0243093	1H dna:primary_assembly primary_assembly:MorexV3_psedomolecles_assembly:1H:1:516505932:1 REF	NO	GCGACGGACCGGGCCCAAGTCCCCAGGAAAGGGGCGCCTAGGAGGGTGAGAGCCCCGTCCGGCCCGGACCCTGTCGC	132447731	132447754	- [Negative strand]	2	24	77	132447678	132447754	(<<<<<<-<<<<<<<---<<<<<--.....))))).....(((((((....))))..))))))))))...)))))))	1	-41.1	-53.3766	75.3247	0.029703
miR-90H	CGCGGCGACGGGGGCGGG	0.572398	0	0.38068	0.238499	0	0	0	0.707937	0.569746	1H dna:primary_assembly primary_assembly:MorexV3_psedomolecles_assembly:1H:1:516505932:1 REF	NO	GGGGCGGGCGCGGCGACGGGGGCGGGCGCCGGGGCGGAAGCCGCGGAGGCGGTGCGAGGCCTGCCCGCTGCCGCTTAGCCCC	15161738	15161755	- [Negative strand]	6	18	82	15161681	15161762	(((((...-<<<<<<--<-<<<<<<<(.(((.(((....))).)))..((...))...)))))))).)))))))...)))))	4	-55.5	-67.6829	86.5854	0.049505
											1H dna:primary_assembly primary_assembly:MorexV3_psedomolecles_assembly:1H:1:516505932:1 REF	NO	GCTCGCTGTACTGTCTCCCCACGCGCTCGTGGTCGTACACCAACTCGACCAACCCGCGCGGATTGGGCCGCGGCGACGGGGGCGGGGTGGGAGAGGCTTTGCGAGC	331422608	331422625	- [Negative strand]	6	18	106	331422587	331422692	((((((.((.((.(((((((.(((.(((((.(((((...((((..((.((.....).)))..))))..->>>>>->>>>>->>>>>).)))).))))...))))))	4	-55.3	-52.1698	70.7547	0.039604
											6H dna:primary_assembly primary_assembly:MorexV3_psedomolecles_assembly:6H:1:561794515:1 REF	NO	GCGGCGACGGGGGCGGGCGTCGGGGCGGCGACGGTGGCCGGGGCGTGAGCCGGGGAGGCGGCAGGAGGCGGTGCGAGGCCCGCCTGCCGCTGC	536805827	536805844	+ [Positive strand]	6	18	93	536805827	536805919	<<<<<<--<-<<<<<<<(.(((.(.((.(..(.((.(((..(((....))).....))).)).)..).)).).))).)))))))).)))))))	4	-56.6	-60.8602	86.0215	0.029703
miR-91H	CGCGGCGAGAGCGGGTCGCA	0	0	0	0	0.0683685	0.107095	0	0	0	1H dna:primary_assembly primary_assembly:MorexV3_psedomolecles_assembly:1H:1:516505932:1 REF	TGGCGGATTGCTCGAGCTGCT(170)	GGGGGTCCCGGCCCCGCACCCGTCGGCTGTTGGCGGATTGCTCGAGCTGCTCACGCGGCGAGAGCGGGTCGCAGCGTGCCAGCCAGGGGATGGACCGGGAATCGCCCC	132417137	132417156	- [Negative strand]	4	20	108	132417101	132417208	((((.((((((..(((..(((((.(((((({{={{=={{{{{{=={{{{{=..->>>>>-->>>>>>-->>>>))).))).))..)))..))).))))))....))))	1	-60.3	-55.8333	75	0.049505
miR-92H	CGCGGCGAGAGCGGGTCGCT	0	0	0.145856	0	0	0.404989	0	0	0	6H dna:primary_assembly primary_assembly:MorexV3_psedomolecles_assembly:6H:1:561794515:1 REF	TGGCGGATTGCTCGAGCTGCT(170)	TCCCGGCCCCGAACCCGTCGGCTGTTGGCGGATTGCTCGAGCTGCTCACGCGGCGAGAGCGGGTCGCTGCGTGCCGGCCGGGGGACGGACCGGGA	82388169	82388188	- [Negative strand]	8	20	95	82388141	82388235	((((((..(((..((((((((((((={{{{=={{{{{{=={{{{{=..->>>>>-->>>>>>-->>>>))).))))))..)))..))).))))))	4	-58.3	-61.3684	75.7895	0.019802
miR-93H	CGGACCGGGAATCGCCCT	0	0.0467809	0	0.0578752	0.0350857	0	0	0	0	5H dna:primary_assembly primary_assembly:MorexV3_psedomolecles_assembly:5H:1:588218686:1 REF	NO	GGGGGTCCCGGCCCCGAACCCGTCGGCTGTTGGCGGATTGCTCGAGCTGCTCACGCGGCGAGAGCGGGTCGCCGCGTGCCGGTCGGGGGACGGACCGGGAATCGCCC	53523029	53523046	- [Negative strand]	2	18	107	53523029	53523135	(((((((((((..(((..((((((((((((.((((..((((((..(((((....)))))..))))))..))))))).))))).))))...>>>->>>>>->>>->>>	1	-66.6	-62.243	76.6355	0.009901
miR-94H	CGGACTGAGAGCTCTTTC	0.0584936	0	0.0797633	0	0	0.0598545	0	0	0	6H dna:primary_assembly primary_assembly:MorexV3_psedomolecles_assembly:6H:1:561794515:1 REF	NO	GGATTGACGGACTGAGAGCTCTTTCTTGATTCTATGGGTGGTGGTGCATGGCCGTTCTTAGTTGGTGGAGCGATTTGTCTGGTTAATTC	82435571	82435588	- [Negative strand]	3	18	89	82435506	82435594	(((((((<<<<<-<<--<<<<<--<(.....(((.(..((((.(....).))))..).)))..)).)))))..)).)))).))))))))	1	-28.8	-32.3595	48.3146	0.029703
miR-95H	CGGATGGGGGCCGGCGAC	0	0.0470988	0	0.0233905	0.0526285	0	0	0	0	5H dna:primary_assembly primary_assembly:MorexV3_psedomolecles_assembly:5H:1:588218686:1 REF	ACTGTTGTCGGCCGCGTCG(3) CTGTTGTCGGCCGCGTCGG(2) ACTGTTGTCGGCCGCGTC(5) GACTGTTGTCGGCCGCGTC(1) TGTTGTCGGCCGCGTCGGC(12)	GCGGATGGGGGCCGGCGACGCGCCCCGGCCGTATGCGGAACGACTCTTGCTGGTCCGCCGCTCGGCTCGGGGTGTGGACTGTTGTCGGCCGCGTCGGC	53762732	53762749	- [Negative strand]	3	18	98	53762652	53762749	(<-<<<<-<<-<<<<<<<<((((((((((((...((((...((((......))))..)))).)))).))))))))....=}}}}}}}}}}=}}}}=}}	1	-59.9	-61.1225	75.5102	0.009901
											5H dna:primary_assembly primary_assembly:MorexV3_psedomolecles_assembly:5H:1:588218686:1 REF	CTGTTGTCGGCCGCGTCG(5) ACTGTTGTCGGCCGCGTCG(3) CTGTTGTCGGCCGCGTCGG(5) ACTGTTGTCGGCCGCGTC(11) TGTTGTCGGCCGCGTCGG(5) TGTTGTCGGCCGCGTCGGC(3)	GCGGATGGGGGCCGGCGACGCGCCCCGGCCGTATGCGGAACGACTCTTGCTGGTCCGCCGCTCGGCTCGGGGTGTGGACTGTTGTCGGCCGCGTCGGC	53762732	53762749	- [Negative strand]	2	18	98	53762652	53762749	(<-<<<<-<<-<<<<<<<<((((((((((((...((((...((((......))))..)))).)))).))))))))..===}}}}}}}}}}=}}}}.))	1	-59.9	-61.1225	75.5102	0.019802
miR-96H	CGGGCTTGGCAGAATCAGCGGGGA	0.35637	0	0	0.347145	0	0	0	0	0	6H dna:primary_assembly primary_assembly:MorexV3_psedomolecles_assembly:6H:1:561794515:1 REF	CCCTGTTGAGCTTGACTCTAGTCC(11) ACCCTGTTGAGCTTGACTCTAGTCC(16) CCTGTTGAGCTTGACTCTAGTCC(13) CCCTGTTGAGCTTGACTCTAGTC(18) CCCTGTTGAGCTTGACTCTAGTCCG(17) ACCCTGTTGAGCTTGACTCTAGTC(13) CCTGTTGAGCTTGACTCTAGTCCG(14) GACCCTGTTGAGCTTGACTCTAGTC(18) CTGTTGAGCTTGACTCTAGTCCG(15) ACCCTGTTGAGCTTGACTCTAGT(22) CCTGTTGAGCTTGACTCTAGTCCGA(14) GACCCTGTTGAGCTTGACTCTAGT(29) CTGTTGAGCTTGACTCTAGTCCGA(6) AGACCCTGTTGAGCTTGACTCTA…	CAAGGGAACGGGCTTGGCAGAATCAGCGGGGAAAGAAGACCCTGTTGAGCTTGACTCTAGTCCGACTTTG	82421916	82421939	- [Negative strand]	10	24	70	82421877	82421946	(((((...<<<<<<-<<<<<--<<<<<<<<<-.......))}}}}}}}==}}}=}}==}}}}}}=}))))	3	-29.3	-41.8571	54.2857	0.009901
											CAJHDD010000077.1 dna:primary_assembly primary_assembly:MorexV3_psedomolecles_assembly:CAJHDD010000077.1:1:106360:1 REF	CCCTGTTGAGCTTGACTCTAGTCC(34) ACCCTGTTGAGCTTGACTCTAGTCC(21) CCTGTTGAGCTTGACTCTAGTCC(36) CCCTGTTGAGCTTGACTCTAGTC(34) CCCTGTTGAGCTTGACTCTAGTCCG(31) ACCCTGTTGAGCTTGACTCTAGTC(26) CCTGTTGAGCTTGACTCTAGTCCG(46) GACCCTGTTGAGCTTGACTCTAGTC(4) CTGTTGAGCTTGACTCTAGTCCG(16) ACCCTGTTGAGCTTGACTCTAGT(30) CCTGTTGAGCTTGACTCTAGTCCGA(29) GACCCTGTTGAGCTTGACTCTAGT(36) CTGTTGAGCTTGACTCTAGTCCGA(31) AGACCCTGTTGAGCTTGACTCTA…	CAAGGGAACGGGCTTGGCAGAATCAGCGGGGAAAGAAGACCCTGTTGAGCTTGACTCTAGTCCGACTTTG	67346	67369	- [Negative strand]	5	24	70	67307	67376	(((((...<<<<<<-<<<<<--<<<<<<<<<-.......)}}}}}}}}==}}}=}}==}}}}}}.)))))	3	-29.3	-41.8571	54.2857	0.009901
miR-97H	CGGGCTTGGCGGAATCAGCGGGA	0.151137	0.121547	0.128648	0.045579	0	0.0486187	0.045579	0.125342	0.0350857	CAJHDD010000057.1 dna:primary_assembly primary_assembly:MorexV3_psedomolecles_assembly:CAJHDD010000057.1:1:123980:1 REF	CCTGTTGAGCTTGACTCTAGTCC(2) CCCTGTTGAGCTTGACTCTAGTCC(4) CTGTTGAGCTTGACTCTAGTCC(2) CCTGTTGAGCTTGACTCTAGTCCG(3) CCCTGTTGAGCTTGACTCTAGTC(3) CTGTTGAGCTTGACTCTAGTCCG(6) ACCCTGTTGAGCTTGACTCTAGTC(8) TGTTGAGCTTGACTCTAGTCCG(1) CCCTGTTGAGCTTGACTCTAGT(3) CTGTTGAGCTTGACTCTAGTCCGA(6) ACCCTGTTGAGCTTGACTCTAGT(6) TGTTGAGCTTGACTCTAGTCCGA(1) GACCCTGTTGAGCTTGACTCTAGT(3) ACCCTGTTGAGCTTGACTCTAG(3) GACCCTGTTGAGCTTGACTC…	CAAGGGAACGGGCTTGGCGGAATCAGCGGGAAAGAAGACCCTGTTGAGCTTGACTCTAGTCCGACTTTG	2430	2452	+ [Positive strand]	4	23	69	2421	2489	(((((...<<<<<<-<<<<<--<<<<<<<<-......==}}}}}}}}==}}}=}}==}}}})).)))))	1	-24.8	-35.942	55.0725	0.019802
											CAJHDD010000057.1 dna:primary_assembly primary_assembly:MorexV3_psedomolecles_assembly:CAJHDD010000057.1:1:123980:1 REF	CCTGTTGAGCTTGACTCTAGTCC(4) CCCTGTTGAGCTTGACTCTAGTCC(6) CTGTTGAGCTTGACTCTAGTCC(9) CCTGTTGAGCTTGACTCTAGTC(8) CCTGTTGAGCTTGACTCTAGTCCG(8) CCCTGTTGAGCTTGACTCTAGTC(6) CTGTTGAGCTTGACTCTAGTCCG(6) ACCCTGTTGAGCTTGACTCTAGTC(20) TGTTGAGCTTGACTCTAGTCCG(1) CCCTGTTGAGCTTGACTCTAGT(6) CTGTTGAGCTTGACTCTAGTCCGA(8) ACCCTGTTGAGCTTGACTCTAGT(9) TGTTGAGCTTGACTCTAGTCCGA(4) GACCCTGTTGAGCTTGACTCTAGT(24) GTTGAGCTTGACTCTAGT…	CAAGGGAACGGGCTTGGCGGAATCAGCGGGAAAGAAGACCCTGTTGAGCTTGACTCTAGTCCGACTTTG	2430	2452	+ [Positive strand]	11	23	69	2421	2489	(((((...<<<<<<-<<<<<--<<<<<<<<-.....===}}}}}}}}==}}}=}}==}}}))).)))))	1	-24.8	-35.942	55.0725	0.049505
											CAJHDD010000057.1 dna:primary_assembly primary_assembly:MorexV3_psedomolecles_assembly:CAJHDD010000057.1:1:123980:1 REF	CCTGTTGAGCTTGACTCTAGTCC(41) CCCTGTTGAGCTTGACTCTAGTCC(54) CTGTTGAGCTTGACTCTAGTCC(11) CCTGTTGAGCTTGACTCTAGTC(33) CCTGTTGAGCTTGACTCTAGTCCG(39) CCCTGTTGAGCTTGACTCTAGTC(59) CTGTTGAGCTTGACTCTAGTCCG(19) ACCCTGTTGAGCTTGACTCTAGTC(20) TGTTGAGCTTGACTCTAGTCCG(1) CCCTGTTGAGCTTGACTCTAGT(46) CTGTTGAGCTTGACTCTAGTCCGA(12) ACCCTGTTGAGCTTGACTCTAGT(38) TGTTGAGCTTGACTCTAGTCCGA(1) GACCCTGTTGAGCTTGACTCTAGT(19) ACCCTGTT…	CAAGGGAACGGGCTTGGCGGAATCAGCGGGAAAGAAGACCCTGTTGAGCTTGACTCTAGTCCGACTTTG	2430	2452	+ [Positive strand]	11	23	69	2421	2489	(((((...<<<<<<-<<<<<--<<<<<<<<-.......=}}}}}}}}==}}}=}}==}}}})).)))))	1	-24.8	-35.942	55.0725	0.039604
											CAJHDD010000057.1 dna:primary_assembly primary_assembly:MorexV3_psedomolecles_assembly:CAJHDD010000057.1:1:123980:1 REF	CCTGTTGAGCTTGACTCTAGTCC(61) CCCTGTTGAGCTTGACTCTAGTCC(34) CTGTTGAGCTTGACTCTAGTCC(39) CCTGTTGAGCTTGACTCTAGTC(52) CCTGTTGAGCTTGACTCTAGTCCG(42) CCCTGTTGAGCTTGACTCTAGTC(55) CTGTTGAGCTTGACTCTAGTCCG(24) ACCCTGTTGAGCTTGACTCTAGTC(40) TGTTGAGCTTGACTCTAGTCCG(2) CCCTGTTGAGCTTGACTCTAGT(47) CTGTTGAGCTTGACTCTAGTCCGA(31) ACCCTGTTGAGCTTGACTCTAGT(26) TGTTGAGCTTGACTCTAGTCCGA(1) GACCCTGTTGAGCTTGACTCTAGT(34) ACCCTGTT…	CAAGGGAACGGGCTTGGCGGAATCAGCGGGAAAGAAGACCCTGTTGAGCTTGACTCTAGTCCGACTTTG	2430	2452	+ [Positive strand]	4	23	69	2421	2489	(((((...<<<<<<-<<<<<--<<<<<<<<-........}}}}}}}}==}}}=}}==}}}}}).)))))	1	-24.8	-35.942	55.0725	0.049505
											CAJHDD010000057.1 dna:primary_assembly primary_assembly:MorexV3_psedomolecles_assembly:CAJHDD010000057.1:1:123980:1 REF	CCTGTTGAGCTTGACTCTAGTCC(17) CCCTGTTGAGCTTGACTCTAGTCC(50) CTGTTGAGCTTGACTCTAGTCC(15) CCTGTTGAGCTTGACTCTAGTC(31) CCTGTTGAGCTTGACTCTAGTCCG(23) CCCTGTTGAGCTTGACTCTAGTC(41) CTGTTGAGCTTGACTCTAGTCCG(21) ACCCTGTTGAGCTTGACTCTAGTC(33) CCCTGTTGAGCTTGACTCTAGT(44) CTGTTGAGCTTGACTCTAGTCCGA(16) ACCCTGTTGAGCTTGACTCTAGT(38) TGTTGAGCTTGACTCTAGTCCGA(2) GACCCTGTTGAGCTTGACTCTAGT(27) ACCCTGTTGAGCTTGACTCTAG(19) GACCCTG…	CAAGGGAACGGGCTTGGCGGAATCAGCGGGAAAGAAGACCCTGTTGAGCTTGACTCTAGTCCGACTTTG	2430	2452	+ [Positive strand]	10	23	69	2421	2489	(((((...<<<<<<-<<<<<--<<<<<<<<-.......=}}}}}}}}==}}}=}}==}}}}}).)))))	1	-24.8	-35.942	55.0725	0.009901
miR-98H	CGGTGATATTGTAGGTTCG	0	0.072928	0	0.163733	0	0.244097	0.0607734	0.0683685	0	5H dna:primary_assembly primary_assembly:MorexV3_psedomolecles_assembly:5H:1:588218686:1 REF	NO	GTGAATACCGCTCATAACGGTGATATTGTAGGTTCGAGCCCTACTAAGCCCATCTGACCTGCTTAATCATTGACTCGGTAGTCAC	511159948	511159966	- [Negative strand]	6	19	85	511159898	511159982	((((.(((((.......<<<<<<<---<<<<<<<-<(((........))...)).)))))))...)))))))...))))).))))	4	-25.4	-29.8824	47.0588	0.009901
miR-99H	CGTCGTCGACATGGCCGA	0	0	0.0341843	0	0	0.142816	0.036464	0.0607734	0.119267	CAJHDD010000160.1 dna:primary_assembly primary_assembly:MorexV3_psedomolecles_assembly:CAJHDD010000160.1:1:70532:1 REF	TCGGCCGCGTCGGCGGCC(1)	TCGGCCGCGTCGGCGGCCAAAGCCCGGGGGCCCTAGGTGCCTCCGGTTGCCGTCGTCGACATGGCCGA	58485	58502	- [Negative strand]	8	18	68	58484	58551	{{{{{{{={{{{{{{{{=..((((.(((((((....).))))))))))..->>>>>>>>>->>>>>>>	2	-45.8	-67.3529	75	0.009901
											CAJHDD010000160.1 dna:primary_assembly primary_assembly:MorexV3_psedomolecles_assembly:CAJHDD010000160.1:1:70532:1 REF	NO	TCGGCCGCGTCGGCGGCCAAAGCCCGGGGGCCCTAGGTGCCTCCGGTTGCCGTCGTCGACATGGCCGA	58485	58502	- [Negative strand]	3	18	68	58484	58551	(((((((.(((((((((...((((.(((((((....).))))))))))..->>>>>>>>>->>>>>>>	2	-45.8	-67.3529	75	0.009901
miR-100H	CGTTAACGAACGAGACCTCAA	0.0698884	0.0584762	0.0243093	0.036464	0	0	0.0476998	0.072928	0.0806647	6H dna:primary_assembly primary_assembly:MorexV3_psedomolecles_assembly:6H:1:561794515:1 REF	NO	GGGTGGTGGTGCATGGCCGTTCTTAGTTGGTGGAGCGATTTGTCTGGTTAATTCCGTTAACGAACGAGACCTCAACCTGCTAACTAGCTATGCGGAGCCATCC	82189050	82189070	- [Negative strand]	4	21	103	82189021	82189123	(((((((..((((((((.....(((((.(((.(((.(.(((((.(.((((((..->>>>>>->>>>>>->>>>->)).)))))...))))))))..)))))))	1	-40.7	-39.5146	52.4272	0.009901
miR-101H	CTATGAGATCCGAGGGAT	1.60442	1.08914	0	5.0653	1.73352	0	0	0	0	1H dna:primary_assembly primary_assembly:MorexV3_psedomolecles_assembly:1H:1:516505932:1 REF	NO	TGTATTCTTTGTACCTGTAGCTTGTGGCTAAAACTAGAGTACTTTTAAGTTTGTCTGTGATGGCACATAGCTATGAGATCCGAGGGATGCG	474199213	474199230	- [Negative strand]	17	18	91	474199209	474199299	(((((((((((..(..((((((.(((((((..((.(((..(((....)))...)))))..)))).)))))>>>>-->--->>>>>>>>)))	7	-28.1	-30.8791	41.7582	0.009901
											2H dna:primary_assembly primary_assembly:MorexV3_psedomolecles_assembly:2H:1:665585731:1 REF	NO	GTATTCTTTGTACCTGTGGCTTGTGGCTAAAACTAGAGTACTTTTAAGTTTGTCTGTGATGGCACATAGCTATGAGATCCGAGGGATGC	438114800	438114817	- [Negative strand]	17	18	89	438114797	438114885	((((((((((..(..((((((.(((((((..((.(((..(((....)))...)))))..)))).)))))>>>>-->--->>>>>>>>))	7	-26.1	-29.3258	42.6966	0.039604
											6H dna:primary_assembly primary_assembly:MorexV3_psedomolecles_assembly:6H:1:561794515:1 REF	NO	TGTATTTTTTGTACCCGTGGCTTGTGGCTAAAACTAGAGTACTTTTAAGTTTGTCTGTGATGGCACATAGCTATGAGATCCGAGGGATGCG	49363263	49363280	- [Negative strand]	17	18	91	49363259	49363349	(((((((((((...((((((((.(((((((..((.(((..(((....)))...)))))..)))).)))))>>>>>->--->>>>>>>>)))	7	-26.8	-29.4505	42.8571	0.039604
											7H dna:primary_assembly primary_assembly:MorexV3_psedomolecles_assembly:7H:1:632540561:1 REF	NO	TTGTACCCGTGGCTTGTGGCTAAAACTAGTGTGCTTTTAAGTTTGTCTGTGATGGCACATAGCTATGAGATCCGAGGGATGCGA	578905856	578905873	+ [Positive strand]	17	18	84	578905793	578905876	((((((((.(((((..(((((.......(((((((.(((((.....)).))).)))))))))>>>-->>-->>>->>>->))))	7	-28.11	-33.4643	46.4286	0.029703
											5H dna:primary_assembly primary_assembly:MorexV3_psedomolecles_assembly:5H:1:588218686:1 REF	NO	TAGGATTCCGGTACTATTGTGTTGGCCTTCAGGATCGGAGTAATGATTAATAGGGACTGTCGGGGGCATTCGTATTTCATAGTGAGAGGTGAAATTCTTGGATTTATGAAACACGAACAACTGCGAAAGCATTTGCCAAGGATTTTTTCATTAATCAAGAACGAAAGTTGGGGGCTCGAAGACGATCAGATACCGTCCTA	53725398	53725415	- [Negative strand]	15	18	200	53725228	53725427	(((((...(((((<<<<<<<-<<<<<<<<<<(..(((...(..((((((((.(..(..(((...((((.((((.((((((((...((((......))))....)))))))).)))).....(((....)))..))))...)))..)..)))))))))..).)))...)))))))).)))..))))).)).))))))))))	7	-65.6	-32.8	42.5	0.009901
miR-102H	CTATTGTGTTGGCCTTCA	0	0	0	0	0	0	0	0.312166	0	5H dna:primary_assembly primary_assembly:MorexV3_psedomolecles_assembly:5H:1:588218686:1 REF	NO	TAGGATTCCGGTACTATTGTGTTGGCCTTCAGGATCGGAGTAATGATTAATAGGGACTGTCGGGGGCATTCGTATTTCATAGTGAGAGGTGAAATTCTTGGATTTATGAAACACGAACAACTGCGAAAGCATTTGCCAAGGATTTTTTCATTAATCAAGAACGAAAGTTGGGGGCTCGAAGACGATCAGATACCGTCCTA	53725398	53725415	- [Negative strand]	15	18	200	53725228	53725427	(((((...(((((<<<<<<<-<<<<<<<<<<(..(((...(..((((((((.(..(..(((...((((.((((.((((((((...((((......))))....)))))))).)))).....(((....)))..))))...)))..)..)))))))))..).)))...)))))))).)))..))))).)).))))))))))	7	-65.6	-32.8	42.5	0.009901
miR-103H	CTCGCGAGCAACGGATGAATC	0	0.116351	0.0592535	0.0947987	0.06927	0	0.0233905	0.059395	0.128824	6H dna:primary_assembly primary_assembly:MorexV3_psedomolecles_assembly:6H:1:561794515:1 REF	NO	TCTTTCTCTCGCGAGCAACGGATGAATCAGCCTCTCTGTTATCCAGAGAGATGGCCGATTTCTCCTTTGCTCGAGCAGAGAAAGA	539320130	539320150	+ [Positive strand]	4	21	85	539320122	539320206	(((((((<<<-<<<<<<<-<<<-<<<<<.(((((((((.....))))))...))).))))).))).))))))).).)))))))))	1	-44.5	-52.3529	49.4118	0.009901
											6H dna:primary_assembly primary_assembly:MorexV3_psedomolecles_assembly:6H:1:561794515:1 REF	TTTCTCCTTTGCTCGAGCAG(1) TTTCTCCTTTGCTCGAGCAGA(1)	TCTTTCTCTCGCGAGCAACGGATGAATCAGCCTCTCTGTTATCCAGAGAGATGGCCGATTTCTCCTTTGCTCGAGCAGAGAAAGA	539320130	539320150	+ [Positive strand]	3	21	85	539320122	539320206	(((((((<<<-<<<<<<<-<<<-<<<<<.(((((((((.....))))))...))).))}}}=}}}=}}}}}}}=}=}})))))))	1	-44.5	-52.3529	49.4118	0.009901
miR-104H	CTCGGATTTATGAAAGACGAACA	0.0683685	0.382866	0	0	0	0.0683685	0.0828029	0.0701714	0	5H dna:primary_assembly primary_assembly:MorexV3_psedomolecles_assembly:5H:1:588218686:1 REF	NO	TCGGGGGCATTCGTATTTCATAGTCAAAGGTGAAATTCTCGGATTTATGAAAGACGAACAACTGCGA	53547740	53547762	- [Negative strand]	3	23	67	53547732	53547798	(((.((...(((((.((((((((((..(((......)>>-->>->>>>>>>>->>>>>--.)).)))	2	-20	-29.8507	41.791	0.019802
											7H dna:primary_assembly primary_assembly:MorexV3_psedomolecles_assembly:7H:1:632540561:1 REF	NO	TCGGGGGAATTCGTATTTCATAGTCAGAGGTGAAATTCTCGGATTTATGAAAGACGAACAATAGCGA	199431897	199431919	+ [Positive strand]	3	23	67	199431859	199431925	(((..(...(((((.((((((((((.((((......)>>>->>->>>>>>>>->>>>>--.)..)))	2	-18.1	-27.0149	40.2985	0.019802
miR-105H	CTTCTGTCGACCGAGGGACTTGGC	0.0575747	0.103154	0	0	0	0	0.267222	0.24369	0.036464	7H dna:primary_assembly primary_assembly:MorexV3_psedomolecles_assembly:7H:1:632540561:1 REF	GTTGGTCTTTCGTGTTCACATGTT(1) TTGGTCTTTCGTGTTCACATGTT(1)	TCGAGGAACTTCTGTCGACCGAGGGACTTGGCGAAAATATCGGCAAGTTGGTCTTTCGTGTTCACATGTTGAACCTCGA	186629633	186629656	- [Negative strand]	2	24	79	186629585	186629663	((((((((<---<<<-<<<<<<<<<<<<<<-<((.....))).)).===}}}}}}}}}=}}}=}}}=}}}...))))))	1	-28.2	-35.6962	49.3671	0.019802
											7H dna:primary_assembly primary_assembly:MorexV3_psedomolecles_assembly:7H:1:632540561:1 REF	GGCAAGTTGGTCTTTCGTGTTCACA(1) AGTTGGTCTTTCGTGTTCACATGT(1)	TCGAGGAACTTCTGTCGACCGAGGGACTTGGCGAAAATATCGGCAAGTTGGTCTTTCGTGTTCACATGTTGAACCTCGA	186629633	186629656	- [Negative strand]	7	24	79	186629585	186629663	((((((((<---<<<-<<<<<<<<<<<<<<-<((.....))}=}}====}}}}}}}}}=}}}=}}}.)))...))))))	1	-28.2	-35.6962	49.3671	0.019802
											7H dna:primary_assembly primary_assembly:MorexV3_psedomolecles_assembly:7H:1:632540561:1 REF	GTTGGTCTTTCGTGTTCACATGTT(1) TTGGTCTTTCGTGTTCACATGTT(2)	TCGAGGAACTTCTGTCGACCGAGGGACTTGGCGAAAATATCGGCAAGTTGGTCTTTCGTGTTCACATGTTGAACCTCGA	186629633	186629656	- [Negative strand]	3	24	79	186629585	186629663	((((((((<---<<<-<<<<<<<<<<<<<<-<((.....))).))..==}}}}}}}}}=}}}=}}}=}}}...))))))	1	-28.2	-35.6962	49.3671	0.029703
											7H dna:primary_assembly primary_assembly:MorexV3_psedomolecles_assembly:7H:1:632540561:1 REF	NO	TCGAGGAACTTCTGTCGACCGAGGGACTTGGCGAAAATATCGGCAAGTTGGTCTTTCGTGTTCACATGTTGAACCTCGA	186629633	186629656	- [Negative strand]	14	24	79	186629585	186629663	((((((((<---<<<-<<<<<<<<<<<<<<-<((.....))).))....))))))))).))).))).)))...))))))	1	-28.2	-35.6962	49.3671	0.009901
miR-106H	CTTGGATTTATGAAAGACGAGCA	0.0701714	0.908832	0.072928	0	0	0	0.322659	0	0	5H dna:primary_assembly primary_assembly:MorexV3_psedomolecles_assembly:5H:1:588218686:1 REF	NO	TCGGGGGCATTCGTATTTCATAGTAAGAGGTGAAATTCTTGGATTTATGAAAGACGAGCAACTGCGA	53515862	53515884	- [Negative strand]	6	23	67	53515854	53515920	(((.((...(((((.((((((((((((((......))>>>>--->>>>>>>>->>>>>--.)).)))	2	-19.3	-28.806	41.791	0.019802
											5H dna:primary_assembly primary_assembly:MorexV3_psedomolecles_assembly:5H:1:588218686:1 REF	NO	TCGGGGGCATTCGTATTTCATAGTCAGAGGTGAAATTCTTGGATTTATGAAAGACGAGCAACTGCGA	53495245	53495267	- [Negative strand]	6	23	67	53495237	53495303	(((.((...(((((.((((((((((.((((......)>>>->>->>>>>>>>->>>>>--.)).)))	2	-20.5	-30.597	43.2836	0.009901
miR-107H	CTTGGATTTATGAAAGACGGACA	0.0592535	0.325132	0.0233905	0	0	0	0.267682	0.072928	0	1H dna:primary_assembly primary_assembly:MorexV3_psedomolecles_assembly:1H:1:516505932:1 REF	NO	TCGGGGGCATTCGTATTTCATAGTCAGAGGTGAAATTCTTGGATTTATGAAAGACGGACAACTGCGA	132431258	132431280	- [Negative strand]	6	23	67	132431250	132431316	(((.((...(((((.((((((((((.((((......)>>>->>->>>>>>>>->>>>>--.)).)))	1	-20.3	-30.2985	43.2836	0.019802
miR-108H	CTTGGATTTATGAAAGATGAACA	0.0233905	0.045579	0.0233905	0	0	0	0.0592535	0	0	5H dna:primary_assembly primary_assembly:MorexV3_psedomolecles_assembly:5H:1:588218686:1 REF	NO	TCGGGGGCATTCGTATTTCATAGTCAGAGGTGAAATTCTTGGATTTATGAAAGATGAACAACTTCGA	53577196	53577218	- [Negative strand]	2	23	67	53577188	53577254	((((((...(((((.((((((((((.((((......)>>>->>->>>>>>>>->>>>>--.))))))	1	-20	-29.8507	38.806	0.009901
miR-109H	CTTGGATTTATGAAGGACGAACA	0	0.454115	0	0	0	0	0.128648	0	0	1H dna:primary_assembly primary_assembly:MorexV3_psedomolecles_assembly:1H:1:516505932:1 REF	NO	TCGGGGGCATTCGTATATCATAGTCAGAGGTGAAATTCTTGGATTTATGAAGGACGAACAACTGCGA	132716679	132716701	- [Negative strand]	11	23	67	132716671	132716737	(((.((...(((((...((((((((.((((......)>>>->>->>>>>>--->>>>>--.)).)))	1	-18.4	-27.4627	43.2836	0.019802
miR-110H	CTTTCTGAACTCTTCTATTCCAG	0	0.478584	0.354709	0.0227895	0	0	0.155254	0.576048	0.437508	1H dna:primary_assembly primary_assembly:MorexV3_psedomolecles_assembly:1H:1:516505932:1 REF	NO	GTGTTGGTGCCTTTCTGAACTCTTCTATTCCAGGTCATGGTGTTTGTTGATGCTTCCGAGGCAGAAGAATTTTCAGAAGTTGCATCGAAGC	288082245	288082267	- [Negative strand]	23	23	91	288082186	288082276	((.(((((((-<<<<<<<<-<<<<<<---<<-<(....((((((....)))))).))..)).))))))...))))))))..))))))).))	1	-27.9	-30.6593	45.0549	0.049505
miR-111H	GAAGGGTGCTGAGAATACT	0	0.287153	1.39016	0.13884	0	0.376795	0	0.145856	0	2H dna:primary_assembly primary_assembly:MorexV3_psedomolecles_assembly:2H:1:665585731:1 REF	NO	GTGGATGATGAGATACAGTTATCCTTCCTCGGAAGGGTGCTGAGAATACTTGGAATCTGAC	659800063	659800081	+ [Positive strand]	31	19	61	659800031	659800091	((((((..((((((.((((.(((((((....>>>>>>>>>>>--->>->>))..)))).))	4	-17.7	-29.0164	45.9016	0.019802
miR-112H	GAAGTTTAATGAGAACATGTG	0	0	0.0476998	0	0	0	0	0.0850827	0.130662	2H dna:primary_assembly primary_assembly:MorexV3_psedomolecles_assembly:2H:1:665585731:1 REF	NO	TCACCTGTTTGTCATTAAATTTCTTAGTTCCTTTGCCTTTCCTTTTGAAAGGTCAAAAGGTACTCAGAAGTTTAATGAGAACATGTGA	639823190	639823210	+ [Positive strand]	4	21	88	639823123	639823210	((((.(((((.(((((((((((((.(((.((((((((((((.....)))))))..))))).))).)>>>>>>>>>>>>>>>>>->>>)	1	-37.6	-42.7273	34.0909	0.009901
miR-113H	GAATGGTCCGGTGAAGTGTC	0	0	0.0233905	0	0	0	0	0.143099	0.0486187	6H dna:primary_assembly primary_assembly:MorexV3_psedomolecles_assembly:6H:1:561794515:1 REF	NO	CTCCTACCGATTGAATGGTCCGGTGAAGTGTCCGGATCGCGGCGACGGGGGCGGTTCGCCGCCCCCGACGTCGCGAGAAGTCCATTGAACCTTATCATTTAGAGGAAGGAG	82359382	82359401	- [Negative strand]	6	20	111	82359302	82359412	(((((.((..((<<<<<<<--<<<--<<<<--(...((((((((.(((((((((....))))))))).))))))))...)..))))..)))..))))))))).)).)))))	1	-65.3	-58.8288	60.3604	0.009901
miR-114H	GACGGACCGGGAATCGCCCT	0.128824	0.072928	0	0	0	0	0	0	0.0923599	5H dna:primary_assembly primary_assembly:MorexV3_psedomolecles_assembly:5H:1:588218686:1 REF	NO	GGGGGTCCCGGCCCCGAACCCGTCGGCTGTTGGCGGATTGCTCGAGCTGCTCACGCGGCGAGAGCGGGTCGCCGCGTGCCGGTCGGGGGACGGACCGGGAATCGCCC	53523029	53523048	- [Negative strand]	4	20	107	53523029	53523135	(((((((((((..(((..((((((((((((.((((..((((((..(((((....)))))..))))))..))))))).))))).)))).-->>>->>>>>->>>->>>	1	-66.6	-62.243	76.6355	0.019802
miR-115H	GAGCGATTTGTCTGGTTAATTCCA	0	0.0569738	0.0818666	0	0	0.224099	0.133701	0.0584762	0	7H dna:primary_assembly primary_assembly:MorexV3_psedomolecles_assembly:7H:1:632540561:1 REF	NO	GGATTGACAGACTGAGAGCTCTTTCTTGATTCTATGGGTGGTGGTGCATGGCCGTTCTTAGTTGGTGGAGCGATTTGTCTGGTTAATTC	199363126	199363149	+ [Positive strand]	10	24	89	199363058	199363146	((((((((((((.((..(((((..((.....(((.(..((((.(....).))))..).)))..)).)>>>>-->>->>>>->>>>>>>>	3	-29.5	-33.1461	47.191	0.009901
miR-116H	GAGCGATTTGTCTGGTTAATTCT	0.145856	0.299869	3.38288	0	0	2.49778	0.145856	0.648082	0.47858	1H dna:primary_assembly primary_assembly:MorexV3_psedomolecles_assembly:1H:1:516505932:1 REF	NO	GGGTGGTGGTGCATGGCCTTTCTTAGTTGGTGGAGCGATTTGTCTGGTTAATTCTGTTAACGAACGAGACCTCAACCTGCTAACTACCTATGCGGAGCCATCC	132388888	132388910	- [Negative strand]	61	23	103	132388839	132388941	(((((((..(((((((......(((((.(((.<<<-<-<<<<<-<-<<<<<<---)))))).)))))).)))).))).)))))....)))))))..)))))))	3	-37.1	-36.0194	50.4854	0.009901
											5H dna:primary_assembly primary_assembly:MorexV3_psedomolecles_assembly:5H:1:588218686:1 REF	NO	AGGATTGACAGACTGAGAGCTCTTTCTTGATTCTATGGGTGGTGGTGCATGGCCGTTCTTAGTTGGTGGAGCGATTTGTCTGGTTAATTCT	53066577	53066599	- [Negative strand]	61	23	91	53066576	53066666	(((((((((((((.((..(((((..((.....(((.(..((((.(....).))))..).)))..)).)>>>>-->>->>>>->>>>>>>>>	3	-31.1	-34.1758	46.1538	0.009901
											1H dna:primary_assembly primary_assembly:MorexV3_psedomolecles_assembly:1H:1:516505932:1 REF	ATTCTGTTAACGAACGAGACCTC(1)	GGGTGGTGGTGCATGGCCTTTCTTAGTTGGTGGAGCGATTTGTCTGGTTAATTCTGTTAACGAACGAGACCTCAACCTGCTAACTACCTATGCGGAGCCATCC	132388888	132388910	- [Negative strand]	4	23	103	132388839	132388941	(((((((..(((((((......(((((.(((.<<<-<-<<<<<-<-<<<<<<---}}}}}}=}}}}}}=}}}}.))).)))))....)))))))..)))))))	3	-37.1	-36.0194	50.4854	0.039604
miR-117H	GAGGGCGGCGATAACATTTTC	0.166967	0.0467809	0.200215	0.145856	0	0.0243093	0	0.446716	0.108014	1H dna:primary_assembly primary_assembly:MorexV3_psedomolecles_assembly:1H:1:516505932:1 REF	NO	TGGTCGCGAAAACGATATCACCGCCCTACACAGGCTGATTGGGTCTGTGGAGGGCGGCGATAACATTTTCATGACCA	20913664	20913684	+ [Positive strand]	2	21	77	20913614	20913690	((((((.(((((.(.((((.(((((((.((((((((.....))))))))->>>>>>>->>>>->->>>>>.))))))	1	-44	-57.1429	53.2468	0.009901
miR-118H	GATTTATGAAAGACGAAT	0.0569738	0	0.036464	0	0	0.0683685	0	0	0.590525	2H dna:primary_assembly primary_assembly:MorexV3_psedomolecles_assembly:2H:1:665585731:1 REF	NO	TCTGGGGCATTCGTATTTCATAGTCAGAGGTGAAATTCTTGGATTTATGAAAGACGAATAACTGCGA	158819638	158819655	+ [Positive strand]	11	18	67	158819596	158819662	((..((..((((((.((((((((((.((((......)))).>>->>>>>>>>->>>>>>..))..))	1	-18.7	-27.9105	38.806	0.009901
miR-119H	GCCGACCTAGCTCAGTGG	0.738936	0	1.12361	2.29473	0.487143	0.680704	0	0.327467	0.233905	4H dna:primary_assembly primary_assembly:MorexV3_psedomolecles_assembly:4H:1:610333535:1 REF	NO	CGACCTAGCTCAGTGGTAGAGCGCGTGGCTTTTAACCACGTGGCCGTGGGTTCGATCCCCACGGTCGGCGTTTCATTTTTTTTAAACTGCCAGTCTGCCACTGCTAAATTG	581642143	581642160	+ [Positive strand]	28	18	111	581642144	581642254	<<<--<<<<--<<<<<((((..((((((.......))))))(((((((((.......)))))))))(((((((.(......).)))).)))..)))))))))))))..)))	7	-45.3	-40.8108	53.1532	0.009901
miR-120H	GCCGACCTAGCTCAGTGGTA	0	0.390537	0	0	0	0.328176	0	0.328176	0.227895	4H dna:primary_assembly primary_assembly:MorexV3_psedomolecles_assembly:4H:1:610333535:1 REF	NO	CGACCTAGCTCAGTGGTAGAGCGCGTGGCTTTTAACCACGTGGCCGTGGGTTCGATCCCCACGGTCGGCGTTTCATTTTTTTTAAACTGCCAGTCTGCCACTGCTAAATTG	581642143	581642162	+ [Positive strand]	27	20	111	581642144	581642254	<<<--<<<<--<<<<<<<((..((((((.......))))))(((((((((.......)))))))))(((((((.(......).)))).)))..)))))))))))))..)))	7	-45.3	-40.8108	53.1532	0.009901
miR-121H	GGACGGTGACGATTGATA	1.31994	0.19034	1.7434	0.371754	0.279333	0.849716	0	0.0350857	0.200215	1H dna:primary_assembly primary_assembly:MorexV3_psedomolecles_assembly:1H:1:516505932:1 REF	NO	GCAGATCTCACTCTTTTCTGTCCCATTCTGTGATTTCTCATTTGGTTTTGAGGACGGTGACGATTGATATCTGT	480740201	480740218	+ [Positive strand]	5	18	74	480740149	480740222	((((((.(((.((.((.((((((((.((.((((....))))..))...)).>>>>>>->>->>->>>->)))))	2	-22.7	-30.6757	41.8919	0.009901
miR-122H	GGGAGGGGCGCATTTATC	0.0243093	0	0.0949402	0	0	0	0	0	0	5H dna:primary_assembly primary_assembly:MorexV3_psedomolecles_assembly:5H:1:588218686:1 REF	NO	GGCTCATTAAATCAGTTATAGTTTGTTTGATGGTACGTGCTACTCGGATAACCGTAGTAATTCTAGAGCTAATACGTGCAACAAACCCCGAGTTTTGGGAGGGGCGCATTTATCAGATAAAAGGCTGACGTGGGCT	53537720	53537737	- [Negative strand]	5	18	136	53537697	53537832	(((((((....((((((....((((((((((((...(((((((((((....))).)))..((((((((((.....((.......))....))))))>>>>-->>>>>-->>>>>))))))).)))))).)))))))	1	-42.1	-30.9559	44.1176	0.029703
miR-123H	GGGGATGTAGCTCAAATGT	0.374494	0.263603	0.210567	1.60945	0.912228	1.31103	0.197016	0.16467	0.107872	6H dna:primary_assembly primary_assembly:MorexV3_psedomolecles_assembly:6H:1:561794515:1 REF	NO	ATGTGAATGGGGATGTAGCTCAAATGTTAGAGCACTTATGTTGCATCTTAAGAGGCAGGGGGATCGATACCTCTCGTCTCCAATAATATATATTTTTACTTTTACAT	559263876	559263894	- [Negative strand]	45	19	107	559263795	559263901	(((((((.-<<<<<<<<<<--<<-<<<....))).))..))))))))))..((((((((((........))))).)))))....................)))))))	1	-30.4	-28.4112	37.3832	0.019802
											6H dna:primary_assembly primary_assembly:MorexV3_psedomolecles_assembly:6H:1:561794515:1 REF	NO	TGGATGTGAATGGGGATGTAGCTCAAATGTTAGAGCACTTATGTTGCATCTTAAGAGGCAGGGGGATCGATACCTCTCGTCTCCAATAATATATATTTTTACTTTTA	559263876	559263894	- [Negative strand]	7	19	107	559263798	559263904	((((.(((((.-<<<<<<<<<<--<<-<<<....))).))..))))))))))..((((((((((........))))).)))))..............))))).))))	1	-28.9	-27.0093	38.3178	0.039604
miR-124H	GGGTGTAGGATAAGTGGGAGCCCT	0	0	0.167409	0	0	0.0341843	0	0.0227895	0	5H dna:primary_assembly primary_assembly:MorexV3_psedomolecles_assembly:5H:1:588218686:1 REF	CGGGCGCTAGTGAAATACCACTACT(1)	GTGAAATGACTTGAGGGGTGTAGGATAAGTGGGAGCCCTTACGGGCGCTAGTGAAATACCACTACTTTTAACGTTATTTTAC	53796514	53796537	- [Negative strand]	6	24	82	53796470	53796551	(((((((((((((((<<--<<-<<<<-<-<<<--<<<<-..=}}}}=}}}=}===}}=}}}}==}}))))).))))))))))	1	-25.1	-30.6098	43.9024	0.019802
											5H dna:primary_assembly primary_assembly:MorexV3_psedomolecles_assembly:5H:1:588218686:1 REF	NO	GTGAAATGACTTGAGGGGTGTAGGATAAGTGGGAGCCCTTACGGGCGCTAGTGAAATACCACTACTTTTAACGTTATTTTAC	53796514	53796537	- [Negative strand]	2	24	82	53796470	53796551	(((((((((((((((<<--<<-<<<<-<-<<<--<<<<-...)))).))).)...)).))))..))))))).))))))))))	1	-25.1	-30.6098	43.9024	0.019802
miR-125H	GGTCTATGGTGGGATGTACCTCGT	0	0.0467809	0	0	0	0	0	0.104656	0	5H dna:primary_assembly primary_assembly:MorexV3_psedomolecles_assembly:5H:1:588218686:1 REF	NO	GAGGGGGTGGGTGCAAATTTGGGTAGGGGAAATCCTAGTGGAGTGAGAGAGCTCTCTCCATGGAATGGTTCTTATATCGGATTTGGTCTATGGTGGGATGTACCTCGTCCGTC	317526773	317526796	+ [Positive strand]	7	24	113	317526688	317526800	((.(((..((((((..((((.(.(((((....))))).).))))........((((.(((((((..(((((.......))))).-->>>>>>>->>>>->>>>>>-->)).))	1	-38.9	-34.4248	51.3274	0.029703
miR-126H	GGTGAAGTGTTCGGATCGCGA	0	0	0	0	0	0	0	0.0598545	0	5H dna:primary_assembly primary_assembly:MorexV3_psedomolecles_assembly:5H:1:588218686:1 REF	NO	TGAATGGTCCGGTGAAGTGTTCGGATCGCGACGACGGGGGCGGTTCGCCGCCCCCGACATCGCGAGAAGTCCATTGAACCGTATCATTTA	53624333	53624353	- [Negative strand]	2	21	90	53624273	53624362	((((((((.(<<<--<<<<--<---<<<<<<.(.(((((((((....))))))))).).))))))...)..))))..)))).))))))))	1	-51.6	-57.3333	58.8889	0.009901
miR-127H	GTAATGATCTTATCTCGGTG	0	0	0.328176	0	0.519525	0.865308	0	0	0	1H dna:primary_assembly primary_assembly:MorexV3_psedomolecles_assembly:1H:1:516505932:1 REF	NO	TTCATATAATGATACGCTGGGGTAGGATCATTACAATGTAATGATCTTATCTCGGTGTTGTTATGGACGGAA	259005250	259005269	- [Negative strand]	11	20	72	259005234	259005305	(((.....((((((((((((((((((((((((((...>>>>>>>>>>>>>>>>>>>>.)))))).....)))	3	-31.8	-44.1667	37.5	0.009901
											4H dna:primary_assembly primary_assembly:MorexV3_psedomolecles_assembly:4H:1:610333535:1 REF	NO	CCATATTGGATACGCTGGGGTAGGATCATTACAATGTAATGATCTTATCTCGGTGTTGTTATGG	541733743	541733762	- [Negative strand]	11	20	64	541733733	541733796	(((((......(((((((((((((((((((((...>>>>>>>>>>>>>>>>>>>>)...)))))	3	-31.8	-49.6875	40.625	0.009901
											7H dna:primary_assembly primary_assembly:MorexV3_psedomolecles_assembly:7H:1:632540561:1 REF	NO	TCCATACTGGATACGCTGGGGTAGGATCATTACAATGTAATGATCTTATCTCGGTGTTGTTATGGA	569598004	569598023	+ [Positive strand]	11	20	66	569597967	569598032	((((((......(((((((((((((((((((((...>>>>>>>>>>>>>>>>>>>>)...))))))	3	-33	-50	40.9091	0.009901
											1H dna:primary_assembly primary_assembly:MorexV3_psedomolecles_assembly:1H:1:516505932:1 REF	CGCTGGGGTAGGATCATTAC(1) CGCTGGGGTAGGATCATTACA(2)	TTCATATAATGATACGCTGGGGTAGGATCATTACAATGTAATGATCTTATCTCGGTGTTGTTATGGACGGAA	259005250	259005269	- [Negative strand]	6	20	72	259005234	259005305	(((.....(((((({{{{{{{{{{{{{{{{{{{{=..>>>>>>>>>>>>>>>>>>>>.)))))).....)))	3	-31.8	-44.1667	37.5	0.009901
											4H dna:primary_assembly primary_assembly:MorexV3_psedomolecles_assembly:4H:1:610333535:1 REF	CGCTGGGGTAGGATCATTAC(1) CGCTGGGGTAGGATCATTACA(2)	CCATATTGGATACGCTGGGGTAGGATCATTACAATGTAATGATCTTATCTCGGTGTTGTTATGG	541733743	541733762	- [Negative strand]	6	20	64	541733733	541733796	(((((......({{{{{{{{{{{{{{{{{{{{=..>>>>>>>>>>>>>>>>>>>>)...)))))	3	-31.8	-49.6875	40.625	0.009901
											1H dna:primary_assembly primary_assembly:MorexV3_psedomolecles_assembly:1H:1:516505932:1 REF	CGCTGGGGTAGGATCATTAC(2) ACGCTGGGGTAGGATCATTAC(1)	TTCATATAATGATACGCTGGGGTAGGATCATTACAATGTAATGATCTTATCTCGGTGTTGTTATGGACGGAA	259005250	259005269	- [Negative strand]	14	20	72	259005234	259005305	(((.....(((((({{{{{{{{{{{{{{{{{{{{...>>>>>>>>>>>>>>>>>>>>.)))))).....)))	3	-31.8	-44.1667	37.5	0.009901
											4H dna:primary_assembly primary_assembly:MorexV3_psedomolecles_assembly:4H:1:610333535:1 REF	CGCTGGGGTAGGATCATTAC(2) ACGCTGGGGTAGGATCATTAC(1)	CCATATTGGATACGCTGGGGTAGGATCATTACAATGTAATGATCTTATCTCGGTGTTGTTATGG	541733743	541733762	- [Negative strand]	14	20	64	541733733	541733796	(((((......({{{{{{{{{{{{{{{{{{{{...>>>>>>>>>>>>>>>>>>>>)...)))))	3	-31.8	-49.6875	40.625	0.009901
											1H dna:primary_assembly primary_assembly:MorexV3_psedomolecles_assembly:1H:1:516505932:1 REF	GCTGGGGTAGGATCATTACA(1)	TTCATATAATGATACGCTGGGGTAGGATCATTACAATGTAATGATCTTATCTCGGTGTTGTTATGGACGGAA	259005250	259005269	- [Negative strand]	5	20	72	259005234	259005305	(((.....((((((({{{{{{{{{{{{{{{{{{{=..>>>>>>>>>>>>>>>>>>>>.)))))).....)))	3	-31.8	-44.1667	37.5	0.009901
											4H dna:primary_assembly primary_assembly:MorexV3_psedomolecles_assembly:4H:1:610333535:1 REF	GCTGGGGTAGGATCATTACA(1)	CCATATTGGATACGCTGGGGTAGGATCATTACAATGTAATGATCTTATCTCGGTGTTGTTATGG	541733743	541733762	- [Negative strand]	5	20	64	541733733	541733796	(((((......(({{{{{{{{{{{{{{{{{{{=..>>>>>>>>>>>>>>>>>>>>)...)))))	3	-31.8	-49.6875	40.625	0.009901
											7H dna:primary_assembly primary_assembly:MorexV3_psedomolecles_assembly:7H:1:632540561:1 REF	GCTGGGGTAGGATCATTACA(1)	TCCATACTGGATACGCTGGGGTAGGATCATTACAATGTAATGATCTTATCTCGGTGTTGTTATGGA	569598004	569598023	+ [Positive strand]	5	20	66	569597967	569598032	((((((......(({{{{{{{{{{{{{{{{{{{=..>>>>>>>>>>>>>>>>>>>>)...))))))	3	-33	-50	40.9091	0.009901
											7H dna:primary_assembly primary_assembly:MorexV3_psedomolecles_assembly:7H:1:632540561:1 REF	CGCTGGGGTAGGATCATTA(1) CGCTGGGGTAGGATCATTACA(3) TGGGGTAGGATCATTACAAT(1)	TCCATACTGGATACGCTGGGGTAGGATCATTACAATGTAATGATCTTATCTCGGTGTTGTTATGGA	569598004	569598023	+ [Positive strand]	9	20	66	569597967	569598032	((((((......({{{{{{{{{{{{{{{{{{{{=..>>>>>>>>>>>>>>>>>>>>)...))))))	3	-33	-50	40.9091	0.009901
miR-128H	GTAGGTAACTAGTAGTAGCT	0	0	0	0.325063	0.2456	0.116952	0	0	0.273474	1H dna:primary_assembly primary_assembly:MorexV3_psedomolecles_assembly:1H:1:516505932:1 REF	NO	TGTTGAGCTGTAGGTAACTAGTAGTAGCTTATAACTAGTACGAGTAGTAGGTAACTAATGGGCAGCCGATAGAAATATCTCAGCA	63439387	63439406	+ [Positive strand]	12	20	85	63439377	63439461	(((((((((<<-<<<--<<<-<<<<-<<<(((.(((......))).)))))).)))).)))...))).))))......)))))))	3	-25.3	-29.7647	40	0.039604
											7H dna:primary_assembly primary_assembly:MorexV3_psedomolecles_assembly:7H:1:632540561:1 REF	NO	CGTGTGTAGACTAGAAACTACTACTAGTTACCTACAACTCAACATTAGTTAGCTAGCTTGCTTAAGTTGTCGGCAGCACTTGTGTTGCTTACCACTTGAGCAAGCAAGCTAGCTAATGTTGAGCTGTAGGTAACTAGTAGTAGCTTTAGTCTAGTACACG	51699038	51699057	- [Negative strand]	12	20	160	51699022	51699181	(((((((((((((((..(((((((((((((((((((.(((((((((((((((((.((((((((((((.((.(((((((....))))))).)).)))))))))))).))))))))))))))))).)>>>>>>>>>>>>>>>>>>->)))))))).))))))	3	-108.6	-67.875	41.875	0.009901
miR-129H	GTCGTTGTAGTATAGTGGTAAGC	0	0	0.0584936	0	0	0	0	0	0	3H dna:primary_assembly primary_assembly:MorexV3_psedomolecles_assembly:3H:1:621516506:1 REF	NO	GCTGGAATCATATCATGCTACCTAGGCTACTTAGTTATGAGTTGTTACTCTGTATCAGATAAATTATAGTCTTACACATCAAAGTCGTTGTAGTATAGTGGTAAGCATTCCAGC	77447786	77447808	+ [Positive strand]	3	23	114	77447702	77447815	(((((((((.(((((((((((...((((..........((((....)))).(((..((((........))))))).......)>>>--->>>>>--->>>>>>->-))))))))	1	-30.8	-27.0175	36.8421	0.009901
miR-130H	GTGAAATGACTTGAGAGGTGTAGA	0.0607734	0	0.0720091	0	0	0	0	0	0	CAJHDD010000118.1 dna:primary_assembly primary_assembly:MorexV3_psedomolecles_assembly:CAJHDD010000118.1:1:85390:1 REF	NO	TCCGACTTTGTGAAATGACTTGAGAGGTGTAGATAAGTGGGAGCCCTTACGGGCGCAAGTGAAATACACTACTTTTAACGTTATTTTACTTATTCCGTGGGTCGGA	770	793	+ [Positive strand]	2	24	106	760	865	((((((((.<<<<<<<<<<<<<<<<<<<<<<--((..((...((((....)))).))..))...)))))..))))))).)))))))))).........))))))))	1	-36.8	-34.717	43.3962	0.009901
miR-131H	GTGATATTGTAGGTTCGAGCC	0	0	0	0.243849	0	0	0	0	0	5H dna:primary_assembly primary_assembly:MorexV3_psedomolecles_assembly:5H:1:588218686:1 REF	NO	GTGAATACCGCTCATAACGGTGATATTGTAGGTTCGAGCCCTACTAAGCCCATCTGACCTGCTTAATCATTGACTCGGTAGTCAC	511159944	511159964	- [Negative strand]	15	21	85	511159898	511159982	((((.(((((.......((<<<<<---<<<<<<<-<<<<-.......))...)).)))))))...)))))))...))))).))))	4	-25.4	-29.8824	47.0588	0.009901
miR-132H	GTGCAACGCTAGTCTACTGAACGT	0	0	0.0233905	0	0	0	0	0.059395	0.0243093	3H dna:primary_assembly primary_assembly:MorexV3_psedomolecles_assembly:3H:1:621516506:1 REF	NO	TGCAACGCTAGTCTACTGAACGTTGGAGGCCTTACCAGAAACGTCAAGCATGCTGGCGTTGCA	557646542	557646565	- [Negative strand]	3	24	63	557646501	557646563	<<<<<<<<<<<<---<<--<<<<(...((.....))...)))))..))...))))))))))))	1	-26.8	-42.5397	52.381	0.009901
miR-133H	GTGGTCTAATGAAACTCGTCCAG	0	0.0476998	0	0	0	0	0.0243093	0	0	4H dna:primary_assembly primary_assembly:MorexV3_psedomolecles_assembly:4H:1:610333535:1 REF	NO	CTGTGGTCTAATGAAACTCGTCCAGGACATCGAGAGGGAGAGGCGGAGGAAGGACAACCCTGAAGCGATGGAGGAGGACGAGGTTGATGAGGTTGCAG	552776281	552776303	- [Negative strand]	2	23	98	552776207	552776304	((<<--<<<-<<-<<-<<<<<<<--..(((((..((((.....(........)....))))....))))).....))))))).)).)).)))..))))	1	-32.4	-33.0612	56.1224	0.009901
miR-134H	GTGTGACGTCCGGCTGTTGGGCGC	0	0	0	0	0	0	0.0821845	0.0341843	0.0243093	2H dna:primary_assembly primary_assembly:MorexV3_psedomolecles_assembly:2H:1:665585731:1 REF	NO	GTGTAACGTCCATATGTTAGACGCTACATAGTGTAGTGTGACGTCCGGCTGTTGGGCGCCACAC	640283075	640283098	- [Negative strand]	3	24	64	640283069	640283132	((((..((((((...((..((((.(((((......>>>>>->>>>-->>--->>>>>>-.))))	1	-26.2	-40.9375	53.125	0.029703
miR-135H	GTGTGGCGCCGACGACTTAGACGT	0	0.0683685	0.072928	0	0	0	0	0.293317	0	2H dna:primary_assembly primary_assembly:MorexV3_psedomolecles_assembly:2H:1:665585731:1 REF	NO	CGTGTGGCGCCGACGACTTAGACGTCACACAGTATAGTATGACGCTTAGGTTTCGGACGCCACACG	103851356	103851379	- [Negative strand]	9	24	66	103851314	103851379	(<<<<<<<<<<<<-<<<<<<--<<<((.((......)).)))))..)))))))))).)))))))))	2	-37.4	-56.6667	56.0606	0.009901
											6H dna:primary_assembly primary_assembly:MorexV3_psedomolecles_assembly:6H:1:561794515:1 REF	NO	GTGTGGCGCCGACGACTTAGACGTCACACGATGTAGTGTGGCGTCTAGGTGTCGGGCGTCACAC	506874497	506874520	- [Negative strand]	9	24	64	506874456	506874519	<<<<<<<<<<<<<-<<<<<<<<<<(((((......)))))))))))))))))).))))))))))	2	-47.9	-74.8438	60.9375	0.009901
miR-136H	TAATAAGCATGTCTTCAGATG	0.0607734	0.25733	0.0953996	0	0	0	0.0818666	0.116987	0.774533	2H dna:primary_assembly primary_assembly:MorexV3_psedomolecles_assembly:2H:1:665585731:1 REF	NO	ATGATCTCACTATCTTCCGGAAACATGCTTAGATATAATAAGCATGTCTTCAGATGGGAAGGCAGGTCAT	9309912	9309932	+ [Positive strand]	34	21	70	9309876	9309945	((((((((.((((((...(((.(((((((((....--->>>>>>>>>->>>>>>>>)....).)))))))	3	-24.1	-34.4286	40	0.009901
miR-137H	TACACGCCGGACTGGTGACAGC	0	0	0	0	0	0	0.226521	0.045579	0.0243093	7H dna:primary_assembly primary_assembly:MorexV3_psedomolecles_assembly:7H:1:632540561:1 REF	NO	GCTCTGTCGTGTGACCACTCTGGCTTGCCCTAGCTTCTATTTATACACGCCGGACTGGTGACAGCAGTGC	585871181	585871202	+ [Positive strand]	3	22	70	585871137	585871206	((.((((..(((.((((.((((((.((................-->>->>>>>>->>>>->>>>>)).))	1	-24.77	-35.3857	55.7143	0.029703
miR-138H	TACGTCTGGACTGTCTGTGAATCC	0.0227895	0	0	0	0	0	0	0	0.059395	3H dna:primary_assembly primary_assembly:MorexV3_psedomolecles_assembly:3H:1:621516506:1 REF	NO	GTCTGGACTGTCTGTGAATCCTCGTGTTGAGAACAAATATAGGAAGGATATGAGGCTCGCATAAACGTTCGGAC	556030351	556030374	+ [Positive strand]	3	24	74	556030353	556030426	<<<<<<<<-<<-<<<<<--<<(((((((..................))))))))).)))))...))))))))))	1	-22.67	-30.6351	45.9459	0.019802
miR-139H	TAGCACCGGTCTGTGTTAACAACT	0.0467809	0.0701714	0	0.0243093	0	0	0	0.0715497	0.036464	6H dna:primary_assembly primary_assembly:MorexV3_psedomolecles_assembly:6H:1:561794515:1 REF	NO	TTTAGCACCGGTCTGTGTTAACAACTGGTGCTACAGACCCTTTAGCACCGGTTGTTAACACAGACCGGTGCTAAA	479837616	479837639	+ [Positive strand]	3	24	75	479837613	479837687	((<<<<<<<<<<<<<<<<<<<<<<<<(((((((.((...)).)))))))))))))))))))))))))))))))))	1	-59.9	-79.8667	48	0.009901
miR-140H	TAGGTAGGATGGCTCGGCC	0.0476998	0.0569738	0.107554	0.0714082	0.102553	0.198412	0	0.168328	0.118331	5H dna:primary_assembly primary_assembly:MorexV3_psedomolecles_assembly:5H:1:588218686:1 REF	AGTTCTATCAGGTAAAGCCA(1)	GCTGGAGCCCATTACGAGTTCTATCAGGTAAAGCCAATGATTACAGGCATTGGGGACGCAACGTCCTCGACCTATTCACAAACTTTAAATAGGTAGGATGGCTCGGCCGCTTCGGT	53720144	53720162	- [Negative strand]	5	19	116	53720135	53720250	((((((((......(({{{{{{{{{{=={{{{{===.(((....(((..(((((((((...))))))))))))..)))....)))))..>->>>>>>--->>>>>---))))))))	1	-38	-32.7586	50	0.019802
											5H dna:primary_assembly primary_assembly:MorexV3_psedomolecles_assembly:5H:1:588218686:1 REF	ACGAGTTCTATCAGGTAAAG(1) ACGAGTTCTATCAGGTAA(1) GTTCTATCAGGTAAAGCC(1)	GCTGGAGCCCATTACGAGTTCTATCAGGTAAAGCCAATGATTACAGGCATTGGGGACGCAACGTCCTCGACCTATTCACAAACTTTAAATAGGTAGGATGGCTCGGCCGCTTCGGT	53720144	53720162	- [Negative strand]	4	19	116	53720135	53720250	((((((((.....={{{{{{{{{{{{=={{{{{....(((....(((..(((((((((...))))))))))))..)))....)))))..>->>>>>>--->>>>>---))))))))	1	-38	-32.7586	50	0.019802
											5H dna:primary_assembly primary_assembly:MorexV3_psedomolecles_assembly:5H:1:588218686:1 REF	NO	GCTGGAGCCCATTACGAGTTCTATCAGGTAAAGCCAATGATTACAGGCATTGGGGACGCAACGTCCTCGACCTATTCACAAACTTTAAATAGGTAGGATGGCTCGGCCGCTTCGGT	53720144	53720162	- [Negative strand]	7	19	116	53720135	53720250	((((((((......((((((((((((..(((((....(((....(((..(((((((((...))))))))))))..)))....)))))..>->>>>>>--->>>>>---))))))))	1	-38	-32.7586	50	0.019802
											5H dna:primary_assembly primary_assembly:MorexV3_psedomolecles_assembly:5H:1:588218686:1 REF	TACGAGTTCTATCAGGTAAA(1) AGTTCTATCAGGTAAAGC(1) ACGAGTTCTATCAGGTAA(1) AGTTCTATCAGGTAAAGCC(1) TTACGAGTTCTATCAGGTA(2) ATTACGAGTTCTATCAGGTA(1) TTACGAGTTCTATCAGGT(1)	GCTGGAGCCCATTACGAGTTCTATCAGGTAAAGCCAATGATTACAGGCATTGGGGACGCAACGTCCTCGACCTATTCACAAACTTTAAATAGGTAGGATGGCTCGGCCGCTTCGGT	53720144	53720162	- [Negative strand]	3	19	116	53720135	53720250	((((((((...==={{{{{{{{{{{{=={{(((....(((....(((..(((((((((...))))))))))))..)))....)))))..>->>>>>>--->>>>>---))))))))	1	-38	-32.7586	50	0.019802
											5H dna:primary_assembly primary_assembly:MorexV3_psedomolecles_assembly:5H:1:588218686:1 REF	AGTTCTATCAGGTAAAGC(2)	GCTGGAGCCCATTACGAGTTCTATCAGGTAAAGCCAATGATTACAGGCATTGGGGACGCAACGTCCTCGACCTATTCACAAACTTTAAATAGGTAGGATGGCTCGGCCGCTTCGGT	53720144	53720162	- [Negative strand]	9	19	116	53720135	53720250	((((((((......(({{{{{{{{{{=={{{{{=...(((....(((..(((((((((...))))))))))))..)))....)))))..>->>>>>>--->>>>>---))))))))	1	-38	-32.7586	50	0.019802
											5H dna:primary_assembly primary_assembly:MorexV3_psedomolecles_assembly:5H:1:588218686:1 REF	CGAGTTCTATCAGGTAAAGC(1) AGTTCTATCAGGTAAAGC(1)	GCTGGAGCCCATTACGAGTTCTATCAGGTAAAGCCAATGATTACAGGCATTGGGGACGCAACGTCCTCGACCTATTCACAAACTTTAAATAGGTAGGATGGCTCGGCCGCTTCGGT	53720144	53720162	- [Negative strand]	3	19	116	53720135	53720250	((((((((......{{{{{{{{{{{{=={{{{{=...(((....(((..(((((((((...))))))))))))..)))....)))))..>->>>>>>--->>>>>---))))))))	1	-38	-32.7586	50	0.039604
											5H dna:primary_assembly primary_assembly:MorexV3_psedomolecles_assembly:5H:1:588218686:1 REF	ATTACGAGTTCTATCAGGTA(2)	GCTGGAGCCCATTACGAGTTCTATCAGGTAAAGCCAATGATTACAGGCATTGGGGACGCAACGTCCTCGACCTATTCACAAACTTTAAATAGGTAGGATGGCTCGGCCGCTTCGGT	53720144	53720162	- [Negative strand]	6	19	116	53720135	53720250	((((((((..===={{{{{{{{{{{{=={{(((....(((....(((..(((((((((...))))))))))))..)))....)))))..>->>>>>>--->>>>>---))))))))	1	-38	-32.7586	50	0.019802
											5H dna:primary_assembly primary_assembly:MorexV3_psedomolecles_assembly:5H:1:588218686:1 REF	ACGAGTTCTATCAGGTAAAG(2) AGTTCTATCAGGTAAAGC(1) GAGTTCTATCAGGTAAAGCC(1) AGTTCTATCAGGTAAAGCC(3) TACGAGTTCTATCAGGTA(1) ATTACGAGTTCTATCAGGTA(2)	GCTGGAGCCCATTACGAGTTCTATCAGGTAAAGCCAATGATTACAGGCATTGGGGACGCAACGTCCTCGACCTATTCACAAACTTTAAATAGGTAGGATGGCTCGGCCGCTTCGGT	53720144	53720162	- [Negative strand]	2	19	116	53720135	53720250	((((((((......(({{{{{{{{{{=={{{{{==..(((....(((..(((((((((...))))))))))))..)))....)))))..>->>>>>>--->>>>>---))))))))	1	-38	-32.7586	50	0.009901
											5H dna:primary_assembly primary_assembly:MorexV3_psedomolecles_assembly:5H:1:588218686:1 REF	GTTCTATCAGGTAAAGCCA(1)	GCTGGAGCCCATTACGAGTTCTATCAGGTAAAGCCAATGATTACAGGCATTGGGGACGCAACGTCCTCGACCTATTCACAAACTTTAAATAGGTAGGATGGCTCGGCCGCTTCGGT	53720144	53720162	- [Negative strand]	5	19	116	53720135	53720250	((((((((......((({{{{{{{{{=={{{{{===.(((....(((..(((((((((...))))))))))))..)))....)))))..>->>>>>>--->>>>>---))))))))	1	-38	-32.7586	50	0.009901
											5H dna:primary_assembly primary_assembly:MorexV3_psedomolecles_assembly:5H:1:588218686:1 REF	GTTCTATCAGGTAAAGCC(1) TTACGAGTTCTATCAGGT(1)	GCTGGAGCCCATTACGAGTTCTATCAGGTAAAGCCAATGATTACAGGCATTGGGGACGCAACGTCCTCGACCTATTCACAAACTTTAAATAGGTAGGATGGCTCGGCCGCTTCGGT	53720144	53720162	- [Negative strand]	2	19	116	53720135	53720250	((((((((......((({{{{{{{{{=={{{{{==..(((....(((..(((((((((...))))))))))))..)))....)))))..>->>>>>>--->>>>>---))))))))	1	-38	-32.7586	50	0.049505
											5H dna:primary_assembly primary_assembly:MorexV3_psedomolecles_assembly:5H:1:588218686:1 REF	CGAGTTCTATCAGGTAAAGC(1) GAGTTCTATCAGGTAAAGC(1) ATTACGAGTTCTATCAGGTA(1) TTCTATCAGGTAAAGCCA(1) TTACGAGTTCTATCAGGT(2)	GCTGGAGCCCATTACGAGTTCTATCAGGTAAAGCCAATGATTACAGGCATTGGGGACGCAACGTCCTCGACCTATTCACAAACTTTAAATAGGTAGGATGGCTCGGCCGCTTCGGT	53720144	53720162	- [Negative strand]	2	19	116	53720135	53720250	((((((((...==={{{{{{{{{{{{=={((((....(((....(((..(((((((((...))))))))))))..)))....)))))..>->>>>>>--->>>>>---))))))))	1	-38	-32.7586	50	0.029703
miR-141H	TATCTAGGTCGTCAATTTGATT	0	0.786238	0	0	0	0	1.03215	0.307658	0	1H dna:primary_assembly primary_assembly:MorexV3_psedomolecles_assembly:1H:1:516505932:1 REF	NO	GTTTAGAAGGCACACGTGTATCTAGGTCGTCAATTTGATTTATATAAAATCTACTGTTTAATATAAAAATTCTATCACCAGAAAATAGAACATCTAAAGTTTTTAATGATATATTTTTTGTAATATACGATTATCATTAAGTTGATCAAATTAACGACCTAGGTACACGTCTCTCTTTTTTTCTTTTGCTTTCTCAGC	454891402	454891423	- [Negative strand]	11	22	198	454891243	454891440	(((.((((((((.(((((<<<<<<<<<<<<-<<<<<<<<<.((.(((.......(((.((.((((((((...(((((..(((((.(((.....)))...)))))..)))))...)))))))).)).))).......))).)).))))))))).)))))))))))))))))................)))))))).)))	8	-57.07	-28.8232	27.7778	0.009901
											2H dna:primary_assembly primary_assembly:MorexV3_psedomolecles_assembly:2H:1:665585731:1 REF	NO	TTATAAGGCACGCACGTGTATCTAGGTCGTCAATTTGATTTTTAAAAAATCTATTGTTTAATATAAAAATTATATCATTAAAAAATAGAACATCTAAATTTTTTAATGATATATTTTTGTAATATATGATTATCATTAAGTTGGTCAAATTAACGACCTAGATACATGTGCCGGACTTATAA	1775439	1775460	- [Negative strand]	11	22	182	1775296	1775477	(((((((....(((((((<<<<<<<<<<<<-<<<<<<<<<............((..(.((.(((((((((.(((((((((((((((((.....)))..))))))))))))))))))))))).)).)..))............))))))))).)))))))))))))))))))....)))))))	8	-68.15	-37.4451	23.6264	0.009901
											1H dna:primary_assembly primary_assembly:MorexV3_psedomolecles_assembly:1H:1:516505932:1 REF	NO	GTACGTGTATCTAGGTCGTCAATTTGATTTATATAAAATATATTGTTTAACATAAAAATTATATCATTAAAAAATAGAACATCTAAAGTTGGTCAAATTGACGATCTAGATACATGTGC	289000835	289000856	- [Negative strand]	9	22	119	289000744	289000862	(((((((<<<<<<<<<<<<<<<<<<<<<-.((.....(((((...((((...))))...)))))..........(((.....)))..))..))))))))))))))))))))))))))))	8	-44.1	-37.0588	25.2101	0.009901
miR-142H	TATGGTCTTGTAGTAAAATCTCTA	0	0.104073	0	0.0233905	0	0	0	0	0.072928	5H dna:primary_assembly primary_assembly:MorexV3_psedomolecles_assembly:5H:1:588218686:1 REF	TTAGAGATTACACTAGGGGACTAT(1)	CAAAATAGAATACTTGTTACCTACTCCCTCTGTTTCTAAATATAAGTCTTTTTAGAGATTACACTAGGGGACTATATACGAAGCAAAATGAATGAATCTATATTCTAAAGTATGTCTATATACATCCGTATATGGTCTTGTAGTAAAATCTCTAAAAAGACTTATATTTAGGAACAGAGGAAGTAGCAGATATTCAGTTTG	537014677	537014700	- [Negative strand]	6	24	201	537014629	537014829	((((...(((((.(((....(((((.((((((((((((((((((((((((({{{{{{{{{=={{{{={{{{{{{{(((((.........(((((......)))))....(((((....)))))...))))>>>>>>>>>->>>>-->>>>>>>>)))))))))))))))))))))))))).)))))))).)))))..))))	1	-88.7	-44.1294	30.3483	0.009901
											5H dna:primary_assembly primary_assembly:MorexV3_psedomolecles_assembly:5H:1:588218686:1 REF	NO	CAAAATAGAATACTTGTTACCTACTCCCTCTGTTTCTAAATATAAGTCTTTTTAGAGATTACACTAGGGGACTATATACGAAGCAAAATGAATGAATCTATATTCTAAAGTATGTCTATATACATCCGTATATGGTCTTGTAGTAAAATCTCTAAAAAGACTTATATTTAGGAACAGAGGAAGTAGCAGATATTCAGTTTG	537014677	537014700	- [Negative strand]	2	24	201	537014629	537014829	((((...(((((.(((....(((((.((((((((((((((((((((((((((((((((((..((((.(((((((((((((.........(((((......)))))....(((((....)))))...))))>>>>>>>>>->>>>-->>>>>>>>)))))))))))))))))))))))))).)))))))).)))))..))))	1	-88.7	-44.1294	30.3483	0.009901
miR-143H	TATTGGCTCGGCTCACTCAGG	0.036464	0.116227	0.106635	0.0832449	0	0.0227895	0.33803	0.465793	0.187459	1H dna:primary_assembly primary_assembly:MorexV3_psedomolecles_assembly:1H:1:516505932:1 REF	NO	GTATTGGCTCGGCTCACTCAGGTCATCGTGTGGCAGCAGCATATACATATGAGATATGACTGCAATGCTTCTCAGTATGATCTGATTGAGCCGCGCCAATAT	367870118	367870138	+ [Positive strand]	5	21	102	367870116	367870217	(<<<<<<<-<<<<<<<-<<<<<((((..((.(((((((((((((.(......)))))).))))..))))...))..))))))))).))))))).))))))))	1	-51.6	-50.5882	47.0588	0.009901
miR-144H	TCAGACTTCGCTGGGACATC	0.264483	0.72284	0.363523	0.140343	0	0.125342	0.87167	0.903993	0.140343	6H dna:primary_assembly primary_assembly:MorexV3_psedomolecles_assembly:6H:1:561794515:1 REF	NO	TTTCGTGGGGCATCATCAGACTTCGCTGGGACATCAGCATACAGTGCCGTCGCGGTACTGTTTGCTGATGTCCCATCGAAGTCTAATGATGCCCCACGAGA	402875437	402875456	- [Negative strand]	34	20	101	402875370	402875470	(((((((((((((((<-<<<<<<<<-<<<<<<<<<((((.(((((((((...))))))))).))))))))))))).)))))))).))))))))))))))))	1	-83.5	-82.6733	53.4653	0.009901
											6H dna:primary_assembly primary_assembly:MorexV3_psedomolecles_assembly:6H:1:561794515:1 REF	TGCTGATGTCCCATCGAAGTC(1)	TTTCGTGGGGCATCATCAGACTTCGCTGGGACATCAGCATACAGTGCCGTCGCGGTACTGTTTGCTGATGTCCCATCGAAGTCTAATGATGCCCCACGAGA	402875437	402875456	- [Negative strand]	14	20	101	402875370	402875470	(((((((((((((((<-<<<<<<<<-<<<<<<<<<((((.(((((((((...))))))))).}}}}}}}}}}}}}=}}}}}}}).))))))))))))))))	1	-83.5	-82.6733	53.4653	0.009901
											6H dna:primary_assembly primary_assembly:MorexV3_psedomolecles_assembly:6H:1:561794515:1 REF	CTGATGTCCCATCGAAGTCTA(1) GCTGATGTCCCATCGAAGTCT(2)	TTTCGTGGGGCATCATCAGACTTCGCTGGGACATCAGCATACAGTGCCGTCGCGGTACTGTTTGCTGATGTCCCATCGAAGTCTAATGATGCCCCACGAGA	402875437	402875456	- [Negative strand]	42	20	101	402875370	402875470	(((((((((((((((<-<<<<<<<<-<<<<<<<<<((((.(((((((((...))))))))).)}}}}}}}}}}}}=}}}}}}}}.))))))))))))))))	1	-83.5	-82.6733	53.4653	0.009901
											6H dna:primary_assembly primary_assembly:MorexV3_psedomolecles_assembly:6H:1:561794515:1 REF	TGATGTCCCATCGAAGTCTA(1) TGCTGATGTCCCATCGAAGTC(1) TGTCCCATCGAAGTCTAAT(1)	TTTCGTGGGGCATCATCAGACTTCGCTGGGACATCAGCATACAGTGCCGTCGCGGTACTGTTTGCTGATGTCCCATCGAAGTCTAATGATGCCCCACGAGA	402875437	402875456	- [Negative strand]	35	20	101	402875370	402875470	(((((((((((((((<-<<<<<<<<-<<<<<<<<<((((.(((((((((...))))))))).)))}}}}}}}}}}=}}}}}}}}=))))))))))))))))	1	-83.5	-82.6733	53.4653	0.009901
											6H dna:primary_assembly primary_assembly:MorexV3_psedomolecles_assembly:6H:1:561794515:1 REF	GCTGATGTCCCATCGAAGT(1)	TTTCGTGGGGCATCATCAGACTTCGCTGGGACATCAGCATACAGTGCCGTCGCGGTACTGTTTGCTGATGTCCCATCGAAGTCTAATGATGCCCCACGAGA	402875437	402875456	- [Negative strand]	39	20	101	402875370	402875470	(((((((((((((((<-<<<<<<<<-<<<<<<<<<((((.(((((((((...))))))))).)}}}}}}}}}}}}=}}}}}})).))))))))))))))))	1	-83.5	-82.6733	53.4653	0.009901
											6H dna:primary_assembly primary_assembly:MorexV3_psedomolecles_assembly:6H:1:561794515:1 REF	TGATGTCCCATCGAAGTCTAA(1)	TTTCGTGGGGCATCATCAGACTTCGCTGGGACATCAGCATACAGTGCCGTCGCGGTACTGTTTGCTGATGTCCCATCGAAGTCTAATGATGCCCCACGAGA	402875437	402875456	- [Negative strand]	32	20	101	402875370	402875470	(((((((((((((((<-<<<<<<<<-<<<<<<<<<((((.(((((((((...))))))))).)))}}}}}}}}}}=}}}}}}}}=})))))))))))))))	1	-83.5	-82.6733	53.4653	0.009901
											6H dna:primary_assembly primary_assembly:MorexV3_psedomolecles_assembly:6H:1:561794515:1 REF	TGATGTCCCATCGAAGTCT(1)	TTTCGTGGGGCATCATCAGACTTCGCTGGGACATCAGCATACAGTGCCGTCGCGGTACTGTTTGCTGATGTCCCATCGAAGTCTAATGATGCCCCACGAGA	402875437	402875456	- [Negative strand]	16	20	101	402875370	402875470	(((((((((((((((<-<<<<<<<<-<<<<<<<<<((((.(((((((((...))))))))).)))}}}}}}}}}}=}}}}}}}}.))))))))))))))))	1	-83.5	-82.6733	53.4653	0.009901
miR-145H	TCAGGACGTGTGGACAGATTTGC	0	0	0	0	0	0	0.0832449	0	0	7H dna:primary_assembly primary_assembly:MorexV3_psedomolecles_assembly:7H:1:632540561:1 REF	NO	GTCAGGACGTGTGGACAGATTTGCTTCGTGCCACATGCACGGGACGAGGATGAGTAGTATTTGTTGAACGTGTAACATGAAGTAGTTGCACCACACGCATGAT	479555817	479555839	+ [Positive strand]	4	23	103	479555815	479555917	(<<<-<-<<<<<<<---<<<<-<<((((((.....((((((.((((((.((.....)).))))))...)))))).))))))))))))...)))))))).))))	2	-34.8	-33.7864	48.5437	0.029703
miR-146H	TCCACAGGCTTTCTTGAACT	0.32326	0.407175	0.2456	0	0.119645	0.222704	0.18232	0.159527	0.222209	2H dna:primary_assembly primary_assembly:MorexV3_psedomolecles_assembly:2H:1:665585731:1 REF	NO	GGCGTGCTCTCCACAGGCTTTCTTGAACTGTCAACTCGTGGCGCTCCTGCTGCGCTCTCCTCTTCGGCCGCCTCCGCCTGTTGATGGTTCAAGAAAGCCCATGGAAACCATGCC	648439757	648439776	+ [Positive strand]	5	20	114	648439747	648439860	((((((...<<<<--<<<<<<<<<<<<<<((((((....(((((.......))))).........(((.......))).))))))))))))))))))))..))))...))))))	2	-56.4	-49.4737	59.6491	0.009901
miR-147H	TCCACAGGCTTTCTTGAACTG	0.279557	1.26309	0.364636	0.882551	0.192971	0	0.187124	1.03494	2.14073	2H dna:primary_assembly primary_assembly:MorexV3_psedomolecles_assembly:2H:1:665585731:1 REF	NO	GGCGTGCTCTCCACAGGCTTTCTTGAACTGTCAACTCGTGGCGCTCCTGCTGCGCTCTCCTCTTCGGCCGCCTCCGCCTGTTGATGGTTCAAGAAAGCCCATGGAAACCATGCC	648439757	648439777	+ [Positive strand]	46	21	114	648439747	648439860	((((((...<<<<--<<<<<<<<<<<<<<<(((((....(((((.......))))).........(((.......))).))))))))))))))))))))..))))...))))))	2	-56.4	-49.4737	59.6491	0.009901
											2H dna:primary_assembly primary_assembly:MorexV3_psedomolecles_assembly:2H:1:665585731:1 REF	GTTCAAGAAAGCCCATGGAAA(2)	GGCGTGCTCTCCACAGGCTTTCTTGAACTGTCAACTCGTGGCGCTCCTGCTGCGCTCTCCTCTTCGGCCGCCTCCGCCTGTTGATGGTTCAAGAAAGCCCATGGAAACCATGCC	648439757	648439777	+ [Positive strand]	133	21	114	648439747	648439860	((((((...<<<<--<<<<<<<<<<<<<<<(((((....(((((.......))))).........(((.......))).)))))))}}}}}}}}}}}}}==}}}}==.))))))	2	-56.4	-49.4737	59.6491	0.009901
miR-148H	TCCGTTGTAGTCTAGGTGGTT	0.113948	0	0.212829	0	0	0	0	0	0	7H dna:primary_assembly primary_assembly:MorexV3_psedomolecles_assembly:7H:1:632540561:1 REF	NO	CACTCCGTTGTAGTCTAGGTGGTTAGGATACTCGGCTCTCACCCGAGAGACCCGGGTTCAAGTCCCGGCGACGGAATTACCTTTTTTCCTGATCATTTTTGCTGGTCTCAGTG	608209328	608209348	+ [Positive strand]	8	21	113	608209324	608209436	(((<--<---<<<<--<<<<<<<<((((.(((((((((((....)))))..)))))).......(((....)))............))))))))))))..))))..)..))))	1	-37.9	-33.5398	52.2124	0.029703
miR-149H	TCGAGATCTAGTGTGACGTCT	0.0683685	0.06927	0	0	0	0	0	0.107095	0	7H dna:primary_assembly primary_assembly:MorexV3_psedomolecles_assembly:7H:1:632540561:1 REF	NO	GTCTTTGTTTTAGACGTCACACTACATTGTATGACGTCTCATACTACGTTGTATGTCGTTCGAGATCTAGTGTGACGTCTAAGACATAGAC	545558482	545558502	+ [Positive strand]	5	21	91	545558422	545558512	((((.(((((((((((((((((((.(((....((((...(((((......))))).)))>--->>>->>>>>>>>>>>>>)))))).))))	2	-44.9	-49.3407	40.6593	0.009901
miR-150H	TCGCTTGGTGCAGATCGGG	0.0837044	0	0.072928	0	0	0.353348	0	0	0	6H dna:primary_assembly primary_assembly:MorexV3_psedomolecles_assembly:6H:1:561794515:1 REF	CCCGCCTTGCACCAAGTG(2)	GTCGCCGCCGCCTCGGGCTCGCTTGGTGCAGATCGGGACCCTCCGCCCGCCCCGAAGGGCCGGATCCCGCCTTGCACCAAGTGAATCGGAGCCGGCGCAGCGAC	34273974	34273992	+ [Positive strand]	10	19	104	34273955	34274058	((((((((((.(((.(..<<<<<<<<<<<<<--<<<<(...(((((((........))).)))))}}}}==}}}}}}}}}}}})..).))).)))))..)))))	1	-66.8	-64.2308	74.0385	0.009901
											6H dna:primary_assembly primary_assembly:MorexV3_psedomolecles_assembly:6H:1:561794515:1 REF	NO	GTCGCCGCCGCCTCGGGCTCGCTTGGTGCAGATCGGGACCCTCCGCCCGCCCCGAAGGGCCGGATCCCGCCTTGCACCAAGTGAATCGGAGCCGGCGCAGCGAC	34273974	34273992	+ [Positive strand]	6	19	104	34273955	34274058	((((((((((.(((.(..<<<<<<<<<<<<<--<<<<(...(((((((........))).)))))))))..)))))))))))))..).))).)))))..)))))	1	-66.8	-64.2308	74.0385	0.009901
											6H dna:primary_assembly primary_assembly:MorexV3_psedomolecles_assembly:6H:1:561794515:1 REF	CCCGCCTTGCACCAAGTGAA(1)	GTCGCCGCCGCCTCGGGCTCGCTTGGTGCAGATCGGGACCCTCCGCCCGCCCCGAAGGGCCGGATCCCGCCTTGCACCAAGTGAATCGGAGCCGGCGCAGCGAC	34273974	34273992	+ [Positive strand]	3	19	104	34273955	34274058	((((((((((.(((.(..<<<<<<<<<<<<<--<<<<(...(((((((........))).)))))}}}}==}}}}}}}}}}}}}=.).))).)))))..)))))	1	-66.8	-64.2308	74.0385	0.009901
miR-151H	TCGCTTGGTGCAGATCGGGA	0	0	0	0	0.380985	0	0.0972374	0	0	6H dna:primary_assembly primary_assembly:MorexV3_psedomolecles_assembly:6H:1:561794515:1 REF	NO	CGCCGCCTCGGGCTCGCTTGGTGCAGATCGGGACCCTCCGCCCGCCCCGAAGGGCCGGATCCCGCCTTGCACCAAGTGAATCGGAGCCGGCG	34273974	34273993	+ [Positive strand]	8	20	92	34273960	34274051	(((((.(((.(..<<<<<<<<<<<<<--<<<<<...(((((((........))).)))))))))..)))))))))))))..).))).)))))	1	-59.2	-64.3478	73.913	0.009901
											6H dna:primary_assembly primary_assembly:MorexV3_psedomolecles_assembly:6H:1:561794515:1 REF	CCCGCCTTGCACCAAGTGA(1) CCCGCCTTGCACCAAGTGAAT(1)	CGCCGCCTCGGGCTCGCTTGGTGCAGATCGGGACCCTCCGCCCGCCCCGAAGGGCCGGATCCCGCCTTGCACCAAGTGAATCGGAGCCGGCG	34273974	34273993	+ [Positive strand]	11	20	92	34273960	34274051	(((((.(((.(..<<<<<<<<<<<<<--<<<<<...(((((((........))).)))))}}}}==}}}}}}}}}}}}}..).))).)))))	1	-59.2	-64.3478	73.913	0.009901
											6H dna:primary_assembly primary_assembly:MorexV3_psedomolecles_assembly:6H:1:561794515:1 REF	CCCGCCTTGCACCAAGTGA(1) CCCGCCTTGCACCAAGTGAA(2)	CGCCGCCTCGGGCTCGCTTGGTGCAGATCGGGACCCTCCGCCCGCCCCGAAGGGCCGGATCCCGCCTTGCACCAAGTGAATCGGAGCCGGCG	34273974	34273993	+ [Positive strand]	11	20	92	34273960	34274051	(((((.(((.(..<<<<<<<<<<<<<--<<<<<...(((((((........))).)))))}}}}==}}}}}}}}}}}}}=.).))).)))))	1	-59.2	-64.3478	73.913	0.009901
miR-152H	TCGCTTGGTGCAGATCGGGAC	0.250685	0.374247	0.413817	2.1594	0	0	0.334354	0.313367	9.7231	6H dna:primary_assembly primary_assembly:MorexV3_psedomolecles_assembly:6H:1:561794515:1 REF	CCCGCCTTGCACCAAGTGAA(1) CCCGCCTTGCACCAAGTGAAT(2)	GTCGCCGCCGCCTCGGGCTCGCTTGGTGCAGATCGGGACCCTCCGCCCGCCCCGAAGGGCCGGATCCCGCCTTGCACCAAGTGAATCGGAGCCGGCGCAGCGAC	34273974	34273994	+ [Positive strand]	12	21	104	34273955	34274058	((((((((((.(((.(..<<<<<<<<<<<<<--<<<<<-..(((((((........))).)))))}}}}==}}}}}}}}}}}}}==).))).)))))..)))))	1	-66.8	-64.2308	74.0385	0.009901
		0	0	0	0	0	0	0	0	0	6H dna:primary_assembly primary_assembly:MorexV3_psedomolecles_assembly:6H:1:561794515:1 REF	NO	GTCGCCGCCGCCTCGGGCTCGCTTGGTGCAGATCGGGACCCTCCGCCCGCCCCGAAGGGCCGGATCCCGCCTTGCACCAAGTGAATCGGAGCCGGCGCAGCGAC	34273974	34273994	+ [Positive strand]	8	21	104	34273955	34274058	((((((((((.(((.(..<<<<<<<<<<<<<--<<<<<-..(((((((........))).)))))))))..)))))))))))))..).))).)))))..)))))	1	-66.8	-64.2308	74.0385	0.009901
miR-153H	TCGGACCAGGCTTCAATCCCT	1.68947	1.87858	1.47282	1.87798	0.0512764	0.129902	0.93495	3.77246	3.71906	5H dna:primary_assembly primary_assembly:MorexV3_psedomolecles_assembly:5H:1:588218686:1 REF	NO	GGTTAAGGGGGTTGTTGTCTGGTTCAAGGTCTCCACATACATCATATACATGGAGAGCATGGTATGGATTGTACGTTTTGGAGATCTCGGACCAGGCTTCAATCCCTTTAACC	457064097	457064117	+ [Positive strand]	6	21	113	457064010	457064122	((((((((((((((..(((((((((.((((((((((.((((((((((.((((.....))))))))))..)))).))...)))))))>->>>>>>>>>-->>>>>>>>))))))	1	-59.2	-52.3894	46.0177	0.009901
		0	0	0	0	0	0	0	0	0	5H dna:primary_assembly primary_assembly:MorexV3_psedomolecles_assembly:5H:1:588218686:1 REF	GGGTTGTTGTCTGGTTCAAGG(2)	GGTTAAGGGGGTTGTTGTCTGGTTCAAGGTCTCCACATACATCATATACATGGAGAGCATGGTATGGATTGTACGTTTTGGAGATCTCGGACCAGGCTTCAATCCCTTTAACC	457064097	457064117	+ [Positive strand]	13	21	113	457064010	457064122	(((((((({{{{{{=={{{{{{{{{={{{(((((((.((((((((((.((((.....))))))))))..)))).))...)))))))>->>>>>>>>>-->>>>>>>>))))))	1	-59.2	-52.3894	46.0177	0.009901
		0	0	0	0	0	0	0	0	0	5H dna:primary_assembly primary_assembly:MorexV3_psedomolecles_assembly:5H:1:588218686:1 REF	GGGTTGTTGTCTGGTTCAAG(1)	GGTTAAGGGGGTTGTTGTCTGGTTCAAGGTCTCCACATACATCATATACATGGAGAGCATGGTATGGATTGTACGTTTTGGAGATCTCGGACCAGGCTTCAATCCCTTTAACC	457064097	457064117	+ [Positive strand]	263	21	113	457064010	457064122	(((((((({{{{{{=={{{{{{{{{={{((((((((.((((((((((.((((.....))))))))))..)))).))...)))))))>->>>>>>>>>-->>>>>>>>))))))	1	-59.2	-52.3894	46.0177	0.009901
miR-154H	TCGGACCAGGCTTCATTCCCC	53.5758	105.439	40.1307	62.1695	3.00822	3.41846	67.5781	130.492	196.161	1H dna:primary_assembly primary_assembly:MorexV3_psedomolecles_assembly:1H:1:516505932:1 REF	NO	TTCTGGGTGGAATGTTGTCTGGTTCAAGGTCTCGCTCTGAGGTCTGAGGATGGAAAACTACTTCCATTTCTCTCGCCTGCGAGCGATCTCGGACCAGGCTTCATTCCCCTCAGAG	335384461	335384481	+ [Positive strand]	30	21	115	335384372	335384486	(((((((.((((((..(((((((((.(((((..((((..((((..((((((((((......))))).)))))..))))..))))))))>->>>>>>>>>-->>>>>>->))))))	4	-60.4	-52.5217	53.0435	0.009901
											4H dna:primary_assembly primary_assembly:MorexV3_psedomolecles_assembly:4H:1:610333535:1 REF	NO	GGGGAATGTTGTCTGGTTGGAGACCTGGCTCGCACGCCGGCCTGCCGGCCGGATCGATCGACGGCGGCGTGTGCGTGTGTGCGCGGTTTCGGACCAGGCTTCATTCCCC	561565281	561565301	+ [Positive strand]	30	21	109	561565192	561565300	((((((((..((((((((.((((((..((.((((((((((((.((((..(((.....))).))))))).)).))))))).))..))))>>->>>>>>>>-->>>>>>>>	4	-68.7	-63.0275	67.8899	0.009901
											5H dna:primary_assembly primary_assembly:MorexV3_psedomolecles_assembly:5H:1:588218686:1 REF	NO	GGGGAATGACGCCGGGTCCGAAAGAGAGACGCTCGCATGGCGTGCGCGTGGTGCGTTTCGGACCAGGCTTCATTCCCC	523842443	523842463	- [Negative strand]	30	21	78	523842442	523842519	(((((((((.(((.(((((((((..........(((((.(((....))).)))))))>>>>>>>->>>->>>>>>>>>	4	-47.6	-61.0256	65.3846	0.009901
											7H dna:primary_assembly primary_assembly:MorexV3_psedomolecles_assembly:7H:1:632540561:1 REF	GGAATGTTGTCTGGCTCGGGG(3) GAATGTTGTCTGGCTCGGGGT(1)	GGGAGCCTTTTCGTTTTGAGGGGAATGTTGTCTGGCTCGGGGTTCTCTTTCTTTCTCTCTCCCTCTATCTTCCTCCCCTCGGTCGATCCCTCCATGATCAGATCAAAGATCCGATGAGGGGGGAGAGGAGAGTGAACGTGCGTAGATCTCGGACCAGGCTTCATTCCCCCCAAAGACAAGGGCTCCC	537231421	537231441	- [Negative strand]	30	21	187	537231402	537231588	((((((((((...(((((.(({{{{{{=={{{{{{=={{{{{((..(...(.(((.((((((.....((((((((((.((((((((((............))))...)).)))).).))))))))))))))).))).)...)..))))>>>-->>>>>>-->>>>>>>>.)))))..))))))))))	4	-92.1	-49.2513	55.0802	0.009901
											1H dna:primary_assembly primary_assembly:MorexV3_psedomolecles_assembly:1H:1:516505932:1 REF	GGAATGTTGTCTGGTTCAAG(1) GGAATGTTGTCTGGTTCAAGG(10) GGAATGTTGTCTGGTTCAAGGT(1)	TTCTGGGTGGAATGTTGTCTGGTTCAAGGTCTCGCTCTGAGGTCTGAGGATGGAAAACTACTTCCATTTCTCTCGCCTGCGAGCGATCTCGGACCAGGCTTCATTCCCCTCAGAG	335384461	335384481	+ [Positive strand]	250	21	115	335384372	335384486	(((((((.{{{{{{=={{{{{{{{{={{{((..((((..((((..((((((((((......))))).)))))..))))..))))))))>->>>>>>>>>-->>>>>>->))))))	4	-60.4	-52.5217	53.0435	0.009901
											7H dna:primary_assembly primary_assembly:MorexV3_psedomolecles_assembly:7H:1:632540561:1 REF	NO	GGGAGCCTTTTCGTTTTGAGGGGAATGTTGTCTGGCTCGGGGTTCTCTTTCTTTCTCTCTCCCTCTATCTTCCTCCCCTCGGTCGATCCCTCCATGATCAGATCAAAGATCCGATGAGGGGGGAGAGGAGAGTGAACGTGCGTAGATCTCGGACCAGGCTTCATTCCCCCCAAAGACAAGGGCTCCC	537231421	537231441	- [Negative strand]	44	21	187	537231402	537231588	((((((((((...(((((.((((((((..((((((..(((((((..(...(.(((.((((((.....((((((((((.((((((((((............))))...)).)))).).))))))))))))))).))).)...)..))))>>>-->>>>>>-->>>>>>>>.)))))..))))))))))	4	-92.1	-49.2513	55.0802	0.009901
											1H dna:primary_assembly primary_assembly:MorexV3_psedomolecles_assembly:1H:1:516505932:1 REF	TGGAATGTTGTCTGGTTCAAG(1) GGAATGTTGTCTGGTTCAAGG(1)	TTCTGGGTGGAATGTTGTCTGGTTCAAGGTCTCGCTCTGAGGTCTGAGGATGGAAAACTACTTCCATTTCTCTCGCCTGCGAGCGATCTCGGACCAGGCTTCATTCCCCTCAGAG	335384461	335384481	+ [Positive strand]	126	21	115	335384372	335384486	(((((((={{{{{{=={{{{{{{{{={{(((..((((..((((..((((((((((......))))).)))))..))))..))))))))>->>>>>>>>>-->>>>>>->))))))	4	-60.4	-52.5217	53.0435	0.009901
											7H dna:primary_assembly primary_assembly:MorexV3_psedomolecles_assembly:7H:1:632540561:1 REF	GGAATGTTGTCTGGCTCGGG(4) GGAATGTTGTCTGGCTCGGGG(3)	GGGAGCCTTTTCGTTTTGAGGGGAATGTTGTCTGGCTCGGGGTTCTCTTTCTTTCTCTCTCCCTCTATCTTCCTCCCCTCGGTCGATCCCTCCATGATCAGATCAAAGATCCGATGAGGGGGGAGAGGAGAGTGAACGTGCGTAGATCTCGGACCAGGCTTCATTCCCCCCAAAGACAAGGGCTCCC	537231421	537231441	- [Negative strand]	494	21	187	537231402	537231588	((((((((((...(((((.(({{{{{{=={{{{{{=={{{{(((..(...(.(((.((((((.....((((((((((.((((((((((............))))...)).)))).).))))))))))))))).))).)...)..))))>>>-->>>>>>-->>>>>>>>.)))))..))))))))))	4	-92.1	-49.2513	55.0802	0.009901
miR-155H	TCTGGATGTTGATTAGATGTT	0	0.036464	0.0476998	0	0.0350857	0	0	0.0243093	0	7H dna:primary_assembly primary_assembly:MorexV3_psedomolecles_assembly:7H:1:632540561:1 REF	NO	CTCTGGATGTTGATTAGATGTTGCCACAGGAAATAGTGACTCAACATCCTTTAGCGTTAGAG	427854823	427854843	+ [Positive strand]	2	21	62	427854821	427854882	(<<<<-<<<<<<<---<<<<<<(.(((........)))...)))))))..))))))))))))	1	-19.3	-31.129	41.9355	0.019802
miR-156H	TCTTGGATTTATGAAAGACGAGCA	0	0	0	0	0	0	0.0972374	0.121547	0.23758	5H dna:primary_assembly primary_assembly:MorexV3_psedomolecles_assembly:5H:1:588218686:1 REF	NO	TCGGGGGCATTCGTATTTCATAGTCAGAGGTGAAATTCTTGGATTTATGAAAGACGAGCAACTGCGA	53495245	53495268	- [Negative strand]	6	24	67	53495237	53495303	(((.((...(((((.((((((((((.((((......>>>>->>->>>>>>>>->>>>>--.)).)))	2	-20.5	-30.597	43.2836	0.019802
											5H dna:primary_assembly primary_assembly:MorexV3_psedomolecles_assembly:5H:1:588218686:1 REF	NO	TCGGGGGCATTCGTATTTCATAGTAAGAGGTGAAATTCTTGGATTTATGAAAGACGAGCAACTGCGA	53515862	53515885	- [Negative strand]	6	24	67	53515854	53515920	(((.((...(((((.((((((((((((((......)>>>>>--->>>>>>>>->>>>>--.)).)))	2	-19.3	-28.806	41.791	0.009901
miR-157H	TGAAGCTGCCAGCATGATCTG	0.583385	0.7159	0.404225	0.604513	0.0854607	0.0850827	0.261147	0.895374	1.12808	6H dna:primary_assembly primary_assembly:MorexV3_psedomolecles_assembly:6H:1:561794515:1 REF	NO	TGAAGCTGCCAGCATGATCTGCTCGTCCAGCATGCGCTGAAAACGTGTTCCGTTGCGCGGGGTTATCTTGGAATTTTGGCTCCATCAGATCATGCTGCAGCTTCA	138383353	138383373	- [Negative strand]	7	21	105	138383268	138383372	<<<<<<<<<-<<<<<<<<<<<(((((.((((..(((((....).))))...)))).))))).......((((........)))).))))))))))))))))))))	3	-49.2	-46.8571	52.381	0.009901
											4H dna:primary_assembly primary_assembly:MorexV3_psedomolecles_assembly:4H:1:610333535:1 REF	AGGTCATGTGGCAGCTTCATT(1)	AGATGAAGCTGCCAGCATGATCTGAAAGCTATGCTGCATGTCGATCTCGATGGTCGTCTCCATCCAGATTCAAGAGCATGGCCGGCAATCAGGTCATGTGGCAGCTTCATTT	559503438	559503458	+ [Positive strand]	33	21	112	559503434	559503545	(((<<<<<<<<<<<-<<<<<<<<<(..((((((((.(.((..(((((.(((((......))))).))))))).)))))))))......))}}}}}}}}}}}}}}}}}}}}})	3	-59.3	-52.9464	50	0.009901
											5H dna:primary_assembly primary_assembly:MorexV3_psedomolecles_assembly:5H:1:588218686:1 REF	AGGTCATGCTGGAGTTTCATC(2)	GTGCACCACGAGCTGGTGAAGCTGCCAGCATGATCTGATGACCTAACTCGTGGATCAGAATCCATGTCAATCAGGTCATGCTGGAGTTTCATCCGCTGGTCGGAGCAC	42174101	42174121	- [Negative strand]	33	21	108	42174029	42174136	((((.((((.(((.((<<<<<<<-<<<<<<<<<<<<<(((((.......((((((....))))))))).)))}}}}}}}}}}}}}}}}}}}}}.))).)).)).))))	3	-61.21	-56.6759	53.7037	0.009901
miR-158H	TGAAGCTGCCAGCATGATCTGA	6.57255	18.6387	6.65158	6.73692	3.09912	1.93996	9.44763	14.0333	10.1816	4H dna:primary_assembly primary_assembly:MorexV3_psedomolecles_assembly:4H:1:610333535:1 REF	NO	TGTGCACCGCAAGTAGATGAAGCTGCCAGCATGATCTGAAAGCTATGCTGCATGTCGATCTCGATGGTCGTCTCCATCCAGATTCAAGAGCATGGCCGGCAATCAGGTCATGTGGCAGCTTCATTTTCTCATGGTAGCACA	559503438	559503459	+ [Positive strand]	36	22	141	559503420	559503560	(((((((((..((.(((<<<<<<<<<<<-<<<<<<<<<<..((((((((.(.((..(((((.(((((......))))).))))))).)))))))))......)))))))))))))))))))))))).))..)))).)))))	2	-73.3	-51.9858	50.3546	0.009901
											5H dna:primary_assembly primary_assembly:MorexV3_psedomolecles_assembly:5H:1:588218686:1 REF	NO	GTGCACCACGAGCTGGTGAAGCTGCCAGCATGATCTGATGACCTAACTCGTGGATCAGAATCCATGTCAATCAGGTCATGCTGGAGTTTCATCCGCTGGTCGGAGCAC	42174100	42174121	- [Negative strand]	36	22	108	42174029	42174136	((((.((((.(((.((<<<<<<<-<<<<<<<<<<<<<<((((.......((((((....))))))))).)))))))))))))))))))))))).))).)).)).))))	2	-61.21	-56.6759	53.7037	0.009901
											5H dna:primary_assembly primary_assembly:MorexV3_psedomolecles_assembly:5H:1:588218686:1 REF	AGGTCATGCTGGAGTTTCATC(20)	GTGCACCACGAGCTGGTGAAGCTGCCAGCATGATCTGATGACCTAACTCGTGGATCAGAATCCATGTCAATCAGGTCATGCTGGAGTTTCATCCGCTGGTCGGAGCAC	42174100	42174121	- [Negative strand]	214	22	108	42174029	42174136	((((.((((.(((.((<<<<<<<-<<<<<<<<<<<<<<((((.......((((((....))))))))).)))}}}}}}}}}}}}}}}}}}}}}.))).)).)).))))	2	-61.21	-56.6759	53.7037	0.009901
											4H dna:primary_assembly primary_assembly:MorexV3_psedomolecles_assembly:4H:1:610333535:1 REF	AGGTCATGTGGCAGCTTCATT(1)	TGTGCACCGCAAGTAGATGAAGCTGCCAGCATGATCTGAAAGCTATGCTGCATGTCGATCTCGATGGTCGTCTCCATCCAGATTCAAGAGCATGGCCGGCAATCAGGTCATGTGGCAGCTTCATTTTCTCATGGTAGCACA	559503438	559503459	+ [Positive strand]	178	22	141	559503420	559503560	(((((((((..((.(((<<<<<<<<<<<-<<<<<<<<<<..((((((((.(.((..(((((.(((((......))))).))))))).)))))))))......))}}}}}}}}}}}}}}}}}}}}}).))..)))).)))))	2	-73.3	-51.9858	50.3546	0.009901
miR-159H	TGACAGAAGAGAGTGAGC	0	12.1355	0	3.54366	7.48705	5.35141	7.0335	0	0	2H dna:primary_assembly primary_assembly:MorexV3_psedomolecles_assembly:2H:1:665585731:1 REF	NO	GGTGACAGAAGAGAGTGAGCACACGGCCGGGCGGGACGGCACCCGCCGGATGGTGCCGTCGCGGCCGCGTGCTCACTGCTCTATCTGTCACC	547101945	547101962	- [Negative strand]	48	18	92	547101872	547101963	((<<<<<<<<<<<<<<<<<<((.((((((((((((......)))))).((((....)))).)))))).))))))))).)))).)))))))))	7	-67.6	-73.4783	69.5652	0.009901
											6H dna:primary_assembly primary_assembly:MorexV3_psedomolecles_assembly:6H:1:561794515:1 REF	TGCTCACTCCTCTTTCTGT(1)	GACAGAAGAGAGTGAGCACACGGCGTGATGCCGGCATAACATGTATGCCGTCTTCGCCGCGTGCTCACTCCTCTTTCTGTC	114554915	114554932	+ [Positive strand]	48	18	81	114554915	114554995	<<<<<<<<<<<<<<<<<((.(((((....(.(((((((.....))))))).)..))))).)}}}}}}}}=}}}=}}}}}})	7	-50.3	-62.0988	56.7901	0.009901
											6H dna:primary_assembly primary_assembly:MorexV3_psedomolecles_assembly:6H:1:561794515:1 REF	NO	GGTGACAGAAGAGAGTGAGCACACGGCCGGCCGTTACGGCACCGCCCGGGTGTGCCGTCGCGGCCGCGTGCTCACTGCTCTTCCTGTCATC	355385264	355385281	+ [Positive strand]	48	18	91	355385261	355385351	((<<<<<<<<<<<<<<<<<<((...((.((((((.(((((((.((....))))))))).))))))))))))))))).))))).))))))))	7	-62.1	-68.2418	68.1319	0.009901
											6H dna:primary_assembly primary_assembly:MorexV3_psedomolecles_assembly:6H:1:561794515:1 REF	NO	GACAGAAGAGAGTGAGCACACGGCGTGATGCCGGCATAACATGTATGCCGTCTTCGCCGCGTGCTCACTCCTCTTTCTGTC	114554915	114554932	+ [Positive strand]	58	18	81	114554915	114554995	<<<<<<<<<<<<<<<<<((.(((((....(.(((((((.....))))))).)..))))).))))))))).))).)))))))	7	-50.3	-62.0988	56.7901	0.009901
miR-160H	TGACAGAAGAGAGTGAGCAC	11.7045	6.80663	10.2891	14.6767	0	0	0	35.2778	31.418	2H dna:primary_assembly primary_assembly:MorexV3_psedomolecles_assembly:2H:1:665585731:1 REF	GCTCACTGCTCTATCTGTCAC(1)	GGTGACAGAAGAGAGTGAGCACACGGCCGGGCGGGACGGCACCCGCCGGATGGTGCCGTCGCGGCCGCGTGCTCACTGCTCTATCTGTCACC	547101943	547101962	- [Negative strand]	59	20	92	547101872	547101963	((<<<<<<<<<<<<<<<<<<<<.((((((((((((......)))))).((((....)))).)))))).))}}}}}}}=}}}}=}}}}}}}})	7	-67.6	-73.4783	69.5652	0.009901
											6H dna:primary_assembly primary_assembly:MorexV3_psedomolecles_assembly:6H:1:561794515:1 REF	NO	GACAGAAGAGAGTGAGCACACGGCGTGATGCCGGCATAACATGTATGCCGTCTTCGCCGCGTGCTCACTCCTCTTTCTGTC	114554915	114554934	+ [Positive strand]	59	20	81	114554915	114554995	<<<<<<<<<<<<<<<<<<<.(((((....(.(((((((.....))))))).)..))))).))))))))).))).)))))))	7	-50.3	-62.0988	56.7901	0.009901
											6H dna:primary_assembly primary_assembly:MorexV3_psedomolecles_assembly:6H:1:561794515:1 REF	NO	GGTGACAGAAGAGAGTGAGCACACGGCCGGCCGTTACGGCACCGCCCGGGTGTGCCGTCGCGGCCGCGTGCTCACTGCTCTTCCTGTCATC	355385264	355385283	+ [Positive strand]	59	20	91	355385261	355385351	((<<<<<<<<<<<<<<<<<<<<...((.((((((.(((((((.((....))))))))).))))))))))))))))).))))).))))))))	7	-62.1	-68.2418	68.1319	0.009901
											2H dna:primary_assembly primary_assembly:MorexV3_psedomolecles_assembly:2H:1:665585731:1 REF	TGCTCACTGCTCTATCTGTC(1) CTCACTGCTCTATCTGTCACC(1)	GGTGACAGAAGAGAGTGAGCACACGGCCGGGCGGGACGGCACCCGCCGGATGGTGCCGTCGCGGCCGCGTGCTCACTGCTCTATCTGTCACC	547101943	547101962	- [Negative strand]	607	20	92	547101872	547101963	((<<<<<<<<<<<<<<<<<<<<.((((((((((((......)))))).((((....)))).)))))).)}}}}}}}}=}}}}=}}}}}})))	7	-67.6	-73.4783	69.5652	0.009901
											6H dna:primary_assembly primary_assembly:MorexV3_psedomolecles_assembly:6H:1:561794515:1 REF	GCTCACTGCTCTTCCTGTCAT(1)	GGTGACAGAAGAGAGTGAGCACACGGCCGGCCGTTACGGCACCGCCCGGGTGTGCCGTCGCGGCCGCGTGCTCACTGCTCTTCCTGTCATC	355385264	355385283	+ [Positive strand]	607	20	91	355385261	355385351	((<<<<<<<<<<<<<<<<<<<<...((.((((((.(((((((.((....))))))))).))))))))))}}}}}}}=}}}}}=}}}}}}})	7	-62.1	-68.2418	68.1319	0.009901
											2H dna:primary_assembly primary_assembly:MorexV3_psedomolecles_assembly:2H:1:665585731:1 REF	NO	GGTGACAGAAGAGAGTGAGCACACGGCCGGGCGGGACGGCACCCGCCGGATGGTGCCGTCGCGGCCGCGTGCTCACTGCTCTATCTGTCACC	547101943	547101962	- [Negative strand]	151	20	92	547101872	547101963	((<<<<<<<<<<<<<<<<<<<<.((((((((((((......)))))).((((....)))).)))))).))))))))).)))).)))))))))	7	-67.6	-73.4783	69.5652	0.009901
											2H dna:primary_assembly primary_assembly:MorexV3_psedomolecles_assembly:2H:1:665585731:1 REF	CTCACTGCTCTATCTGTCACC(1)	GGTGACAGAAGAGAGTGAGCACACGGCCGGGCGGGACGGCACCCGCCGGATGGTGCCGTCGCGGCCGCGTGCTCACTGCTCTATCTGTCACC	547101943	547101962	- [Negative strand]	145	20	92	547101872	547101963	((<<<<<<<<<<<<<<<<<<<<.((((((((((((......)))))).((((....)))).)))))).)))}}}}}}=}}}}=}}}}}}}}}	7	-67.6	-73.4783	69.5652	0.009901
miR-161H	TGACCCTGAGGCACTCATACCG	0	0	0	0	0	0	0	0.200674	0.0972374	6H dna:primary_assembly primary_assembly:MorexV3_psedomolecles_assembly:6H:1:561794515:1 REF	GCGGTATGAGTGTCTCAGGGT(1)	GAGTTTGACCCTGAGGCACTCATACCGCTACCTAGTTTGGAATGCTAACCGTATGAATGGCTCAGTTAGCGGTATGAGTGTCTCAGGGTCAAATTT	557666887	557666908	+ [Positive strand]	8	22	96	557666881	557666976	(((((<<<<<<<<<<<<<<<<<<<<<<(((.((((((....((((.....))))....)))).)).))}}}}}}}}}}}}}}}}}}}}})))))))	1	-60.7	-63.2292	46.875	0.009901
											6H dna:primary_assembly primary_assembly:MorexV3_psedomolecles_assembly:6H:1:561794515:1 REF	CGGTATGAGTGTCTCAGGGTC(1) CGGTATGAGTGTCTCAGGGTCA(1) GTATGAGTGTCTCAGGGTCAAA(1)	CTGAGTTTGACCCTGAGGCACTCATACCGCTACCTAGTTTGGAATGCTAACCGTATGAATGGCTCAGTTAGCGGTATGAGTGTCTCAGGGTCAAATTTTG	557666887	557666908	+ [Positive strand]	8	22	100	557666879	557666978	(.(((((<<<<<<<<<<<<<<<<<<<<<<(((.((((((....((((.....))))....)))).)).)))}}}}}}}}}}}}}}}}}}}}})))))).)	1	-61	-61	47	0.009901
											6H dna:primary_assembly primary_assembly:MorexV3_psedomolecles_assembly:6H:1:561794515:1 REF	CGGTATGAGTGTCTCAGGGTC(1)	GAGTTTGACCCTGAGGCACTCATACCGCTACCTAGTTTGGAATGCTAACCGTATGAATGGCTCAGTTAGCGGTATGAGTGTCTCAGGGTCAAATTT	557666887	557666908	+ [Positive strand]	3	22	96	557666881	557666976	(((((<<<<<<<<<<<<<<<<<<<<<<(((.((((((....((((.....))))....)))).)).)))}}}}}}}}}}}}}}}}}}}}}))))))	1	-60.7	-63.2292	46.875	0.009901
miR-162H	TGACCTTTTGGACTTTGGCCATG	0	0.072928	0	0	0.311715	0	0.352485	0	0	6H dna:primary_assembly primary_assembly:MorexV3_psedomolecles_assembly:6H:1:561794515:1 REF	CCATGGCCAGGGTCTCTTGAGGT(1)	TGGATCCCACGGCCATGGCCAGGGTCTCTTGAGGTCCTCGTGACCTTTTGGACTTTGGCCATGGCCATGTGTTCA	402878239	402878261	- [Negative strand]	29	23	75	402878226	402878300	(((((..((.(({{{{{{{{{{{{{{={=={{{{{(....->>>>>>-->>>>>>>>>>>>>>))).)).)))))	1	-44.8	-59.7333	57.3333	0.009901
											6H dna:primary_assembly primary_assembly:MorexV3_psedomolecles_assembly:6H:1:561794515:1 REF	CATGGCCAGGGTCTCTTGAGGTC(1) CCATGGCCAGGGTCTCTTGAGGTC(4) CATGGCCAGGGTCTCTTGAGGT(1) CATGGCCAGGGTCTCTTGAGGTCC(1)	TGGATCCCACGGCCATGGCCAGGGTCTCTTGAGGTCCTCGTGACCTTTTGGACTTTGGCCATGGCCATGTGTTCA	402878239	402878261	- [Negative strand]	9	23	75	402878226	402878300	(((((..((.(({{{{{{{{{{{{{{={=={{{{{{....->>>>>>-->>>>>>>>>>>>>>))).)).)))))	1	-44.8	-59.7333	57.3333	0.009901
											6H dna:primary_assembly primary_assembly:MorexV3_psedomolecles_assembly:6H:1:561794515:1 REF	CATGGCCAGGGTCTCTTGAGGTC(3) CCATGGCCAGGGTCTCTTGAGGTC(3) CATGGCCAGGGTCTCTTGAGGTCC(3)	TGGATCCCACGGCCATGGCCAGGGTCTCTTGAGGTCCTCGTGACCTTTTGGACTTTGGCCATGGCCATGTGTTCA	402878239	402878261	- [Negative strand]	9	23	75	402878226	402878300	(((((..((.((({{{{{{{{{{{{{={=={{{{{{....->>>>>>-->>>>>>>>>>>>>>))).)).)))))	1	-44.8	-59.7333	57.3333	0.009901
miR-163H	TGACGGTCTGACGATGAGAACGGC	0	0.0227895	0	0	0	0	0	0.0575747	0	5H dna:primary_assembly primary_assembly:MorexV3_psedomolecles_assembly:5H:1:588218686:1 REF	NO	GAGCGCGTACTCAACGTCACGAAGATTGGTGAGCCTTCTGTCATTGACGCGATTACGATGACGGTCTGACGATGAGAACGGCTC	430154336	430154359	- [Negative strand]	2	24	84	430154333	430154416	((((.(((.((((.(((((.((.....((....))..(((((((((.........)))>>>>>>>>>>>>>->>>>->>>>>))	1	-31.8	-37.8571	53.5714	0.019802
miR-164H	TGAGGAAGGACTGCATCATCT	0.045579	0.106635	0.06927	0.0607734	0	0	0	0.332997	1.66379	7H dna:primary_assembly primary_assembly:MorexV3_psedomolecles_assembly:7H:1:632540561:1 REF	NO	TGGCCGCCTTGAGGAAGGACTGCATCATCTGGAACGATGGCGCACAGCGTGACCTGGTGTCGTATCACCACCAAGTTCCAGAGGATGCACTCCTTCCTCAAGGTGGCCA	627022920	627022940	- [Negative strand]	13	21	109	627022840	627022948	(((((((((<<<<<<<<<<-<<<<<<-<<<(((((...(((((.....))).)).((((......)))).....)))))))).)))))).)))))))))))))))))))	1	-73.2	-67.156	57.7982	0.009901
miR-165H	TGATTGAGCCGTGCCAATATC	0	0.175428	0	0	0	0	0	0	0.284113	4H dna:primary_assembly primary_assembly:MorexV3_psedomolecles_assembly:4H:1:610333535:1 REF	NO	CGATGTTGGCATGGTTCAATCAAATTGAGTCGCAAGCCATCGGGGCGCGATGTGATTGCTTAACTCGGTCTGATTGAGCCGTGCCAATATCG	27885370	27885390	- [Negative strand]	5	21	92	27885368	27885459	((((((((((((((((((((((.(((((((.((((.((((((.....))))).).))))...))))))).>>>>>>>>>>>>>>>>>>>>>)	4	-53.8	-58.4783	51.087	0.009901
											7H dna:primary_assembly primary_assembly:MorexV3_psedomolecles_assembly:7H:1:632540561:1 REF	NO	GGAGCGATATTGGTGAGGTTCAATCCGATGCTAGGTTTTACAATCGTCGTAAGACCAGTATCTGATTGAGCCGTGCCAATATCTCTCC	540567935	540567955	- [Negative strand]	5	21	88	540567929	540568016	((((.(((((((((..(((((((((.((((((.((((((((.......))))))))))))))->>>>>>>>>-->>>>>>>>>.))))	4	-50.9	-57.8409	46.5909	0.009901
											4H dna:primary_assembly primary_assembly:MorexV3_psedomolecles_assembly:4H:1:610333535:1 REF	NO	GATGTTGGCTCGACTCACTCAGACCACGCCGGAGGGAGCCATCTGCGGCGGCGGTTCTGATTGAGCCGTGCCAATATC	584947378	584947398	- [Negative strand]	5	21	78	584947377	584947454	(((((((((.((.((((.(((((((.(((((.(((......))).)))))..)).))>>>->>>>->>->>>>>>>>>	4	-44.5	-57.0513	61.5385	0.009901
											7H dna:primary_assembly primary_assembly:MorexV3_psedomolecles_assembly:7H:1:632540561:1 REF	CGATATTGGTGAGGTTCAATC(1)	GGAGCGATATTGGTGAGGTTCAATCCGATGCTAGGTTTTACAATCGTCGTAAGACCAGTATCTGATTGAGCCGTGCCAATATCTCTCC	540567935	540567955	- [Negative strand]	5	21	88	540567929	540568016	((((={{{{{{{{{=={{{{{{{{{.((((((.((((((((.......))))))))))))))->>>>>>>>>-->>>>>>>>>.))))	4	-50.9	-57.8409	46.5909	0.009901
miR-166H	TGCACTGCCTCTTCCCTGGC	0.0470988	0.105275	0.0243093	0.0972374	0	0	0.0233905	0.567237	0.254329	7H dna:primary_assembly primary_assembly:MorexV3_psedomolecles_assembly:7H:1:632540561:1 REF	NO	GGATTTTGTGACTGGGGAGGGGAGAGGAGACAGGGATGGAGCAGAGCAAGGGATGGGGCAAGCAACAAACTATCACCCCCTTATCATGAGAAGATCGAGAGAGTTGTGAGAGACCAGGGATCCCTGTCGTCGTTGTTGTTCCTCCCTCCCTGCACTGCCTCTTCCCTGGCTCCCCTCCCATCCCTCTCCATCTCC	595182873	595182892	+ [Positive strand]	22	20	195	595182722	595182916	(((...((.((..(((((.(((((.((((.((((((.(..((((.(((.((((.((((..((((((((....((((...(((.((.(((.....))).)))))..))))..(((((((....))))..))).))))))))..))))))))>>>->>>>-->->>>>>>->))).))))).))))).))))..)))	1	-90.5	-46.4103	56.9231	0.009901
miR-167H	TGCCGTCCGAATTGTAGTCTA	0	0	0	0	0	0.0569738	0.77406	0.291712	0.128648	5H dna:primary_assembly primary_assembly:MorexV3_psedomolecles_assembly:5H:1:588218686:1 REF	NO	AGGATTCCCCTAGTAACGGCGAGCGAGCCGGGAACAGCCTAGCTTGAGAATCGGGCGGCTGTGCCGTCCGAATTGTAGTCTAGAGAGGCGTCCT	53655007	53655027	- [Negative strand]	10	21	94	53654994	53655087	(((((.(((((((..((.((((.(((((..((.....))..)))))....(((((((((..->>>>>>>>>->>>>->>>>>).).)).)))))	4	-40	-42.5532	59.5745	0.019802
miR-168H	TGCGGTGATGAATTATGAATT	0	0.432724	0	0	2.73474	0.421028	0.899608	0	0	4H dna:primary_assembly primary_assembly:MorexV3_psedomolecles_assembly:4H:1:610333535:1 REF	CATATCATATGACTGAGCAA(1)	GCATTGCGGTGATGAATTATGAATTTTCGCATGTCAGACTTCAGAGATGCCTCTGGCCTCAGTGAGAAGTCATATCATATGACTGAGCAATGT	547606676	547606696	+ [Positive strand]	36	21	93	547606671	547606763	((((<<<<<<-<<<---<<<<<-<<(((((..((((((...((....))..))))))....))))))).)}}}}===}}}=}}}==}}}})))	1	-28.9	-31.0753	43.0108	0.039604
											4H dna:primary_assembly primary_assembly:MorexV3_psedomolecles_assembly:4H:1:610333535:1 REF	NO	GCATTGCGGTGATGAATTATGAATTTTCGCATGTCAGACTTCAGAGATGCCTCTGGCCTCAGTGAGAAGTCATATCATATGACTGAGCAATGT	547606676	547606696	+ [Positive strand]	42	21	93	547606671	547606763	((((<<<<<<-<<<---<<<<<-<<(((((..((((((...((....))..))))))....))))))).)))))...))).)))..)))))))	1	-28.9	-31.0753	43.0108	0.049505
											4H dna:primary_assembly primary_assembly:MorexV3_psedomolecles_assembly:4H:1:610333535:1 REF	TCATATCATATGACTGAGCAA(2)	GCATTGCGGTGATGAATTATGAATTTTCGCATGTCAGACTTCAGAGATGCCTCTGGCCTCAGTGAGAAGTCATATCATATGACTGAGCAATGT	547606676	547606696	+ [Positive strand]	36	21	93	547606671	547606763	((((<<<<<<-<<<---<<<<<-<<(((((..((((((...((....))..))))))....))))))).}}}}}===}}}=}}}==}}}})))	1	-28.9	-31.0753	43.0108	0.039604
miR-169H	TGGAAGGGGCATGCAGAGGAG	0	0	0	0.0243093	0	0	0	0.167409	0.036464	4H dna:primary_assembly primary_assembly:MorexV3_psedomolecles_assembly:4H:1:610333535:1 REF	NO	GGCCGGAGCAGCAGCGGTGGAAGGGGCATGCAGAGGAGCGGCCATGCATGGGAGCTTTGCTTTGCTTGCCTCTCCTGCTCTGGGCTCTAGCTCTCTCCTGTGCCTGCCTCTTCCATTCCTGCCGCTAATGGCCGGCC	589093239	589093259	- [Negative strand]	6	21	137	589093139	589093275	(((((((((.((((..(<<<<<<<<<<<-<<<<<<<<<(((((..(((.((((((...((...))..).))))).)))....))))...)))).)))...))).))))))))))))..)))).))).....))))))	1	-73.8	-53.8686	64.2336	0.009901
miR-170H	TGGACTGAAGGGAGCTCCCTC	21.5505	15.8434	10.3937	10.9885	1.29678	3.19382	23.2584	22.3534	11.7035	4H dna:primary_assembly primary_assembly:MorexV3_psedomolecles_assembly:4H:1:610333535:1 REF	NO	TGAGGGAGCTCACTTCAGTCCACTCATGGGAGGTAGCGGGGATTGAACGAGCTGCCGATTCATTCACTCGAGCACACAGTGGATACGAGACTTTAACATCAGACCGCAATATTTACTGTGCGAATGAGCGAATGCAGCGGGAGATTGTTCTCTCTTTCCTCCTCCATGCTTGGACTGAAGGGAGCTCCCTCA	119906518	119906538	+ [Positive strand]	144	21	192	119906347	119906538	(((((((((((.((((((((((..(((((.(((.((..((((..((((((.((.(((...(((((.((((..(.(((((((((((((.(.((........)).)))...))))))))))).)..)))).)))))...))).)).))))))..))))..))))))))))..>>>>>>>>>>->>>>>>>>>>)	1	-97.5	-50.7812	51.5625	0.009901
miR-171H	TGGAGGTAGACGGAAACGGAG	0	0.210514	0.304146	0.036464	0	0	0	0.0701714	0.437568	5H dna:primary_assembly primary_assembly:MorexV3_psedomolecles_assembly:5H:1:588218686:1 REF	NO	ACGTTTTTGTTTCTAGTTAAAAATCATCGGTATTATACACCTGTAAAATAAATACAGGTGTATAAAAATACACCTGACCCTTAGGCGGCGGCGCCATGGAGGTAGACGGAAACGGAGATGT	86862550	86862570	+ [Positive strand]	6	21	121	86862453	86862573	((((((((((((((.(((.....(((...((((((((((((((((.......))))))))))))...))))...))).((((.((((....)))).-->>>>-->>>>>>>>>>>>>))))	2	-44.2	-36.5289	40.4959	0.009901
											5H dna:primary_assembly primary_assembly:MorexV3_psedomolecles_assembly:5H:1:588218686:1 REF	NO	GCCAATACATCTCTGTTTCCGTCTACCTCCATGGCGCTGCCGTCTACCTCCAGGGGGATTATGGAGGTAGACGGAAACGGAGATGTATTGGC	86631206	86631226	+ [Positive strand]	3	21	92	86631144	86631235	(((((((((((((((((((((((((((((((((((...))).((..((....))..))..)>>>>>>>>>>>>>>>>>>>>>))))))))))	2	-65.8	-71.5217	54.3478	0.009901
											5H dna:primary_assembly primary_assembly:MorexV3_psedomolecles_assembly:5H:1:588218686:1 REF	TCTCTGTTTCCGTCTACCTCC(1)	GCCAATACATCTCTGTTTCCGTCTACCTCCATGGCGCTGCCGTCTACCTCCAGGGGGATTATGGAGGTAGACGGAAACGGAGATGTATTGGC	86631206	86631226	+ [Positive strand]	4	21	92	86631144	86631235	((((((((({{{{{{{{{{{{{{{{{{{{{(((((...))).((..((....))..))..)>>>>>>>>>>>>>>>>>>>>>))))))))))	2	-65.8	-71.5217	54.3478	0.009901
miR-172H	TGGCGGATTGCTCGAGCTGCTA	0	0	0	0.091158	0.543828	0.613206	0	0	0	5H dna:primary_assembly primary_assembly:MorexV3_psedomolecles_assembly:5H:1:588218686:1 REF	NO	TCCCGGCCCCGAACCCGTCGGCTGTTGGCGGATTGCTCGAGCTGCTAACGCGGCGAGAGCGGGTCGCCGCGTGCCGGCCGGGGGACGGACCGGGA	53565460	53565481	- [Negative strand]	11	22	95	53565411	53565505	((((((..(((..((((((((((((-<<<<--<<<<<<--<<<<<--..)))))..))))))..))))))).))))))..)))..))).))))))	1	-61.2	-64.421	75.7895	0.009901
miR-173H	TGGCGGTGATTAGAATCT	0	0.345594	0.45758	0.257295	0.105257	0.152038	0.421028	0.163733	0.250654	7H dna:primary_assembly primary_assembly:MorexV3_psedomolecles_assembly:7H:1:632540561:1 REF	NO	GGATACATTCGCATGCCATCTCTATTTTTTCACCGTTTTTGTTTCGGATCTTGGATGGTTTGGTGGCGGTGATTAGAATCT	590362409	590362426	- [Negative strand]	14	18	81	590362408	590362488	((((.(..((((.(((((((.((((((.....(((.........))).....))))))...))>>>>>>>>>--->->>>>	1	-22.4	-27.6543	41.9753	0.019802
miR-174H	TGGGGGCTCGAAGACGATA	0	0	0	0.0818666	0.189816	0.0341843	0	0.0341843	0	5H dna:primary_assembly primary_assembly:MorexV3_psedomolecles_assembly:5H:1:588218686:1 REF	NO	GGGATAACATCATAGGATTCCGGTCCTATTGTGTTGGCCTTCGGGATCGGACTAATGATTAATAAGGACAGTAGGGGGCATTCGTATTTCATAGTCACAGGTGAAATTCTTGGATTTACGAAAGATGAACAACTGCGAAAGCATTTTCCTAGGATGTTTTCATTAATCAAGAACGAAAGTTGGGGGCTCGAAGACGATAAGATACCGTCCTAGTCTC	53764575	53764593	- [Negative strand]	3	19	217	53764556	53764772	(((((.......((((((....(((.((((((.(((((((((((..(((..((..((((((((.((((((.((((..(..(((((.((((..((((.((((.......))))))))...)))).)))))....(((....))).)..))))...)))))).))))))))))..)))...)>>>>>>>->>>-->>>>>>.)))...)))))))))))	1	-65.41	-30.1429	42.3963	0.029703
miR-175H	TGGTATTGTCTCGGCTCATG	0	0.0350857	0	0	0	0	0.0233905	0.0243093	0.06927	2H dna:primary_assembly primary_assembly:MorexV3_psedomolecles_assembly:2H:1:665585731:1 REF	NO	TGGTATTGTCTCGGCTCATGTCCTCGTCGAGCACATCGTCGGATGAGATGTGAGCCGAACCAATATCA	587959764	587959783	- [Negative strand]	3	20	68	587959715	587959782	<<<<<<<<--<<<<<<<<<<((.(((((..((.....))..)))))))))))))))))..))))))))	1	-35.3	-51.9118	51.4706	0.009901
miR-176H	TGGTCTAGTAGTCTTAAGGACATTA	0	0	0	0	0	0	0.994095	0	0.377923	1H dna:primary_assembly primary_assembly:MorexV3_psedomolecles_assembly:1H:1:516505932:1 REF	NO	GGATAGTAAACCTTTTGCTGTTTGGATTGGCTGAGAGGGTGGCTCCTGCTTCCCTCCCTGAAGCTGGTCTAGTAGTCTTAAGGACATTATTT	509440831	509440855	- [Negative strand]	85	25	92	509440827	509440918	(((((((...((((..((((((.((((..(((..(((((.(((....))).))))).....)))-->>>>>>>>>>--->>>>-->>>>)))	7	-32.3	-35.1087	46.7391	0.039604
		0	0	0	0	0	0	0	0	0	1H dna:primary_assembly primary_assembly:MorexV3_psedomolecles_assembly:1H:1:516505932:1 REF	NO	GGATAGTAAACCTTTTGCTCTTCAGATTGGCTGAGAGGGTGGCTCCTGCTTCCCTCCCTGAAGCTGGTCTAGTAGTCTTAAGGACATTATTT	509442226	509442250	- [Negative strand]	12	25	92	509442222	509442313	(((((((...((((..(((((..((((..(((..(((((.(((....))).))))).....)))-->>>>>>->>>--->>>>-->>>>)))	7	-31	-33.6957	46.7391	0.039604
miR-177H	TGGTCTATGTTAGAATGAATT	0.103755	0.140537	0	0.04618	0.06927	0	0.152691	0.0486187	0.04618	6H dna:primary_assembly primary_assembly:MorexV3_psedomolecles_assembly:6H:1:561794515:1 REF	NO	GGATTAGGTTTAGGTTATCTAAAATGGACTAGAGATGTTATATATATATATATATATATATATAGATGAAACTATGGTCTATGTTAGAATGAATTGCGTCTGTCT	316322891	316322911	+ [Positive strand]	2	21	105	316322816	316322920	((((.(((..(((.((((((((.((((((((.((...((((.(((((((((....))))))))).))))..)).>>>>>>>>->>>>->>>>->>)..)))))))	1	-26.3	-25.0476	26.6667	0.029703
miR-178H	TGGTCTTCAAAGTTCTCTGATTG	0	0	0.913397	0	0	0.433001	0	0.303867	0.140343	6H dna:primary_assembly primary_assembly:MorexV3_psedomolecles_assembly:6H:1:561794515:1 REF	NO	GTAGCTATATCTCCTCAATGTGTAGCGGTGATGCTTGAACAAAATGAGGAGACTATATGATCTGAAAGTATCTGCTGTTGATACAACCATACATGGTCTTCAAAGTTCTCTGATTGTTTATTGTAGCTTGTAACTGCACATGTTGGGTTTGTTATGTTGTATGATGTGGCTAT	487238752	487238774	+ [Positive strand]	49	23	173	487238658	487238830	(((((((((((..((((((((((.(((((...(((((((((..((.((..((((...(((.......(((((.......))))).((((....>>>>-->>>->>>>-->>->>>>))))....))).....)))))))))))))))...............)))))))))))	2	-47.83	-27.6474	37.5723	0.039604
miR-179H	TGTTCTAACACTCTTGACTCTGTAG	4.43792	10.8405	4.05511	5.44415	0	0.467809	10.4491	4.5693	15.7345	6H dna:primary_assembly primary_assembly:MorexV3_psedomolecles_assembly:6H:1:561794515:1 REF	NO	TGTTAGGGATCAACAGAGGTTACGAAGTGTAAGTTCTATTATGCCTGTTATCAGACTGTAATTTATGGAGTTCTGTTTATGTTCTAACACTCTTGACTCTGTAGATTCTTGGCA	270428895	270428919	+ [Positive strand]	294	25	114	270428815	270428928	(((((((((((.((((((.(((.((.((((.((..(...............((((((.((.....)).)).))))....->-->>->>>>>>->>>>>>>>>->))))))))))	1	-30.55	-26.7982	36.8421	0.049505
miR-180H	TGTTGGCTCGACTCACTC	0.0683685	0	0.165571	0.0233905	0	0	0.0243093	0.0701714	0	4H dna:primary_assembly primary_assembly:MorexV3_psedomolecles_assembly:4H:1:610333535:1 REF	NO	GATGTTGGCTCGACTCACTCAGACCACGCCGGAGGGAGCCATCTGCGGCGGCGGTTCTGATTGAGCCGTGCCAATATC	584947436	584947453	- [Negative strand]	6	18	78	584947377	584947454	((<<<<<<<-<<-<<<<-<<(((((.(((((.(((......))).)))))..)).))))).)))).)).)))))))))	1	-44.5	-57.0513	61.5385	0.009901
miR-181H	TGTTGGCTCGACTCACTCAGA	0	0	0.0227895	0	0	0	0.0575747	0.072928	0.310968	4H dna:primary_assembly primary_assembly:MorexV3_psedomolecles_assembly:4H:1:610333535:1 REF	TGATTGAGCCGTGCCAATATC(3)	GTCACTATGATGTTGGCTCGACTCACTCAGACCACGCCGGAGGGAGCCATCTGCGGCGGCGGTTCTGATTGAGCCGTGCCAATATCTTAGTGC	584947433	584947453	- [Negative strand]	2	21	93	584947370	584947462	(.(((((.((<<<<<<<-<<-<<<<-<<<<<((.(((((.(((......))).)))))..)).))}}}=}}}}=}}=}}}}}}}}}.))))))	1	-51.6	-55.4839	58.0645	0.009901
											4H dna:primary_assembly primary_assembly:MorexV3_psedomolecles_assembly:4H:1:610333535:1 REF	NO	GTCACTATGATGTTGGCTCGACTCACTCAGACCACGCCGGAGGGAGCCATCTGCGGCGGCGGTTCTGATTGAGCCGTGCCAATATCTTAGTGC	584947433	584947453	- [Negative strand]	11	21	93	584947370	584947462	(.(((((.((<<<<<<<-<<-<<<<-<<<<<((.(((((.(((......))).)))))..)).))))).)))).)).))))))))).))))))	1	-51.6	-55.4839	58.0645	0.009901
miR-182H	TTAAAAAGGTTTGTAGAGGAT	0	0.0598545	0	0	0	0	0	0.0227895	0	1H dna:primary_assembly primary_assembly:MorexV3_psedomolecles_assembly:1H:1:516505932:1 REF	NO	CCTCGTAGATTTTTCTTGACGAGACGACGAAGCCCGTTGGCTGTGCAGGCCTTATTTTTCATTAAGGCCTTGTTTGGTGCGCAGGGTTTAAAAAGGTTTGTAGAGG	32223404	32223424	- [Negative strand]	2	21	106	32223405	32223510	((((..((((((((...(((....(((((.....))))).((((((((((((((........)))))))........))))))).))>--->>>>>>>>--->>>>	1	-34.5	-32.5472	47.1698	0.039604
miR-183H	TTAAATTTCTCCATAGCATCA	0.04618	0.534976	0.258266	0.247649	0.0854607	0.13884	0.105257	0.0683685	0.741435	3H dna:primary_assembly primary_assembly:MorexV3_psedomolecles_assembly:3H:1:621516506:1 REF	GTGCTATGGATAAATTTAACC(1) TGCTATGGATAAATTTAACC(1)	GGTTAAATTTCTCCATAGCATCAGCCATATTCCCATTCAACCGCGTTTTTGCACATTGGGGATGTTGACTGGTGCTATGGATAAATTTAACC	567840104	567840124	+ [Positive strand]	9	21	92	567840101	567840192	((<<<<<<<<-<<<<<<<<<<<<((.(((((((((.......(((....)))....))))))))).).)))}}}}}}}}}}=}}}}}}}}}}	1	-45.3	-49.2391	41.3043	0.009901
											3H dna:primary_assembly primary_assembly:MorexV3_psedomolecles_assembly:3H:1:621516506:1 REF	NO	GGTTAAATTTCTCCATAGCATCAGCCATATTCCCATTCAACCGCGTTTTTGCACATTGGGGATGTTGACTGGTGCTATGGATAAATTTAACC	567840104	567840124	+ [Positive strand]	9	21	92	567840101	567840192	((<<<<<<<<-<<<<<<<<<<<<((.(((((((((.......(((....)))....))))))))).).))))))))))))).))))))))))	1	-45.3	-49.2391	41.3043	0.009901
											3H dna:primary_assembly primary_assembly:MorexV3_psedomolecles_assembly:3H:1:621516506:1 REF	TGGTGCTATGGATAAATTTAAC(1) GTGCTATGGATAAATTTAACC(1)	GGTTAAATTTCTCCATAGCATCAGCCATATTCCCATTCAACCGCGTTTTTGCACATTGGGGATGTTGACTGGTGCTATGGATAAATTTAACC	567840104	567840124	+ [Positive strand]	61	21	92	567840101	567840192	((<<<<<<<<-<<<<<<<<<<<<((.(((((((((.......(((....)))....))))))))).).)}}}}}}}}}}}}=}}}}}}}}})	1	-45.3	-49.2391	41.3043	0.009901
											3H dna:primary_assembly primary_assembly:MorexV3_psedomolecles_assembly:3H:1:621516506:1 REF	TGACTGGTGCTATGGATAAAT(1) GTGCTATGGATAAATTTAACC(1)	GGTTAAATTTCTCCATAGCATCAGCCATATTCCCATTCAACCGCGTTTTTGCACATTGGGGATGTTGACTGGTGCTATGGATAAATTTAACC	567840104	567840124	+ [Positive strand]	11	21	92	567840101	567840192	((<<<<<<<<-<<<<<<<<<<<<((.(((((((((.......(((....)))....)))))))))=}=}}}}}}}}}}}}}=}}}}))))))	1	-45.3	-49.2391	41.3043	0.009901
miR-184H	TTAAGAGATCCGGCTGTAGATGC	0	0.0470988	0	0	0	0	0.0818841	0.0341843	0	4H dna:primary_assembly primary_assembly:MorexV3_psedomolecles_assembly:4H:1:610333535:1 REF	NO	GCTGAATTTAAGAGATCCGGCTGTAGATGCTCTCAAGCAGCCGAGGGGGCGTCCGTGGGTGTTTGACGGACTAGATTTGAGGGATGGACGTTTGAGGGGTTGGATTTAAAAAATTCGGT	27924015	27924037	- [Negative strand]	2	23	119	27923925	27924043	(((((((<<---<<<<<<<<<<-<<<<<<<((((((((.(((.....)))((((((.(.....).))))))..).)))))))).....))))))...))))))))))...)))))))))	1	-42.2	-35.4622	50.4202	0.019802
miR-185H	TTACGACGAGCTCTTTGAAACTAG	0.0350857	0.0683685	0	0	0	0	0.141138	0.11697	0	4H dna:primary_assembly primary_assembly:MorexV3_psedomolecles_assembly:4H:1:610333535:1 REF	NO	CACGGTTGTGTTTCTTACGACGAGCTCTTTGAAACTAGATCCCATATGGATATGTTTCGACGAACTTTTTTTTAAGCAACTCTGTG	88658291	88658314	+ [Positive strand]	5	24	86	88658276	88658361	(((((....(((.(<<<-<<-<<<-<<-<<<<<<<---((((.....))))..))))))).)).)))..)).)))).))).)))))	1	-21.6	-25.1163	39.5349	0.009901
miR-186H	TTACGGATGTAGTATCATACT	0.0227895	0.211786	0	0.06927	0.0526285	0	0.153133	0.091158	0.0233905	3H dna:primary_assembly primary_assembly:MorexV3_psedomolecles_assembly:3H:1:621516506:1 REF	NO	TGCATTACGGATGTAGTATCATACTCTAGTATCATATGCATGATACTAGTATATGATACTCCCCGTTGCA	504351589	504351609	- [Negative strand]	4	21	70	504351543	504351612	((((--<<<<--<-<<<<<<<<<--((((((((((....))))))))))..)))))))))).))))))))	1	-30.8	-44	37.1429	0.009901
miR-187H	TTAGATCGACGTGTGGGACCGACT	0	0.045579	0	0	0	0	0.129584	0.045579	0.0607734	7H dna:primary_assembly primary_assembly:MorexV3_psedomolecles_assembly:7H:1:632540561:1 REF	NO	TCGGACGCGCATTCGTTTAGATCGACGTGTGGGACCGACTTTTCTATCCGCCGTCATCTAAACAAACGCATGCGGATGA	370023366	370023389	- [Negative strand]	4	24	79	370023326	370023404	(((..(((((.((.((<<<<<<-<<<<-<<<<<---<<--..))..))))))))))))))))).)).))..)))..)))	1	-27.9	-35.3165	51.8987	0.039604
											7H dna:primary_assembly primary_assembly:MorexV3_psedomolecles_assembly:7H:1:632540561:1 REF	TTTCTATCCGCCGTCATCTAAAC(1)	TCGGACGCGCATTCGTTTAGATCGACGTGTGGGACCGACTTTTCTATCCGCCGTCATCTAAACAAACGCATGCGGATGA	370023366	370023389	- [Negative strand]	4	24	79	370023326	370023404	(((..(((((.((.((<<<<<<-<<<<-<<<<<---<<--==}}==}}}}}}}}}}}}}}}}}.)).))..)))..)))	1	-27.9	-35.3165	51.8987	0.049505
miR-188H	TTAGATTGTTCTGTTTCACGAC	0	0	0	0	0	0	0	0.0598545	0	2H dna:primary_assembly primary_assembly:MorexV3_psedomolecles_assembly:2H:1:665585731:1 REF	NO	GAGCTCTAATTAGATTGTTCTGTTTCACGACGGAGCAGTAACGATATTGCAAGGTAGTGAAACATGCAATAACAAGCCTCATGCGGATATGTAATTGGAATAATTGTTGGAGACTC	116962474	116962495	- [Negative strand]	2	22	116	116962388	116962503	(((((((((<--<<<<<<<<-<<<<<<<-<<...((((((....))))))...)).)))))))...((((.(((..((......))...))).))))))))))))))))))).)))	1	-35.1	-30.2586	39.6552	0.009901
miR-189H	TTAGTAGACTTCTGAATAAATAGA	0	0.045579	0.0227895	0.0467809	0	0	0.14082	0.045579	0.0607734	4H dna:primary_assembly primary_assembly:MorexV3_psedomolecles_assembly:4H:1:610333535:1 REF	NO	CTGGAATAAGCTGCCCTATCCAGCTTATTCTAGAAGCCCAACCAAAAATATTTTTTTAGAAGCTTATTAGTCAAATCTTAATTAGTAGACTTCTGAATAAATAGATTTGATAAAGCTTCTAGAATAAGCTGGGTAGGGGTAGCTTATTCCAG	322765685	322765708	- [Negative strand]	6	24	152	322765637	322765788	(((((((((((((((((((((((((((((((((((((.....((((..(((((.((((((((..(((((((.........)>>>>>>-->>>>>>>>->>>>>--)))).....))))))))))))))))))))).))))))))))))))))	1	-81.5	-53.6184	34.2105	0.009901
miR-190H	TTAGTCCCGACTGTGTTACGAACC	0.0341843	0.0598545	0	0	0	0	0	0	0	2H dna:primary_assembly primary_assembly:MorexV3_psedomolecles_assembly:2H:1:665585731:1 REF	NO	CCTTTTTTAGTCCCGACTGTGTTACGAACCGGGATTAAACGGGTTCTACGTGGCCGCAGTGGAGCGCTCACACAGGAGGACCTTTAGTCCCGGTTGATAACACGAATCGGGACTAATGG	570699422	570699445	- [Negative strand]	2	24	119	570699332	570699450	((....<<<<<<<<<<-<<<<<<<--<<<<((((((((..(((((((..(((..(((......)))..))).....)))))))))))))))))))..)))))))..)))))))))).))	1	-59.5	-50	52.9412	0.009901
miR-191H	TTCCACAGCTTTCTTGAACT	0.210514	0.175428	0.140343	0.170921	0	0.18232	0	0.335736	0.105257	6H dna:primary_assembly primary_assembly:MorexV3_psedomolecles_assembly:6H:1:561794515:1 REF	NO	AGTCCATGCCATGCCTTTCCACAGCTTTCTTGAACTTCTCTTGCGCATCTCCTCAATTACTGCCCACTGTTTCCTCTCCCCTCCTCTCCGTCGGTAGAGAGAGGCATGAACGGGGAGGGAGAACAGGAGCAGGAGCAGCAAGAAGAGGGTCAAGAAAGCTGTGGGAAGAAATGGCATATCCAGGACT	545036682	545036701	+ [Positive strand]	5	20	187	545036665	545036851	((((((((((((..((<<<<<<<<<<<<<<<<<-<<((((((((....(((((........((.(.(((((..((((((((.(((((((.......).)))))).......))))))))..)))))).)))))))..))))).))))).)))))))))))))))))))..))))))).....)))))	3	-99.8	-53.369	52.9412	0.009901
											7H dna:primary_assembly primary_assembly:MorexV3_psedomolecles_assembly:7H:1:632540561:1 REF	NO	TGGCCCTCTTTGCTGTCTTCCACAGCTTTCTTGAACTGCATCTGCAATTGGTGGATGATGGATTCTACCGGCAAGATCTGCAGTTCAATAAAGCTGTGGGAAATTGCAGAGAGAGGCCA	50567531	50567550	+ [Positive strand]	5	20	119	50567513	50567631	(((((((((((((.((.<<<<<<<<<<<<-<<<<<<<((((((((....((((((........)))))).)).)))..)))))))))).)))))))))))).)).)))))))).)))))	3	-68.9	-57.8992	47.8992	0.009901
											6H dna:primary_assembly primary_assembly:MorexV3_psedomolecles_assembly:6H:1:561794515:1 REF	NO	TGGCCCTCTCTGTGATCTTCCACAGCTTTCTTGAACTGCATGCGCCCATGGATCCGCCTCTCGCTAGATAGCTTGATCTTGCTAGCTGCACGATCGAGAGGCCGGCCGGGCAGTTCAATAAAGCTGTGGGAAGTCTCAGTGAGAGGCCA	545144972	545144991	- [Negative strand]	5	20	149	545144859	545145007	((((((((.(((.((..<<<<<<<<<<<<-<<<<<<<((.((.(((.........((((((((((....)))..((((.(((.....))).))))))))))).))))).))))))))).))))))))))))..)).))).))).)))))	3	-79.4	-53.2886	55.7047	0.009901
											6H dna:primary_assembly primary_assembly:MorexV3_psedomolecles_assembly:6H:1:561794515:1 REF	GTTCAATAAAGCTGTGGGAA(1)	TGGCCCTCTCTGTGATCTTCCACAGCTTTCTTGAACTGCATGCGCCCATGGATCCGCCTCTCGCTAGATAGCTTGATCTTGCTAGCTGCACGATCGAGAGGCCGGCCGGGCAGTTCAATAAAGCTGTGGGAAGTCTCAGTGAGAGGCCA	545144972	545144991	- [Negative strand]	5	20	149	545144859	545145007	((((((((.(((.((..<<<<<<<<<<<<-<<<<<<<((.((.(((.........((((((((((....)))..((((.(((.....))).))))))))))).))))).)))}}}}}}=}}}}}}}}}}}}=.)).))).))).)))))	3	-79.4	-53.2886	55.7047	0.009901
											6H dna:primary_assembly primary_assembly:MorexV3_psedomolecles_assembly:6H:1:561794515:1 REF	GTTCAATAAAGCTGTGGGA(1)	TGGCCCTCTCTGTGATCTTCCACAGCTTTCTTGAACTGCATGCGCCCATGGATCCGCCTCTCGCTAGATAGCTTGATCTTGCTAGCTGCACGATCGAGAGGCCGGCCGGGCAGTTCAATAAAGCTGTGGGAAGTCTCAGTGAGAGGCCA	545144972	545144991	- [Negative strand]	5	20	149	545144859	545145007	((((((((.(((.((..<<<<<<<<<<<<-<<<<<<<((.((.(((.........((((((((((....)))..((((.(((.....))).))))))))))).))))).)))}}}}}}=}}}}}}}}}}}}..)).))).))).)))))	3	-79.4	-53.2886	55.7047	0.009901
											7H dna:primary_assembly primary_assembly:MorexV3_psedomolecles_assembly:7H:1:632540561:1 REF	GTTCAATAAAGCTGTGGGA(1)	TGGCCCTCTTTGCTGTCTTCCACAGCTTTCTTGAACTGCATCTGCAATTGGTGGATGATGGATTCTACCGGCAAGATCTGCAGTTCAATAAAGCTGTGGGAAATTGCAGAGAGAGGCCA	50567531	50567550	+ [Positive strand]	5	20	119	50567513	50567631	(((((((((((((.((.<<<<<<<<<<<<-<<<<<<<((((((((....((((((........)))))).)).)))..))))}}}}}}=}}}}}}}}}}}}.)).)))))))).)))))	3	-68.9	-57.8992	47.8992	0.009901
miR-192H	TTGAAATCTGTTGGGCTAC	0.421606	2.24477	0	1.6895	1.56714	0.642613	0.648323	0.433001	0.133701	1H dna:primary_assembly primary_assembly:MorexV3_psedomolecles_assembly:1H:1:516505932:1 REF	NO	GAGTGGTTAAGGAGACAGACTTGAAATCTGTTGGGCTACGCCCGCGCAGGTTCGATCCCTGCTGTCGACGCTTCACTT	109372925	109372943	+ [Positive strand]	17	19	78	109372904	109372981	((((((....(..(((((..<<<<<-<<<<<<<<<<---))))).))))))))))......)))))..)...))))))	9	-27.9	-35.7692	55.1282	0.049505
											3H dna:primary_assembly primary_assembly:MorexV3_psedomolecles_assembly:3H:1:621516506:1 REF	NO	GAGTGGTTAAGGAGACAGACTTGAAATCTGTTGGGCTACGCCCGCGCAGGTTCGAACCCTGCTGTCGACGTTCCTTTTTTATTT	37158690	37158708	- [Negative strand]	17	19	84	37158644	37158727	((((((..((((((((((..<<<<<-<<<<<<<<<<---))))).))))))))))......))))).....)))))..))))))	9	-26.8	-31.9048	50	0.049505
											2H dna:primary_assembly primary_assembly:MorexV3_psedomolecles_assembly:2H:1:665585731:1 REF	CTACGCCCGCGCAGGTTC(1)	GAGTGGTTAAGGAGACAGACTTGAAATCTGTTGGGCTACGCCCGCGCAGGTTCGATCCCTGCTGTCGACGATTTACCTTTTC	41032246	41032264	- [Negative strand]	197	19	82	41032202	41032283	(((.(((...(..(((((..<<<<<-<<<<<<<<<<---}}}}}=}}}}}}}}))......)))))..).....)))..)))	9	-25.3	-30.8537	52.439	0.039604
miR-193H	TTGAACTGTTTCCTCTGAAAT	0.164846	0.0350857	0.105575	0	0	0	0.513462	0.0584762	0.0701714	5H dna:primary_assembly primary_assembly:MorexV3_psedomolecles_assembly:5H:1:588218686:1 REF	NO	TGGCTGGATGAATCTTACAGGTGTTTCGCAGGAAGCAGCTCAATGTCTACCGAGCTGGATTTTGTAATCTTGTTTTGATAACAAGGCAATTCTGGCTGAAAGGAAAAGCCATGTTTGAAAGACAAAAATTAGAAAAGTTCAGGATCTTGTAGATGTTGAACTGTTTCCTCTGAAATTCCTGTAAGATTCAAGGCTA	67622604	67622624	+ [Positive strand]	5	21	196	67622448	67622643	(((((...(((((((((((((.((((((.(((((((((.(((((((((((.((.(((((((((.((((.(((((((...((((.(((..((((........))))..))).))))...)))))))..))))..)))))))))..))..)))))))>>>>->>>>>>>>>->>>>>>.))))))))))))).)))))	1	-85.4	-43.5714	38.7755	0.009901
miR-194H	TTGAACTGTTTCCTCTGAAATTCC	0	0.243093	0	0.176347	0.206007	0	0.250685	0.262079	0.215744	5H dna:primary_assembly primary_assembly:MorexV3_psedomolecles_assembly:5H:1:588218686:1 REF	NO	GGCTGGATGAATCTTACAGGTGTTTCGCAGGAAGCAGCTCAATGTCTACCGAGCTGGATTTTGTAATCTTGTTTTGATAACAAGGCAATTCTGGCTGAAAGGAAAAGCCATGTTTGAAAGACAAAAATTAGAAAAGTTCAGGATCTTGTAGATGTTGAACTGTTTCCTCTGAAATTCCTGTAAGATTCAAGGCTAGCT	67622604	67622627	+ [Positive strand]	4	24	198	67622449	67622646	((((((.(((((((((((((.((((((.(((((((((.(((((((((((.((.(((((((((.((((.(((((((...((((.(((..((((........))))..))).))))...)))))))..))))..)))))))))..))..)))))))>>>>->>>>>>>>>->>>>>>->>)))))))))))...))))))	1	-88.2	-44.5455	39.3939	0.009901
miR-195H	TTGACGGATTTGATAGTAAAAGTC	0	0.0233905	0.04618	0	0	0	0	0	0	3H dna:primary_assembly primary_assembly:MorexV3_psedomolecles_assembly:3H:1:621516506:1 REF	NO	CCATGTGTAGGGTTTTGTTCAGGCCCGCAGTCTTACTGGATTGACGGATTTGATAGTAAAAGTCTAGGGCATGG	144639727	144639750	+ [Positive strand]	2	24	74	144639686	144639759	((((((.((((.(((((.((((..(((((((((....)))>>>->>>-->>>>--->>>>>->>)).).)))))	1	-27.1	-36.6216	47.2973	0.009901
miR-196H	TTGACTTTTTGTGACAACATA	0	0	0	0	0	0	0	0.0476998	0	2H dna:primary_assembly primary_assembly:MorexV3_psedomolecles_assembly:2H:1:665585731:1 REF	NO	ATCAATGTATGTTGTCACAAAAAATCAAATCAAAATTCGAAACATTGCTCGAGATACAAAAATGATAAATTCGACAATTGAATGGTACATAACACAAATTGGGCTTCAGATTTGGCCCATTAGCAAATTGATGCCGAATTTGTCATTTTTGTATCTCGAGCAATGTTTCGAATTTTGATTTGACTTTTTGTGACAACATACATTGAT	389942298	389942318	+ [Positive strand]	2	21	207	389942118	389942324	(((((((((((((((((((((((.(((((((((((((((((((((((((((((((((((((((((((((((((...((..(.((((.....)).))...((((((........))))))........)..))..)))))))))))))))))))))))))))))))))))))))))))))>>>>->>>>>>>>>>>>>>>>)))))))	1	-118.9	-57.4396	31.401	0.009901
miR-197H	TTGCAACGGACTATTATTT	0.0710903	0.106352	0	0.0233905	0	0	0.126845	0	0.0467809	1H dna:primary_assembly primary_assembly:MorexV3_psedomolecles_assembly:1H:1:516505932:1 REF	NO	CATCTAAATAATACTCCATTGCAAGGACGGAACTAGACGTCGAACCATTCTCTGGGATCTTGGCCTAGAACCCGTGGATCTAGTTCCGTCCTTGCAACGGACTATTATTTAGATG	399351228	399351246	+ [Positive strand]	5	19	115	399351136	399351250	(((((((((((((.(((.(((((((((((((((((((...........(((.((((.(((......))).)))).))))))))))))))))>>>>>>->>>->>>>>>>>)))))	1	-61.5	-53.4783	45.2174	0.009901
miR-198H	TTGCATCTGTTTAAACTCAAAAC	0.0467809	0.0714082	0	0.0233905	0	0	0.0710903	0	0	4H dna:primary_assembly primary_assembly:MorexV3_psedomolecles_assembly:4H:1:610333535:1 REF	NO	TGTGTTGTGTGTGTTGTGTGCTGAGAAATAGGTGACAAGTTCATCATATTTGAAAGGGGTGAGCAGATCAAAGGTTTGCACAAAACAAACAGTTGTGCTTTGCATCTGTTTAAACTCAAAACACAAACACACGCAACCA	548081125	548081147	- [Negative strand]	4	23	139	548081107	548081245	((.((((((((((((((((..(((((((((((((.((.(((((((............))))))).............((((((.........)))))).->>>>>>>>>>>--->>>>-->>)).))))))))))))))	1	-49.7	-35.7554	39.5683	0.009901
miR-199H	TTGGACGTGGAGGTGCAGCTG	0.0569738	0.442244	0.0701714	0.0972374	0.0863621	0	0.16603	0.52791	0.285774	5H dna:primary_assembly primary_assembly:MorexV3_psedomolecles_assembly:5H:1:588218686:1 REF	NO	AGATAGTGTTTGGACGTGGAGGTGCAGCTGCGGTAGCACGTTGAGCTACGACCGGCCGGCAGCTGCACATCCACGCCCAAGCTCTAGCT	545659956	545659976	- [Negative strand]	6	21	89	545659896	545659984	((.(((.((<<<<-<<<<<<-<<<<<<<<<((((....(((......)))....))).)))))))))).)))))).)))))).))).))	1	-50	-56.1798	60.6742	0.009901
miR-200H	TTGGACGTGGTAGAATTTATC	0.0350857	0.116227	0	0	0	0	0.128824	0.0227895	0	7H dna:primary_assembly primary_assembly:MorexV3_psedomolecles_assembly:7H:1:632540561:1 REF	NO	TAGCCGTAAATTTTAGGTTGATTTCTGAAAGCTGCTATGCGTTGGTCGATAGGTCTTTTTAAAAGATCCGTCGTCGCCTCATGAGTTCTTGGACGTGGTAGAATTTATCGGCTG	447958874	447958894	+ [Positive strand]	4	21	114	447958785	447958898	(((((((((((((((...(.((.((..(.((((..((((.(.(((.(((..((((((.....))))))..)))))).).)))))))).>-->>->>->>>>>>>>>>->)))))	1	-32.9	-28.8597	42.9825	0.029703
miR-201H	TTGGACTGAAGGGTGCTCCC	0	0	0	0	4.11699	2.54182	0	0	0	3H dna:primary_assembly primary_assembly:MorexV3_psedomolecles_assembly:3H:1:621516506:1 REF	NO	GGGAGCGATGGACGGAAGAGAGCGTCCTTCAGTCCACTCACGGGCGGTGCTAGGATCGAATTAGCTGCCGACTCATTCATCCACTTGCCGAGCAAAGTTATTTTGCCGAGGAGCTTAGCAGGTGAGTGAATGAAGCGGGAGGTAAAGTCTTTGATCTCGCACCGTCGTTGCTTGGACTGAAGGGTGCTCCCTCCTCCTCCC	121156238	121156257	+ [Positive strand]	72	20	201	121156066	121156266	(((((.((.(((.((....((((..(((((((((((..((..((((((((..(((((((((((.((.(((..(((((((..(((((((..(((...................)))..)))))))..)))))))..))).)).)))....)))))))).))))))))..)).->>>>>>>>>>>-->>>>>>))))))))))	2	-103.91	-51.6965	55.7214	0.009901
miR-202H	TTGGACTGAATATTGTTGCTTGTAG	0	0.036464	0	0	0	0	0.0714082	0	0	7H dna:primary_assembly primary_assembly:MorexV3_psedomolecles_assembly:7H:1:632540561:1 REF	NO	GCACATCACAGGTATATATGTTCGGTTTGTAATTTTGGACTGAATATTGTTGCTTGTAGGTGGC	247507825	247507849	- [Negative strand]	2	25	64	247507819	247507882	((.(((((((((((...(((((((((..(.....->-->>>>>>>>>--->>>>>>>->)))))	1	-24.5	-38.2812	39.0625	0.009901
miR-203H	TTGGCATTCTGTCCACCTCC	0.0607734	0	0	0.215744	0	0	0	0.403151	0.357801	6H dna:primary_assembly primary_assembly:MorexV3_psedomolecles_assembly:6H:1:561794515:1 REF	NO	CAAAGGGGCGCTTACCGAGAGCTCTTTGGCATTCTGTCCACCTCCTCCTGAATCTTGCAGGGGAGATCTCACGATCTGTCGAGCTTGCTGATTGCTTGGAGGTGGGCATACTGCCAATGGAGCTGTGTAGGCCTCCCTTTG	426863020	426863039	+ [Positive strand]	9	20	141	426862994	426863134	((((((((.((((((..(.((((((<<<<<<-<-<<<<<<<<<<<.....((((..((((((.(((((....))))).)....))))).))))....))))))))))).).)))))).)))))).))))))).))))))))	2	-70.4	-49.9291	55.3192	0.009901
miR-204H	TTGGGACTAAAGGAAGAAGTTT	0.0972374	0.310508	0	0	0	0	0.116952	0	0.0972374	2H dna:primary_assembly primary_assembly:MorexV3_psedomolecles_assembly:2H:1:665585731:1 REF	NO	GGGGGTATTTGGGACTAAAGGAAGAAGTTTCTATAAGAGGGTCTTTTGGGACTTTTTTGGCACTTTTTCCAAGAGTGCCACTACTTTT	466011737	466011758	- [Negative strand]	5	22	88	466011678	466011765	(((((((.-<<<-<<<---<<<<<<<<<--...(((((((((((....)))))))))))..)))))))))...))).))).)))))))	3	-30.4	-34.5455	40.9091	0.019802
											7H dna:primary_assembly primary_assembly:MorexV3_psedomolecles_assembly:7H:1:632540561:1 REF	NO	AGAGACTTTTTGCTCTAGGGACTAAAAAAAATCCTTTTTAGTCCTATGTGAAAGAAACAGGAGGGACTTTTAGGGACTAAAAAAGGTGTTTGGGACTAAAGGAAGAAGTTTCT	110091833	110091854	+ [Positive strand]	5	22	113	110091743	110091855	(((((((((((.((.(((...(((((....(((.(((((((((((...((((((...(....)...))))))))))))))))).))).)>>>>-->>>->>->>>>>>>>>))	3	-36.8	-32.5664	36.2832	0.009901
miR-205H	TTGGGCGTGACAAGTTGTTT	0	0	0	0	0	0	0	0.0476998	0.0243093	2H dna:primary_assembly primary_assembly:MorexV3_psedomolecles_assembly:2H:1:665585731:1 REF	ATCCATTCTTGCGACACGACG(1)	TACTTGTAACGATATCCATTCTTGCGACACGACGAGATGCGCTTCTATCCCTGACGAGGCCTTCGTGCCAAATTGAGGATAGGGTCGCATCTTGGGCGTGACAAGTTGTTTCCTGCATTGTTGCAAAGTG	33764714	33764733	+ [Positive strand]	2	20	130	33764622	33764751	((((((((((((({=={{=={{{{==={{{{={{(((((((.((((((((..((...(((......)))...))..)))))))).))))))>>>-->>>>->>>>->>-->.....)))))))).)))))	1	-46	-35.3846	49.2308	0.009901
											2H dna:primary_assembly primary_assembly:MorexV3_psedomolecles_assembly:2H:1:665585731:1 REF	NO	TACTTGTAACGATATCCATTCTTGCGACACGACGAGATGCGCTTCTATCCCTGACGAGGCCTTCGTGCCAAATTGAGGATAGGGTCGCATCTTGGGCGTGACAAGTTGTTTCCTGCATTGTTGCAAAGTG	33764714	33764733	+ [Positive strand]	2	20	130	33764622	33764751	((((((((((((((..((..((((...((((.(((((((((.((((((((..((...(((......)))...))..)))))))).))))))>>>-->>>>->>>>->>-->.....)))))))).)))))	1	-46	-35.3846	49.2308	0.009901
miR-206H	TTGGGTCTGTGTGGATAAAAACAC	0.0467809	0.164228	0.0467809	0.0486187	0	0	0.116351	0.0850827	0	1H dna:primary_assembly primary_assembly:MorexV3_psedomolecles_assembly:1H:1:516505932:1 REF	NO	ACCATGTGATATCAACATGGACCAAGCCTCAGGCCAACTCCAATGCGGCAACTCATTTCGTCCGTCCGCATCAAATTGGGTCTGTGTGGATAAAAACACGGT	387285177	387285200	+ [Positive strand]	8	24	102	387285101	387285202	(((.(((..((((.(((((((((..(((...)))........(((((((.((.......))..).))))))....--->>>>>>>>>->>>>--->>>-)))	1	-30.8	-30.1961	49.0196	0.029703
miR-207H	TTGTCTAGATATGAATGTTT	0.520173	0.471555	0.28528	0.296264	0.2456	0.130026	0.145856	0.429934	0.494061	2H dna:primary_assembly primary_assembly:MorexV3_psedomolecles_assembly:2H:1:665585731:1 REF	NO	TCCCTTCGTCCCAAAATTCTTGTCTTACATTTGTCTAGATATGAATGTTTCTAGTCACGTTTTAGTATTTAGATATATCCATTTCTAGACAAACCTAAGACAAGAATTCTGGGAGAGGAGGGA	195513247	195513266	+ [Positive strand]	3	20	123	195513216	195513338	(((((((.(((((.(((((((((((((..(<<<<<<<<<-<<<-<<<<-<((((..((......))..))))).)))).))).))))))))))..))))))))))))).)))))..)))))))	2	-61	-49.5935	35.7724	0.009901
											1H dna:primary_assembly primary_assembly:MorexV3_psedomolecles_assembly:1H:1:516505932:1 REF	NO	CTTATACTCCCTCTGTCCCAATTTTTTTGTCTTAGATTTGTCTAGATATGAATGTTTTGGTATTTATATACATTCATTTCTAGACAAACCTCCTAAGACAAGAATTTTGGGACGGAGGGAGTAGGAG	253497504	253497523	+ [Positive strand]	9	20	127	253497466	253497592	(((.(((((((((((((((((..((((((((((((.(<<<<<<<<<-<<<<<<<<--............)))))))).))))))))))....))))))))))))..))))))))))))))))).)))	2	-71.44	-56.252	35.4331	0.009901
											2H dna:primary_assembly primary_assembly:MorexV3_psedomolecles_assembly:2H:1:665585731:1 REF	NO	AGCCCTAGACTTAAAAAACTACTCCCTTCGTCCCAAAATTCTTGTCTTACATTTGTCTAGATATGAATGTTTCTAGTCACGTTTTAGTATTTAGATATATCCATTTCTAGACAAACCTAAGACAAGAATTCTGGGAGAGGAGGGAATACTACATGTTGGGGCT	195513247	195513266	+ [Positive strand]	11	20	163	195513194	195513356	((((((((..............(((((((.(((((.(((((((((((((..(<<<<<<<<<-<<<-<<<<-<((((..((......))..))))).)))).))).))))))))))..))))))))))))).)))))..)))))))..........))))))))	2	-71.05	-43.589	36.8098	0.009901
miR-208H	TTGTCTGAATATGAATGTATC	0.06927	0.0227895	0	0	0	0	0	0	0.0476998	4H dna:primary_assembly primary_assembly:MorexV3_psedomolecles_assembly:4H:1:610333535:1 REF	NO	TACTCCCTTCGTGCTAATTTTTTTTGTCTTAGATTTGTCTGAATATGAATGTATCTAATCATATTTTAATATTTAGATGCATTCATTTCTAAATAAATCTAAGACAAGAATTTTAGAACGAAAGGAGTA	575213292	575213312	- [Negative strand]	2	21	129	575213217	575213345	((((((.(((((.((((...((((((((((((((<<<<--<<<-<<<<<<<<<<<(((..((......))..)))))))))))))))))...))))))))))))))))))..)))).))))).))))))	1	-56.6	-43.876	25.5814	0.009901
miR-209H	TTGTGCTTTAATCTCTCGAAACAG	0.140219	0	0.0350857	0	0	0	0	0.0806647	0.0486187	7H dna:primary_assembly primary_assembly:MorexV3_psedomolecles_assembly:7H:1:632540561:1 REF	NO	AAAACTTGTGCTTTAATCTCTCGAAACAGCACATCATTTGGGGACAGATCCAGGTCCGCCGATGAGATTGCTTTGACGAGCATCTGAGCATCCGTTTT	524064357	524064380	- [Negative strand]	3	24	98	524064287	524064384	(((((--<<<<<<--<<<<<<<<<---<<((..(((((.(.((((........)))).).)))))...)))))))).))).))..))))))..)))))	2	-31	-31.6327	45.9184	0.009901
miR-210H	TTGTGTAGATATGAATGTATTT	0	0	0	0	0	0	0.481584	0	0.340331	1H dna:primary_assembly primary_assembly:MorexV3_psedomolecles_assembly:1H:1:516505932:1 REF	NO	CTCCCTTCGTTTCAAAATTCTTGTCTTTGATTTGTGTAGATATGAATGTATTTAGTCATGTATTACTATTATTTAGATGCATTTATTTTTAAATAAATTTAAAACAATAATTTTAAGACGGAGAGAG	507063217	507063238	- [Negative strand]	5	22	127	507063142	507063268	(((.((((((((.((((((.((((.((.(((<<<<-<<<<-<<<<<<<<<<<<((....(((....)))...)))))))))))))).)))).))))))).)).)))).)))))).)))))))).)))	4	-36.8	-28.9764	24.4094	0.009901
											5H dna:primary_assembly primary_assembly:MorexV3_psedomolecles_assembly:5H:1:588218686:1 REF	NO	CGTCTTAAAAAATTTATCTTAGATTTGTGTAGATATGAATGTATTTAGTCACAATTTAGTATTAAAATACATTTATTTTTACATAAAGCTAAGACAAGAATTTTGAGACG	573362840	573362861	+ [Positive strand]	5	22	110	573362815	573362924	((((((((((..(((.((((((.(<<<<<<<<<-<<<<<<<<<<<<(((.((......))))).)))))))))))).)))))))))).)))))).)))..))))))))))	4	-38.2	-34.7273	22.7273	0.009901
											3H dna:primary_assembly primary_assembly:MorexV3_psedomolecles_assembly:3H:1:621516506:1 REF	NO	TAAAATTCTTGTCTTAGATTTGTGTAGATATGAATGTATTTAATCATGTTTTAGTATTTAGATACATTTATTTCTAGACAAACCTAAGACAAGAATTTTG	450051678	450051699	- [Negative strand]	7	22	100	450051618	450051717	(((((((((((((((((.(<<<<-<<<<-<<<<<<<<<<<<((..((......))..)))))))))))))).)))).))))).)))))))))))))))))	4	-44.7	-44.7	23	0.009901
											7H dna:primary_assembly primary_assembly:MorexV3_psedomolecles_assembly:7H:1:632540561:1 REF	NO	TACTCCCTCCGTCCCAAAATTCTTGTCTTATATTTGTGTAGATATGAATGTATTTAGTCACGTTTTAGTATTTGATACATTTATTTCTAGACAAACCTAAGACAAAGAATTTTTGAAGGGAGGGAGTA	181629137	181629158	+ [Positive strand]	7	22	128	181629103	181629230	((((((((((.(.(.(((((((((((((((..(<<<<-<<<<-<<<<<<<<<<<-(((.((......))))).))))))))))).)))).)))))..)))))).))))))))).).).))))))))))	4	-56.8	-44.375	32.0312	0.009901
miR-211H	TTTAAGACGTGACTGATCAATATC	0	0.232437	0.0350857	0.0227895	0	0	0.0835629	0.0710903	0.18232	1H dna:primary_assembly primary_assembly:MorexV3_psedomolecles_assembly:1H:1:516505932:1 REF	NO	TGTATTATTTAAGACGTGACTGATCAATATCCACGAACGCGTTCCGATGCGTCCGCGTGCGTTTGATGGATCGGATTTGTAAGTTGCGGGTGTAGATATAGATGTTCTAAGTAGCGCA	390904866	390904889	- [Negative strand]	4	24	118	390904778	390904895	((..(((<<<<--<<<<--<<<<<<-<<<<<(.(((..(((.((((((.((((((....))...)))).))))))..)))...))).)))))).))).)))))))..)))))))..))	1	-38.1	-32.2881	44.9153	0.019802
miR-212H	TTTAGACTGAATATAAAAGATGTG	0	0	0.166048	0.0470988	0	0	0	0.0486187	0.145856	5H dna:primary_assembly primary_assembly:MorexV3_psedomolecles_assembly:5H:1:588218686:1 REF	NO	GTGTCCGGACGTGTCTGGTCTTATATACGTTCTATTTTTAGACTGAATATAAAAGATGTGGTCAGTCCGGATAT	61835242	61835265	+ [Positive strand]	4	24	74	61835205	61835278	((((((((((.((.((((((((((((.((.((((..-->>>>->>->>>>>-->>>>->>).))))))))))))	1	-25.7	-34.7297	39.1892	0.019802
miR-213H	TTTAGACTTGAGGATTTGATT	0	0	0	0.0227895	0	0	0.0949402	0.0227895	0	2H dna:primary_assembly primary_assembly:MorexV3_psedomolecles_assembly:2H:1:665585731:1 REF	NO	CGGGATCATATAGTTTAGGATGCAAACGACAGGGATTTAGACTTGAGGATTTGATTTGTCGAACCTTAATGAATTCATAGTTTGAAATGGACTTTTTCCATTTTAGTCGGTTGCCAACAAACTTGGCCCG	624206677	624206697	+ [Positive strand]	5	21	130	624206641	624206770	((((.(((...(((((.(...((((.((((..(((<<<<---<<<<<<-<<<<<--..))))))))))))))))))......(((((((((.....))))))))))))).))))...)))))))))))))	1	-39.9	-30.6923	39.2308	0.019802
miR-214H	TTTAGAGACTGTATTATAAACTAC	0	0	0	0	0	0	0	0	0.036464	5H dna:primary_assembly primary_assembly:MorexV3_psedomolecles_assembly:5H:1:588218686:1 REF	NO	CCGTTCCTAAATATAAGACATTTTAGAGACTGTATTATAAACTACGGATGTACATAGACATATTTTAGAATATAAATTCACTCATTTTGCTCTGTATGTAGTCTTCTAGTGAAATCTTTAAAAGGTCTTATATTTTGAAACGG	25865231	25865254	- [Negative strand]	3	24	143	25865132	25865274	(((((.(.(((((((((((.(<<<<<<<<---<<<<<-<<<<<<<....(((((.((.((.......((((....))))........)))).)))))))))).)).)))))...))))))))).))))))))))).).)))))	1	-37.06	-25.9161	28.6713	0.009901
miR-215H	TTTAGGACAAGTATTTCCGGACT	0	0.0706483	0	0.0233905	0	0	0.11925	0.091158	0	4H dna:primary_assembly primary_assembly:MorexV3_psedomolecles_assembly:4H:1:610333535:1 REF	NO	ATACTCCCTCCGTCCGGAAATACTTGTCCTAGAAATGGATGAATCTAGACTTATTTTAGTTATAGATACATTCAATATATTCATTTTTAGGACAAGTATTTCCGGACTGAGGGAGTAT	497998730	497998752	+ [Positive strand]	5	23	118	497998644	497998761	((((((((((.((((((((((((((((((((((((((((((.(((((((((......)))).))))).)))).........))))>>>>>>>>>>>>>>>>>>>>>>-))))))))))	1	-67.8	-57.4576	34.7458	0.009901
											4H dna:primary_assembly primary_assembly:MorexV3_psedomolecles_assembly:4H:1:610333535:1 REF	CTCCGTCCGGAAATACTTGTCCTA(1)	ATACTCCCTCCGTCCGGAAATACTTGTCCTAGAAATGGATGAATCTAGACTTATTTTAGTTATAGATACATTCAATATATTCATTTTTAGGACAAGTATTTCCGGACTGAGGGAGTAT	497998730	497998752	+ [Positive strand]	5	23	118	497998644	497998761	((((((({{{={{{{{{{{{{{{{{{{{{{{((((((((((.(((((((((......)))).))))).)))).........))))>>>>>>>>>>>>>>>>>>>>>>-))))))))))	1	-67.8	-57.4576	34.7458	0.009901
miR-216H	TTTAGTCCGGTTTTGTATCACA	0.0575747	0.0243093	0	0	0.0350857	0	0	0.0243093	0	1H dna:primary_assembly primary_assembly:MorexV3_psedomolecles_assembly:1H:1:516505932:1 REF	NO	CGGTTTGTGATATAAACCAGCACTAATGGGTTGGTGGCAGTTTAGTGTCACGCTGGGCCCCACTAGCCCCTTTAGTCCGGTTTTGTATCACAAACCG	482349262	482349283	- [Negative strand]	2	22	97	482349256	482349352	((((((((((((((((((.(.(((((.((((((((((..((((((((...)))))))).)))))))))).->>>>>>->>->>>>>>>>>>>)))))	1	-52.4	-54.0206	50.5155	0.009901
miR-217H	TTTAGTCTGCATGTAGCACGCC	0	0	0	0	0	0	0.154353	0	0.0227895	5H dna:primary_assembly primary_assembly:MorexV3_psedomolecles_assembly:5H:1:588218686:1 REF	NO	CGCACCAGTTAAATTGAGTTCCTACATGAAAGGCTATGTGTTTAGTCTGCATGTAGCACGCCAAGATGTGACGGTGTG	506309109	506309130	- [Negative strand]	2	22	78	506309092	506309169	((((((.((((..(((.((..(((((((..((((((....-->>>>>>->>>>>>>--->>>))....))))))))))	1	-28	-35.8974	46.1538	0.009901
miR-218H	TTTCCGATTTTATAAACTCTGT	0.0350857	0.106352	0	0	0.0350857	0	0.045579	0.0683685	0.0227895	7H dna:primary_assembly primary_assembly:MorexV3_psedomolecles_assembly:7H:1:632540561:1 REF	NO	GCGGTACCGTCATTGGTTTATTCGTCGGACGTTTTTCCGATTTTATAAACTCTGTACCGTGCTGC	344213294	344213315	- [Negative strand]	2	22	65	344213283	344213347	(((((((.((((..(((((((..((((((....-->>>>>>--->>>>>>>->>-)).)))))))	1	-23.6	-36.3077	46.1538	0.009901
miR-219H	TTTCGGTCTGTGGAGTACCAGCCC	0.0233905	0.045579	0	0.0233905	0	0	0.0233905	0.0584936	0	4H dna:primary_assembly primary_assembly:MorexV3_psedomolecles_assembly:4H:1:610333535:1 REF	NO	GTTTCGGTCTGTGGAGTACCAGCCCATAGGACAGTTGGGCCAGTATTTCCCAAACGCGAGAC	305100570	305100593	- [Negative strand]	2	24	62	305100532	305100593	(<<<<<<<-<<-<<<<<<<--<<<<(.........)))))..))))))).)).)).))))))	1	-24.5	-39.5161	54.8387	0.009901
miR-220H	TTTGCGTGTGGAATCTCTAACAAG	0.0341843	0.0227895	0	0	0	0	0	0.0575747	0.036464	5H dna:primary_assembly primary_assembly:MorexV3_psedomolecles_assembly:5H:1:588218686:1 REF	NO	TCGCTTTGAAGGAGTTTTCCACGTTAAAATCATGTGTTGATTTCATTCTTCATCGTTTTATTTGCGTGTGGAATCTCTAACAAGTGA	393439684	393439707	- [Negative strand]	2	24	87	393439680	393439766	((((((.(..((((.(((((((((((((((.(((....((......))..))).))))))--->>>>>->>>>->>>>-->>>>)))	1	-22.2	-25.5172	35.6322	0.029703
miR-221H	TTTGCTCCGTATGTAGACATCC	0	0.170165	0	0	0	0	0.140343	0	0	3H dna:primary_assembly primary_assembly:MorexV3_psedomolecles_assembly:3H:1:621516506:1 REF	TGGACTACATACGGATGTATAT(2) TAGTGGACTACATACGGATGT(1) ACTAGTGGACTACATACGGATGT(1)	CCCTCCGTTCCTAAATATAAGTCTTTGTAGCGATTTCACTAGTGGACTACATACGGATGTATATAGACATACTTTAGAGTGTACATTCAATCATTTTGCTCCGTATGTAGACATCCAGTGAAATCGTTTAAAAGACTTATATTTAGGAACGGATGG	426358157	426358178	- [Negative strand]	6	22	156	426358116	426358271	((.(((((((((((((((((((((((..((((((((((((.({{=={{{{{{{{{{{={{{{==....))))..(((((((..........)))>>>>->>>>>>>>>>>->>>--))))))))))))..))))))))))))))))))))))).))	5	-75.6	-48.4615	36.5385	0.009901
											6H dna:primary_assembly primary_assembly:MorexV3_psedomolecles_assembly:6H:1:561794515:1 REF	TGGACTACATACGGATGTATAT(2) TAGTGGACTACATACGGATGT(1) ACTAGTGGACTACATACGGATGT(1)	CGTTCCTAAATATAAGTCTTTATAGCGATTTCACTAGTGGACTACATACGGATGTATATAGACATACTTTAGAGTGTACATTCAATCATTTTGCTCCGTATGTAGACATCCAGTGAAATCGCTTAAAAGATTTATATTTAGAAACG	210632114	210632135	- [Negative strand]	6	22	146	210632078	210632223	((((.((((((((((((((((..((((((((((((.({{=={{{{{{{{{{{={{{{==....))))..(((((((..........)))>>>>->>>>>>>>>>>->>>--))))))))))))..)))))))))))))))).))))	5	-60.8	-41.6438	32.8767	0.009901
											3H dna:primary_assembly primary_assembly:MorexV3_psedomolecles_assembly:3H:1:621516506:1 REF	NO	CCCTCCGTTCCTAAATATAAGTCTTTGTAGCGATTTCACTAGTGGACTACATACGGATGTATATAGACATACTTTAGAGTGTACATTCAATCATTTTGCTCCGTATGTAGACATCCAGTGAAATCGTTTAAAAGACTTATATTTAGGAACGGATGG	426358157	426358178	- [Negative strand]	7	22	156	426358116	426358271	((.(((((((((((((((((((((((..((((((((((((.(((..(((((((((((.((((......))))..(((((((..........)))>>>>->>>>>>>>>>>->>>--))))))))))))..))))))))))))))))))))))).))	5	-75.6	-48.4615	36.5385	0.009901
											6H dna:primary_assembly primary_assembly:MorexV3_psedomolecles_assembly:6H:1:561794515:1 REF	NO	CGTTCCTAAATATAAGTCTTTATAGCGATTTCACTAGTGGACTACATACGGATGTATATAGACATACTTTAGAGTGTACATTCAATCATTTTGCTCCGTATGTAGACATCCAGTGAAATCGCTTAAAAGATTTATATTTAGAAACG	210632114	210632135	- [Negative strand]	7	22	146	210632078	210632223	((((.((((((((((((((((..((((((((((((.(((..(((((((((((.((((......))))..(((((((..........)))>>>>->>>>>>>>>>>->>>--))))))))))))..)))))))))))))))).))))	5	-60.8	-41.6438	32.8767	0.009901
miR-222H	TTTGCTCCGTATGTAGTCTTCC	0	0	0	0	0	0	0.282576	0.0797633	0	6H dna:primary_assembly primary_assembly:MorexV3_psedomolecles_assembly:6H:1:561794515:1 REF	NO	GTTTTACTGAAGGACTACATACGGATGTATATAGACACACTTTAGAGTGTAGATTCATTCATTTTGCTCCGTATGTAGTCTTCCAGTAAAAT	23352950	23352971	+ [Positive strand]	5	22	92	23352887	23352978	(((((((((.(((((((((((((((.(((.......(((((....))))).((.....))..-->>>>>>>>>>>>>>>>>>->))))))))	3	-39	-42.3913	34.7826	0.009901
miR-223H	TTTGCTTCGTATGTAGATTT	0	0.438289	0	0.139141	0.136737	0	0.185356	0	0.0972374	3H dna:primary_assembly primary_assembly:MorexV3_psedomolecles_assembly:3H:1:621516506:1 REF	TACATACGGATGTATATAG(1)	TTACTCCCTCCGTTCTTAAATATAAGTCTTTGTAGAGGTTTCACTAGTGAACTACATACGGATGTATATAGACATACTTTAGACTATAGATTCACTTATTTTGCTTCGTATGTAGATTTCTAGTGAAACCTCTTAAAAGACTTATATTTAGGAACGGAGGGAGTAA	554149966	554149985	+ [Positive strand]	4	20	166	554149866	554150031	(((((((((((((((((((((((((((((((..((((((((((((((.((.({{{{{{{{{{={{{{{{{{.(........).)))))...........-->>>>>>>>>>>>>>->>-))))))))))))))..)))))))))))))))))))))))))))))))	3	-89.41	-53.8614	33.1325	0.009901
											6H dna:primary_assembly primary_assembly:MorexV3_psedomolecles_assembly:6H:1:561794515:1 REF	NO	TCCTTCGTTTCTAAATATAAGTCTTTCTAGAGGTTTCACTAATGGACTATATGCGGATGTACATAGACATATTTTAGAATGTAGATTCATTCATTTTGCTTCGTATGTAGATTTTTAATGAAATCTCTTAGAAGACTTATATTTAGGAACGGAGGA	414915567	414915586	- [Negative strand]	4	20	156	414915524	414915679	((((((((((((((((((((((((((..((((((((((.(((..(.(((((((((((.(((.(((....)))....(((((......)))))..-->>>>>>>>>>>>>>->--))).))))))))))..))))))))))))))))))))))))))	3	-68.3	-43.782	30.7692	0.009901
											3H dna:primary_assembly primary_assembly:MorexV3_psedomolecles_assembly:3H:1:621516506:1 REF	NO	TTACTCCCTCCGTTCTTAAATATAAGTCTTTGTAGAGGTTTCACTAGTGAACTACATACGGATGTATATAGACATACTTTAGACTATAGATTCACTTATTTTGCTTCGTATGTAGATTTCTAGTGAAACCTCTTAAAAGACTTATATTTAGGAACGGAGGGAGTAA	554149966	554149985	+ [Positive strand]	6	20	166	554149866	554150031	(((((((((((((((((((((((((((((((..((((((((((((((.((.(((((((((((.((((((((.(........).)))))...........-->>>>>>>>>>>>>>->>-))))))))))))))..)))))))))))))))))))))))))))))))	3	-89.41	-53.8614	33.1325	0.009901
											3H dna:primary_assembly primary_assembly:MorexV3_psedomolecles_assembly:3H:1:621516506:1 REF	TAGTGAACTACATACGGATGT(2)	TTACTCCCTCCGTTCTTAAATATAAGTCTTTGTAGAGGTTTCACTAGTGAACTACATACGGATGTATATAGACATACTTTAGACTATAGATTCACTTATTTTGCTTCGTATGTAGATTTCTAGTGAAACCTCTTAAAAGACTTATATTTAGGAACGGAGGGAGTAA	554149966	554149985	+ [Positive strand]	4	20	166	554149866	554150031	(((((((((((((((((((((((((((((((..((((((((((({{{={{={{{{{{{{{{{={{((((((.(........).)))))...........-->>>>>>>>>>>>>>->>-))))))))))))))..)))))))))))))))))))))))))))))))	3	-89.41	-53.8614	33.1325	0.009901
miR-224H	TTTGGAAGGTCTGCATCTGTGC	0	0.0243093	0	0	0	0	0	0.0470988	0	3H dna:primary_assembly primary_assembly:MorexV3_psedomolecles_assembly:3H:1:621516506:1 REF	NO	TTTGGAAGGTCTGCATCTGTGCCAGTCCGGACCAGCCTGCAAAAGCTGTTTTACGCGAATTACAAACGCGTTTTGCGGACCGGCGGGATGTAGGATCTGCTAGA	113687370	113687391	+ [Positive strand]	2	22	104	113687369	113687472	<<<<<-<<<<<<<<<<<<-<<<(.(((((...((((........))))....(((((.........)))))....))))).))))))))))).))))).)))))	1	-40.7	-39.1346	52.8846	0.019802
miR-225H	TTTGGATTGAAGGGAGCTCT	0	27.2022	0	0	62.0349	17.5501	0	0	0	3H dna:primary_assembly primary_assembly:MorexV3_psedomolecles_assembly:3H:1:621516506:1 REF	NO	GTTTTGGATTTGGTTTGGAGGTGGAGCTCCTATCATTCCAATGAAGGGTCTACCGGAAGGGTTTGTGCAGCTGCTTGTTCATGGTTCCCACTATCCTATCTCCATTAGAACACGAGGAGATAGGCTTGTGGTTTGCATGATCGAGGAGCCGCTTCGATCCCTCGCTGACCGCTGTTTGGATTGAAGGGAGCTCTGCATCTTGATCTATTAC	11949382	11949401	- [Negative strand]	320	20	211	11949364	11949574	((..((((((......(((.(..((((((((.(((.(((((...((((((...((..((((.(((.((.(((.((((.(((((....((((...(((((((((............)))))))))...))))....))))).)))).))).))..))).))))))..)))).)).->>>>>->>>->>>>>>>>-.).))).))))))..))	2	-92.6	-43.8863	49.2891	0.009901
											3H dna:primary_assembly primary_assembly:MorexV3_psedomolecles_assembly:3H:1:621516506:1 REF	NO	CGATTTGGTTTAGAAGTGGAGCTCCTATCATTCCAAAGAAAGGTCTACCGGAAGGGTTTGTGCAGCTGCTTGTTCATGGTTCCCACTATCCTATCTCCATTAGAAATCGAGGAGACAGGCTTGTGGTTTGCATGACCAAGGAGACGCTCCGATCCCTCGCCGACCGCTATTTGGATTGAAGGGAGCTCTGCATCTTGATCTATTG	11918243	11918262	- [Negative strand]	320	20	205	11918226	11918430	((((..((((.(((.(..((((((((.(((.((((((....((((....((.((((.(((.((..((.((((.(((((....((((...(((.(((((............))))).)))...))))....))))).)))).))..))..))).))))..))))))....>>>>>>->>>->>>>>>>>-.).))).)))).))))	2	-84.6	-41.2683	48.7805	0.009901
											3H dna:primary_assembly primary_assembly:MorexV3_psedomolecles_assembly:3H:1:621516506:1 REF	GAGCTCCTATCATTCCAATG(1)	GTTTTGGATTTGGTTTGGAGGTGGAGCTCCTATCATTCCAATGAAGGGTCTACCGGAAGGGTTTGTGCAGCTGCTTGTTCATGGTTCCCACTATCCTATCTCCATTAGAACACGAGGAGATAGGCTTGTGGTTTGCATGATCGAGGAGCCGCTTCGATCCCTCGCTGACCGCTGTTTGGATTGAAGGGAGCTCTGCATCTTGATCTATTAC	11949382	11949401	- [Negative strand]	1119	20	211	11949364	11949574	((..((((((......(((.(..{{{{{{{{={{{={{{{{==.((((((...((..((((.(((.((.(((.((((.(((((....((((...(((((((((............)))))))))...))))....))))).)))).))).))..))).))))))..)))).)).->>>>>->>>->>>>>>>>-.).))).))))))..))	2	-92.6	-43.8863	49.2891	0.009901
miR-226H	TTTGGATTGAAGGGAGCTCTG	35.7206	63.4731	26.8877	113.337	0	0	84.6137	68.7142	512.484	3H dna:primary_assembly primary_assembly:MorexV3_psedomolecles_assembly:3H:1:621516506:1 REF	NO	CGATTTGGTTTAGAAGTGGAGCTCCTATCATTCCAAAGAAAGGTCTACCGGAAGGGTTTGTGCAGCTGCTTGTTCATGGTTCCCACTATCCTATCTCCATTAGAAATCGAGGAGACAGGCTTGTGGTTTGCATGACCAAGGAGACGCTCCGATCCCTCGCCGACCGCTATTTGGATTGAAGGGAGCTCTGCATCTTGATCTATTG	11918242	11918262	- [Negative strand]	109	21	205	11918226	11918430	((((..((((.(((.(..((((((((.(((.((((((....((((....((.((((.(((.((..((.((((.(((((....((((...(((.(((((............))))).)))...))))....))))).)))).))..))..))).))))..))))))....>>>>>>->>>->>>>>>>>--).))).)))).))))	2	-84.6	-41.2683	48.7805	0.009901
											3H dna:primary_assembly primary_assembly:MorexV3_psedomolecles_assembly:3H:1:621516506:1 REF	GAGCTCCTATCATTCCAATGA(9) GAGCTCCTATCATTCCAATG(5)	GTTTTGGATTTGGTTTGGAGGTGGAGCTCCTATCATTCCAATGAAGGGTCTACCGGAAGGGTTTGTGCAGCTGCTTGTTCATGGTTCCCACTATCCTATCTCCATTAGAACACGAGGAGATAGGCTTGTGGTTTGCATGATCGAGGAGCCGCTTCGATCCCTCGCTGACCGCTGTTTGGATTGAAGGGAGCTCTGCATCTTGATCTATTAC	11949381	11949401	- [Negative strand]	109	21	211	11949364	11949574	((..((((((......(((.(..{{{{{{{{={{{={{{{{===((((((...((..((((.(((.((.(((.((((.(((((....((((...(((((((((............)))))))))...))))....))))).)))).))).))..))).))))))..)))).)).->>>>>->>>->>>>>>>>--).))).))))))..))	2	-92.6	-43.8863	49.2891	0.009901
											3H dna:primary_assembly primary_assembly:MorexV3_psedomolecles_assembly:3H:1:621516506:1 REF	GAGCTCCTATCATTCCAATGA(5) GAGCTCCTATCATTCCAATG(7)	GTTTTGGATTTGGTTTGGAGGTGGAGCTCCTATCATTCCAATGAAGGGTCTACCGGAAGGGTTTGTGCAGCTGCTTGTTCATGGTTCCCACTATCCTATCTCCATTAGAACACGAGGAGATAGGCTTGTGGTTTGCATGATCGAGGAGCCGCTTCGATCCCTCGCTGACCGCTGTTTGGATTGAAGGGAGCTCTGCATCTTGATCTATTAC	11949381	11949401	- [Negative strand]	1190	21	211	11949364	11949574	((..((((((......(((.(..{{{{{{{{={{{={{{{{==.((((((...((..((((.(((.((.(((.((((.(((((....((((...(((((((((............)))))))))...))))....))))).)))).))).))..))).))))))..)))).)).->>>>>->>>->>>>>>>>--).))).))))))..))	2	-92.6	-43.8863	49.2891	0.009901
											3H dna:primary_assembly primary_assembly:MorexV3_psedomolecles_assembly:3H:1:621516506:1 REF	NO	GTTTTGGATTTGGTTTGGAGGTGGAGCTCCTATCATTCCAATGAAGGGTCTACCGGAAGGGTTTGTGCAGCTGCTTGTTCATGGTTCCCACTATCCTATCTCCATTAGAACACGAGGAGATAGGCTTGTGGTTTGCATGATCGAGGAGCCGCTTCGATCCCTCGCTGACCGCTGTTTGGATTGAAGGGAGCTCTGCATCTTGATCTATTAC	11949381	11949401	- [Negative strand]	1275	21	211	11949364	11949574	((..((((((......(((.(..((((((((.(((.(((((...((((((...((..((((.(((.((.(((.((((.(((((....((((...(((((((((............)))))))))...))))....))))).)))).))).))..))).))))))..)))).)).->>>>>->>>->>>>>>>>--).))).))))))..))	2	-92.6	-43.8863	49.2891	0.009901
miR-227H	TTTGGATTGAAGGGAGTATT	0.0243093	0.0941977	0	0	0	0	0.130344	0.0470988	0.0575747	3H dna:primary_assembly primary_assembly:MorexV3_psedomolecles_assembly:3H:1:621516506:1 REF	NO	AATACTTCCTCTAATCCAAATTAATTGTAGCTGACTTGATACAACTTTATTACAAAGTTACTAAGTTGTACCAAGTCAAGGACAATTAATTTGGATTGAAGGGAGTATT	31817037	31817056	+ [Positive strand]	3	20	109	31816947	31817055	((((((((((.(((((((((((((((((...(((((((.((((((((....((...))....)))))))).)))))))...))))))))>>>>>>>>>->>>>>>>>>>	1	-51	-46.789	30.2752	0.009901
miR-228H	TTTGGCACCTTGAAACTGGGA	0.0486187	0.28148	0.0233905	0.158011	0	0	0.164528	0.292751	0.524149	4H dna:primary_assembly primary_assembly:MorexV3_psedomolecles_assembly:4H:1:610333535:1 REF	CCAGTTTCAAGGTTTCAAAGC(1)	GTTCCAGTTTCAAGGTTTCAAAGCTGAAGGCTTCCCAGAGATCCTGCTGCTGGGTGGTCTTTAGCTTTGGCACCTTGAAACTGGGAC	558077020	558077040	+ [Positive strand]	11	21	87	558076954	558077040	((({{{{{{{{{{{{{={{{{{{{((((((((.(((((((......)).))))).))))))))))>>>>>->>>>>>>>>>>>>>>)	1	-58.5	-67.2414	50.5747	0.009901
											4H dna:primary_assembly primary_assembly:MorexV3_psedomolecles_assembly:4H:1:610333535:1 REF	NO	GTTCCAGTTTCAAGGTTTCAAAGCTGAAGGCTTCCCAGAGATCCTGCTGCTGGGTGGTCTTTAGCTTTGGCACCTTGAAACTGGGAC	558077020	558077040	+ [Positive strand]	6	21	87	558076954	558077040	((((((((((((((((.(((((((((((((((.(((((((......)).))))).))))))))))>>>>>->>>>>>>>>>>>>>>)	1	-58.5	-67.2414	50.5747	0.009901
miR-229H	TTTGGGACTAAAGAAAGAAGTT	0.0607734	0.186876	0	0	0	0	0.248992	0.045579	0.045579	4H dna:primary_assembly primary_assembly:MorexV3_psedomolecles_assembly:4H:1:610333535:1 REF	NO	AAAAGTGGGCATTTGGGACTAAAGAAAGAAGTTCCTAAGAGAGAGTTTTTTTGGGACTTTTTTCAATAGTGCCCCTACTTTT	572893268	572893289	- [Negative strand]	4	22	82	572893218	572893299	(((((((((..---<<-<<<<--<<<<<<<<<-(((((((((....))))))))))))))))))..)))).)))))))))))	3	-32	-39.0244	36.5854	0.009901
miR-230H	TTTGTCATAGTTACTCTGATA	0.496713	4.19748	0.463925	0.647421	2.14421	1.70982	0.644579	0.309182	0.236254	7H dna:primary_assembly primary_assembly:MorexV3_psedomolecles_assembly:7H:1:632540561:1 REF	CTACATGATGAACTAAATATT(1)	TAGCCCTACATGATGAACTAAATATTTTAGCTATGGATTTATGTCCAGATGGAGCTATATTTTTTGTCATAGTTACTCTGATAGGGCTA	590364494	590364514	- [Negative strand]	24	21	89	590364487	590364575	((((({{{{{={{=={{{{{={{{==.(((((.(((((....))))).....))))).....-->>>-->>>>>-->>>>->>))))))	7	-26	-29.2135	33.7079	0.019802
											7H dna:primary_assembly primary_assembly:MorexV3_psedomolecles_assembly:7H:1:632540561:1 REF	NO	TAGCCCTACATGATGAACTAAATATTTTAGCTATGGATTTATGTCCAGATGGAGCTATATTTTTTGTCATAGTTACTCTGATAGGGCTA	590364494	590364514	- [Negative strand]	19	21	89	590364487	590364575	((((((((((.((..(((((.(((...(((((.(((((....))))).....))))).....-->>>-->>>>>-->>>>->>))))))	7	-26	-29.2135	33.7079	0.009901
											7H dna:primary_assembly primary_assembly:MorexV3_psedomolecles_assembly:7H:1:632540561:1 REF	CTACATGATGAACTAAATATTT(1)	TAGCCCTACATGATGAACTAAATATTTTAGCTATGGATTTATGTCCAGATGGAGCTATATTTTTTGTCATAGTTACTCTGATAGGGCTA	590364494	590364514	- [Negative strand]	55	21	89	590364487	590364575	((((({{{{{={{=={{{{{={{{===(((((.(((((....))))).....))))).....-->>>-->>>>>-->>>>->>))))))	7	-26	-29.2135	33.7079	0.009901
											7H dna:primary_assembly primary_assembly:MorexV3_psedomolecles_assembly:7H:1:632540561:1 REF	CCTACATGATGAACTAAATA(1)	TAGCCCTACATGATGAACTAAATATTTTAGCTATGGATTTATGTCCAGATGGAGCTATATTTTTTGTCATAGTTACTCTGATAGGGCTA	590364494	590364514	- [Negative strand]	129	21	89	590364487	590364575	(((({{{{{{={{=={{{{{={{{...(((((.(((((....))))).....))))).....-->>>-->>>>>-->>>>->>))))))	7	-26	-29.2135	33.7079	0.009901
miR-231H	TTTGTTCCGTATGTAGATTT	0.0243093	0.0841638	0	0.0350857	0	0.0350857	0	0.0227895	0	7H dna:primary_assembly primary_assembly:MorexV3_psedomolecles_assembly:7H:1:632540561:1 REF	AAAAGACTTACATTTAGGAAC(1)	ATTCATTTTTGTTCCGTATGTAGATTTTTTGTGGAATCTCTTAAAAGACTTACATTTAGGAACAAAGGGAGT	614556615	614556634	- [Negative strand]	2	20	72	614556569	614556640	((((.((<<<<<<<<--<<<<<<-<<<((((.((.....)))}}}}}}=}}}}}}===}}}}})))))))))	1	-21.3	-29.5833	30.5556	0.009901
											7H dna:primary_assembly primary_assembly:MorexV3_psedomolecles_assembly:7H:1:632540561:1 REF	NO	ATTCATTTTTGTTCCGTATGTAGATTTTTTGTGGAATCTCTTAAAAGACTTACATTTAGGAACAAAGGGAGT	614556615	614556634	- [Negative strand]	3	20	72	614556569	614556640	((((.((<<<<<<<<--<<<<<<-<<<((((.((.....))))))))).))))))...))))))))))))))	1	-21.3	-29.5833	30.5556	0.009901
miR-232H	TTTGTTCCGTATGTAGATTTT	0.0695704	0.0341843	0.0233905	0	0	0	0.0233905	0	0.0243093	7H dna:primary_assembly primary_assembly:MorexV3_psedomolecles_assembly:7H:1:632540561:1 REF	NO	ATTCATTTTTGTTCCGTATGTAGATTTTTTGTGGAATCTCTTAAAAGACTTACATTTAGGAACAAAGGGAGT	614556614	614556634	- [Negative strand]	2	21	72	614556569	614556640	((((.((<<<<<<<<--<<<<<<-<<<<(((.((.....))))))))).))))))...))))))))))))))	1	-21.3	-29.5833	30.5556	0.019802
miR-233H	TTTTGATCTATGGACTGCTATCAT	0.0227895	0	0.0227895	0.0233905	0	0	0.0818841	0.0227895	0	7H dna:primary_assembly primary_assembly:MorexV3_psedomolecles_assembly:7H:1:632540561:1 REF	NO	ATGGTTGTCCAAAGATCAACAAGTCCTCAGCCATCTCCTCAACTCTCTATCAAAGGAAATCCTCGCCCAAGTTGTGAGTAAAGAAAACACTTTTGATCTATGGACTGCTAT	601423724	601423747	- [Negative strand]	2	24	111	601423726	601423836	(((((.(((((.(((((((.((((..........(((..(((((.........(((....)))......))))).)))..........))>>>>>>>>>->>>>>->>>>>	1	-30.11	-27.1261	41.4414	0.009901
miR-234H	TTTTTGTAAGACGTTGTAGAC	0.127145	0.06927	0.0233905	0.0584762	0.0341843	0	0.336351	0.103154	0.254329	4H dna:primary_assembly primary_assembly:MorexV3_psedomolecles_assembly:4H:1:610333535:1 REF	NO	GTTCATTTTTGTAAGACGTTGTAGACATTTCAAGCAGTGCCCAAAACAGTTCAATCTTAGCTGTCTAAAATGTCTTATAAAAAAGAAC	42530885	42530905	- [Negative strand]	2	21	88	42530822	42530909	((((.<<<<<<<<<<<<<<<-<<<<<(.((.(((...((..(......)..))..))))).)))))).))))))))))))))).))))	1	-27.1	-30.7955	32.9545	0.009901

## Sheet: new miRNA with expression >1
* New miRNA with average level of expression above 1 in at least one of the samples
New miRNA ID	Mature sequence of miRNA	Averaged level of expression RPM
		Lv6	Hv6	Rc6		Lv12	Hv12	Rc12		Lv24	Hv24	Rc24
miR-10H	AAGCATAATCGCTGAGGGCT	1.19116	2.82777	0		0	0	0		0	0	0
miR-18H	ACACGCGTGATGTGGTCTCTCG	1.59242	0.0835629	0.04618		0.50063	0.107095	0		0.189438	0	0.045579
miR-19H	ACACGCGTGATGTGGTCTCTCTA	8.91391	4.22602	0.273474		5.80519	0	0		1.20395	0	0
miR-24H	ACCCTGTTGAGCTTGACTCTAGTCT	0	0	0		0	1.16075	0		0.243093	0	0
miR-35H	AGCAAGGATTGACAGACC	1.36622	0.782055	0		0.817753	0.440534	0		0.0935619	0.210514	0.202035
miR-36H	AGCAAGGATTGACAGACTA	0.466006	1.00432	0.152038		0	1.02946	0.280686		0.176241	0.280686	0.145856
miR-46H	ATATGGACCGTCTGCTGGAGAAGC	0	0.4912	1.45892		0	0.941213	1.20456		0	0	0
miR-54H	ATGGGCAAGTCTGAGGTT	0.394032	0.325879	0.394633		0.410211	0.772979	0.344246		0.0607734	0.233905	0.627123
miR-56H	ATGGTCTTCAAAGTTCTCTGATTG	3.82468	4.51919	0.450392		0	3.44883	0.310964		0.584762	0	0.0341843
miR-69H	CACACGACTCTCGGCAACGGG	0	0.374247	0.497186		0.80333	0	1.08433		1.2071	0.653309	2.14527
miR-70H	CACACGACTCTCGGCAAT	1.2987	2.46293	2.51677		1.46275	1.86491	3.45068		0.665269	0.799374	2.30455
miR-74H	CATGTCGCACGGATTCGA	2.8458	1.55275	0		0.7368	1.02918	0		0.222209	0.350857	4.59819
miR-75H	CCATGTCGCACGGATTCGA	0	0	10.51		0	0.546948	1.45853		0.125342	0.102553	0
miR-80H	CCCTGTTGAGCTTGACTCTAGTCT	0.116952	0	1.65387		0.615317	0.316021	0.615317		0	0	0
miR-84H	CCGTCGTCGACATGGCCA	0.116227	0.59098	0.643488		0.383238	0.471485	0.542575		1.12303	1.14851	0.797133
miR-101H	CTATGAGATCCGAGGGAT	5.0653	1.60442	0		1.73352	1.08914	0		0	0	0
miR-111H	GAAGGGTGCTGAGAATACT	0.13884	0	0		0	0.287153	0.145856		0.376795	1.39016	0
miR-116H	GAGCGATTTGTCTGGTTAATTCT	0	0.145856	0.145856		0	0.299869	0.648082		2.49778	3.38288	0.47858
miR-119H	GCCGACCTAGCTCAGTGG	2.29473	0.738936	0		0.487143	0	0.327467		0.680704	1.12361	0.233905
miR-121H	GGACGGTGACGATTGATA	0.371754	1.31994	0		0.279333	0.19034	0.0350857		0.849716	1.7434	0.200215
miR-123H	GGGGATGTAGCTCAAATGT	1.60945	0.374494	0.197016		0.912228	0.263603	0.16467		1.31103	0.210567	0.107872
miR-141H	TATCTAGGTCGTCAATTTGATT	0	0	1.03215		0	0.786238	0.307658		0	0	0
miR-147H	TCCACAGGCTTTCTTGAACTG	0.882551	0.279557	0.187124		0.192971	1.26309	1.03494		0	0.364636	2.14073
miR-152H	TCGCTTGGTGCAGATCGGGAC	2.1594	0.250685	0.334354		0	0.374247	0.313367		0	0.413817	9.7231
miR-153H	TCGGACCAGGCTTCAATCCCT	1.87798	1.68947	0.93495		0.0512764	1.87858	3.77246		0.129902	1.47282	3.71906
miR-154H	TCGGACCAGGCTTCATTCCCC	62.1695	53.5758	67.5781		3.00822	105.439	130.492		3.41846	40.1307	196.161
miR-157H	TGAAGCTGCCAGCATGATCTG	0.604513	0.583385	0.261147		0.0854607	0.7159	0.895374		0.0850827	0.404225	1.12808
miR-158H	TGAAGCTGCCAGCATGATCTGA	6.73692	6.57255	9.44763		3.09912	18.6387	14.0333		1.93996	6.65158	10.1816
miR-159H	TGACAGAAGAGAGTGAGC	3.54366	0	7.0335		7.48705	12.1355	0		5.35141	0	0
miR-160H	TGACAGAAGAGAGTGAGCAC	14.6767	11.7045	0		0	6.80663	35.2778		0	10.2891	31.418
miR-164H	TGAGGAAGGACTGCATCATCT	0.0607734	0.045579	0		0	0.106635	0.332997		0	0.06927	1.66379
miR-168H	TGCGGTGATGAATTATGAATT	0	0	0.899608		2.73474	0.432724	0		0.421028	0	0
miR-170H	TGGACTGAAGGGAGCTCCCTC	10.9885	21.5505	23.2584		1.29678	15.8434	22.3534		3.19382	10.3937	11.7035
miR-179H	TGTTCTAACACTCTTGACTCTGTAG	5.44415	4.43792	10.4491		0	10.8405	4.5693		0.467809	4.05511	15.7345
miR-192H	TTGAAATCTGTTGGGCTAC	1.6895	0.421606	0.648323		1.56714	2.24477	0.433001		0.642613	0	0.133701
miR-201H	TTGGACTGAAGGGTGCTCCC	0	0	0		4.11699	0	0		2.54182	0	0
miR-225H	TTTGGATTGAAGGGAGCTCT	0	0	0		62.0349	27.2022	0		17.5501	0	0
miR-226H	TTTGGATTGAAGGGAGCTCTG	113.337	35.7206	84.6137		0	63.4731	68.7142		0	26.8877	512.484
miR-230H	TTTGTCATAGTTACTCTGATA	0.647421	0.496713	0.644579		2.14421	4.19748	0.309182		1.70982	0.463925	0.236254
